# Supplementary material for: Protein Phosphorylation Orchestrates Acclimations of Arabidopsis Plants to Environmental pH
Source: Mol Cell Proteomics. 2023 Nov 23;23(1):100685. doi: 10.1016/j.mcpro.2023.100685 (PMC10837763; doi:10.1016/j.mcpro.2023.100685)
Supplement: Supplementary dataset S1 [file mmc3.xlsx]

## Sheet: Shoot Proteome
Supplementary_dataset 1. Identified proteins and phosphopeptides.
Protein FDR Confidence: Combined	Master	Accession	Description	Exp. q-value: Combined	Sum PEP Score	Coverage [%]	# Peptides	# PSMs	# Unique Peptides	# AAs	MW [kDa]	calc. pI	Score Mascot: Mascot	Score Sequest HT: Sequest HT	# PSMs (by Search Engine): Mascot	# PSMs (by Search Engine): Sequest HT	# Peptides (by Search Engine): Mascot	# Peptides (by Search Engine): Sequest HT	# Razor Peptides	Abundance Ratio: (pH_55) / (pH_45)	Abundance Ratio: (pH_75) / (pH_45)	Abundances (Grouped): Mix	Abundances (Grouped): pH_45	Abundances (Grouped): pH_55	Abundances (Grouped): pH_75	Abundance: F22: 131, Sample, Mix, 1	Abundance: F22: 126, Sample, pH_45, 1	Abundance: F22: 128N, Sample, pH_45, 2	Abundance: F22: 129C, Sample, pH_45, 3	Abundance: F22: 127N, Sample, pH_55, 1	Abundance: F22: 128C, Sample, pH_55, 2	Abundance: F22: 130N, Sample, pH_55, 3	Abundance: F22: 127C, Sample, pH_75, 1	Abundance: F22: 129N, Sample, pH_75, 2	Abundance: F22: 130C, Sample, pH_75, 3	Found in Sample: [S220] F22: 131, Sample, Mix, 1	Found in Sample: [S211] F22: 126, Sample, pH_45, 1	Found in Sample: [S214] F22: 128N, Sample, pH_45, 2	Found in Sample: [S217] F22: 129C, Sample, pH_45, 3	Found in Sample: [S212] F22: 127N, Sample, pH_55, 1	Found in Sample: [S215] F22: 128C, Sample, pH_55, 2	Found in Sample: [S218] F22: 130N, Sample, pH_55, 3	Found in Sample: [S213] F22: 127C, Sample, pH_75, 1	Found in Sample: [S216] F22: 129N, Sample, pH_75, 2	Found in Sample: [S219] F22: 130C, Sample, pH_75, 3	# Protein Groups
High	Master Protein	ATCG00490.1	ChrC:54958-56397 FORWARD LENGTH=479	0	483.51	59	36	13182	33	479	52.9	6.29	105628	15702.5	6444	6738	34	36	4	0.98	1.009	81082.3	81893.9	80247.3	82657.5	81082.3	50842	85907.1	81893.9	79854.1	80247.3	122501	82663.7	68920.9	82657.5	High	High	High	High	High	High	High	High	High	High	1
High	Master Protein	AT2G39730.1	Chr2:16570951-16573345 REVERSE LENGTH=474	0	736.141	73	30	4425	30	474	51.9	6.15	69198	8497.15	2221	2204	29	30	0	1.229	1.123	44214	39559.7	48627.7	44414.8	44214	27238.2	48450.5	39559.7	38711.7	48627.7	66329.5	42078.8	44414.8	46221.2	High	High	High	High	High	High	High	High	High	High	1
High	Master Protein	ATCG00480.1	ChrC:52660-54156 REVERSE LENGTH=498	0	736.595	83	33	3403	32	498	53.9	5.5	55482	6366.54	1707	1696	33	32	1	1.206	1.13	38555.6	35273.9	42534.5	39853.1	38555.6	23769	45460.9	35273.9	35212.5	42534.5	56367.6	37680.5	39853.1	40758.5	High	High	High	High	High	High	High	High	High	High	1
High	Master Protein	AT5G04140.2	Chr5:1130031-1138186 FORWARD LENGTH=1648	0	876.451	48	60	2347	52	1648	179.8	6.48	37756	4398.55	1167	1180	60	60	8	1.405	1.228	29784.6	25328	35587.6	31102.6	29784.6	18326.1	31629.6	25328	29518.2	35587.6	38769.2	31102.6	29573.7	35787.8	High	High	High	High	High	High	High	High	High	High	1
High	Master Protein	AT5G50920.1	Chr5:20715710-20719800 REVERSE LENGTH=929	0	583.573	60	56	1772	21	929	103.4	6.77	21149	2920.71	857	915	52	56	42	1.35	1.249	29585.9	25416.3	34320.6	31752.1	29585.9	18870.1	33976.7	25416.3	28164.8	34320.6	41068.8	28877.8	31918.4	31752.1	High	High	High	High	High	High	High	High	High	High	1
High	Master Protein	AT5G17920.1	Chr5:5935771-5939195 FORWARD LENGTH=765	0	519.169	56	39	1807	22	765	84.3	6.51	29571	3358.02	905	902	38	39	19	1.106	1.003	26484.2	25968	28708.9	26054.5	26484.2	15921.4	30335.9	25968	24462.2	28708.9	40076.6	26054.5	25602.8	29529.4	High	High	High	High	High	High	High	High	High	High	1
High	Master Protein	AT3G12780.1	Chr3:4061127-4063140 REVERSE LENGTH=481	0	431.38	65	30	1929	15	481	50.1	6.24	26648	3374.31	968	961	30	30	15	1.21	1.179	25265.4	21581.3	26106.8	25451.4	25265.4	15585.4	27823.6	21581.3	22403.8	26106.8	38701.4	23705.9	25451.4	25809.4	High	High	High	High	High	High	High	High	High	High	1
High	Master Protein	AT5G56030.1	Chr5:22686923-22689433 FORWARD LENGTH=699	0	504.69	51	41	1730	6	699	80	5.05	19201	2798.8	854	876	40	41	38	1.186	1.058	24965.1	23646	28036.6	25023.7	24965.1	16419.6	29528.1	23646	27319.4	28036.6	36093.8	25023.7	24808.1	28852.8	High	High	High	High	High	High	High	High	High	High	1
High	Master Protein	AT1G55490.5	Chr1:20715717-20718673 REVERSE LENGTH=600	0	477.854	65	38	1934	8	600	63.8	6.51	26628	3045.4	950	984	37	38	33	1.234	1.194	24780.9	22405.9	27652	26744	24780.9	15385.6	29542.8	22405.9	23532.9	27652	35151.1	23166.8	26744	28028.4	High	High	High	High	High	High	High	High	High	High	1
High	Master Protein	AT1G21750.1	Chr1:7645767-7648514 FORWARD LENGTH=501	0	374.38	62	33	1252	28	501	55.6	4.92	16307	2159.59	627	625	33	33	5	1.475	1.388	23869.2	19494.8	28753.9	27054.2	23869.2	15163.7	27081.5	19494.8	22264.5	28753.9	32438.6	23010	27720	27054.2	High	High	High	High	High	High	High	High	High	High	1
High	Master Protein	AT5G40450.2	Chr5:16184799-16195513 REVERSE LENGTH=2889	0	1243.8	56	141	2838	141	2889	322.8	4.3	31340	4562.83	1411	1427	140	141	0	1.422	1.347	23831.5	20609.3	29301.5	27752.3	23831.5	16593.3	30378	20609.3	24109	29301.5	31953.9	23098	27752.3	28299.4	High	High	High	High	High	High	High	High	High	High	1
High	Master Protein	AT5G42020.3	Chr5:16807697-16810344 REVERSE LENGTH=673	0	441.701	55	35	1621	4	673	74.3	5.19	21699	2803.97	795	826	34	35	32	1.226	1.106	22467.6	20936.6	25669.9	23146.5	22467.6	14279	25696.9	20936.6	21721.9	25669.9	32477.8	21652.9	23146.5	25164.1	High	High	High	High	High	High	High	High	High	High	1
High	Master Protein	AT5G38420.1	Chr5:15381203-15381978 REVERSE LENGTH=181	0	133.903	59	11	3944	4	181	20.3	7.71	28211	4712.42	1947	1997	11	11	7	1.002	1.047	22076.1	20739.1	20790.1	21704	22076.1	14027.5	20739.1	22508.5	20084.2	20790.1	31007.9	23711.1	16543.6	21704	High	High	High	High	High	High	High	High	High	High	1
High	Master Protein	AT3G45140.1	Chr3:16525437-16529233 FORWARD LENGTH=896	0	401.267	56	47	1208	46	896	102	5.62	14295	1913.27	589	619	46	47	1	1.035	1.057	21954.3	22009.6	22779.7	23260	21954.3	14907	22009.6	23644.9	22136.1	22779.7	31114.2	24801.8	21010.1	23260	High	High	High	High	High	High	High	High	High	High	1
High	Master Protein	AT5G02500.1	Chr5:554055-556334 REVERSE LENGTH=651	0	540.687	55	33	1711	11	651	71.3	5.12	27642	3203.2	855	856	33	33	26	1.287	1.268	21470.6	17748.1	22843.5	22505.1	21470.6	13195.7	21978.8	17748.1	19993.8	22843.5	32791.8	20248.8	22816	22505.1	High	High	High	High	High	High	High	High	High	High	1
High	Master Protein	AT4G37930.1	Chr4:17831891-17834742 REVERSE LENGTH=517	0	397.017	62	27	1276	18	517	57.4	8.13	17243	2256.46	634	642	27	27	12	1.131	1.134	20531.4	19407.2	21944.4	22008.9	20531.4	12424.4	22447.8	19407.2	19837.4	21944.4	28984.3	22008.9	20043.9	22386.2	High	High	High	High	High	High	High	High	High	High	1
High	Master Protein	AT4G24280.1	Chr4:12590094-12593437 FORWARD LENGTH=718	0	535.953	53	38	1371	14	718	76.5	5.2	21141	2585.24	682	689	38	38	25	1.52	1.451	20051.4	15324.8	23294.3	22229.3	20051.4	13225.7	22485	15324.8	20247	23294.3	27836	20036.4	24455.3	22229.3	High	High	High	High	High	High	High	High	High	High	1
High	Master Protein	AT4G24190.1	Chr4:12551902-12555851 REVERSE LENGTH=823	0	493.659	57	46	1504	44	823	94.1	5.03	20806	2574.64	744	760	46	46	2	1.323	1.21	19787.8	17798.7	23554.2	21533.3	19787.8	12686.2	21751.2	17798.7	18815.3	23554.2	27335.3	19608.4	21533.3	22195.6	High	High	High	High	High	High	High	High	High	High	1
High	Master Protein	AT2G32240.1	Chr2:13684614-13689330 REVERSE LENGTH=1333	0	598.801	54	70	1268	68	1333	148.5	4.75	15253	2077.66	624	644	68	70	2	1.425	1.35	19692.7	16857.8	24019.2	22765.7	19692.7	13929.4	25156.3	16857.8	19233.9	24019.2	25038.9	19106.2	23640.2	22765.7	High	High	High	High	High	High	High	High	High	High	1
High	Master Protein	AT4G38970.1	Chr4:18163714-18165659 REVERSE LENGTH=398	0	272.39	60	20	1133	12	398	43	7.24	18518	2058.44	562	571	19	20	8	1.261	1.18	19668	17633.8	22236	20806.4	19668	12754.6	22561.6	17633.8	18965.2	22236	27545.4	19603.9	20806.4	22647.9	High	High	High	High	High	High	High	High	High	High	1
High	Master Protein	AT1G42970.1	Chr1:16127552-16129584 FORWARD LENGTH=447	0	304.499	56	24	1105	19	447	47.6	6.8	16790	1936.39	552	553	24	24	6	0.979	1.046	19665.5	20262	19834.2	21187.5	19665.5	12436.3	21215.5	20262	18736.4	19834.2	29300.6	21935.2	17223.4	21187.5	High	High	High	High	High	High	High	High	High	High	1
High	Master Protein	AT5G26000.1	Chr5:9079678-9082347 REVERSE LENGTH=541	0	254.704	39	19	1063	18	541	61.1	5.92	12283	1884.01	518	545	18	19	1	1.552	1.416	19322.3	14454.7	22427.8	20465.3	19322.3	12619.2	20385.9	14454.7	19344.5	22427.8	24109.9	19853.1	22002.6	20465.3	High	High	High	High	High	High	High	High	High	High	1
High	Master Protein	AT2G28000.1	Chr2:11926603-11929184 FORWARD LENGTH=586	0	414.701	59	29	1691	27	586	62	5.19	29153	3084.68	838	853	28	29	0	1.407	1.33	19066	15535.6	21852.5	20668.5	19066	11761.3	21959	15535.6	17867	21852.5	25654.6	17381.6	21806.9	20668.5	High	High	High	High	High	High	High	High	High	High	1
High	Master Protein	AT1G31340.1	Chr1:11218076-11219417 REVERSE LENGTH=156	0	58.271	46	7	1842	2	156	17.4	6.06	13871	1932.38	868	974	6	7	5	1.057	1.053	18147.3	17927.5	18952.5	18874.4	18147.3	12113.6	21722	17927.5	18337.5	18952.5	26037.3	18874.4	16852.5	20324	High	High	High	High	High	High	High	High	High	High	1
High	Master Protein	AT2G42600.2	Chr2:17734541-17738679 REVERSE LENGTH=963	0	466.675	52	51	1270	29	963	109.7	5.8	15092	2053.82	626	644	49	51	25	0.98	0.938	17841.8	18657	18278.8	17495.7	17841.8	11117.8	20034.8	18657	16717.8	18278.8	26883.1	17495.7	16604.3	19389.6	High	High	High	High	High	High	High	High	High	High	1
High	Master Protein	AT1G56070.3	Chr1:20968245-20971077 REVERSE LENGTH=843	0	468.432	48	35	1448	35	843	93.8	6.25	18308	2450.24	721	727	34	35	0	0.917	0.936	17745.5	18969	17388.5	17762.1	17745.5	10791.1	19666.4	18969	15830.2	17388.5	28358.6	17762.1	14401.4	19066.4	High	High	High	High	High	High	High	High	High	High	1
High	Master Protein	AT3G50820.1	Chr3:18891008-18892311 REVERSE LENGTH=331	0	315.406	62	21	1288	8	331	35	6.16	19673	2511.4	639	649	21	21	13	1.219	1.195	17520.6	16434.9	20033.5	19632.4	17520.6	12143.3	20689.8	16434.9	19015.6	20033.5	24073.5	19632.4	18855.6	19787.7	High	High	High	High	High	High	High	High	High	High	1
High	Master Protein	AT1G23310.1	Chr1:8268720-8271329 REVERSE LENGTH=481	0	341.149	45	23	1375	11	481	53.3	6.89	16631	2356.04	682	693	23	23	13	1.113	1.012	17461.5	16685.1	18565.8	16885.1	17461.5	10644.7	19545.4	16685.1	15663.3	18565.8	25365.4	16885.1	16535.7	18521	High	High	High	High	High	High	High	High	High	High	1
High	Master Protein	AT3G26650.1	Chr3:9795226-9796848 FORWARD LENGTH=396	0	294.44	56	23	1013	8	396	42.5	7.75	15436	1875.64	505	508	22	23	10	0.911	0.935	17318.7	18007.3	16396.5	16842.2	17318.7	10357.6	18252.3	18007.3	15393.2	16396.5	28365.9	17255	13936	16842.2	High	High	High	High	High	High	High	High	High	High	1
High	Master Protein	AT1G78900.2	Chr1:29660463-29664575 FORWARD LENGTH=623	0	535.226	66	42	1572	42	623	68.8	5.24	22898	2572.03	790	782	42	41	0	1.166	1.088	17143.1	15982.4	18641.6	17386.3	17143.1	11086	19583.6	15982.4	15650.9	18641.6	24659.8	17386.3	17281.3	19264.4	High	High	High	High	High	High	High	High	High	High	1
High	Master Protein	ATCG00120.1	ChrC:9938-11461 REVERSE LENGTH=507	0	347.204	51	21	1860	18	507	55.3	5.25	29359	3537.47	923	937	21	21	0	1.064	1.01	16917.3	15923.2	16940.3	16078	16917.3	9985	19448.2	15923.2	14414.9	16940.3	24813.9	16078	15238.1	18136	High	High	High	High	High	High	High	High	High	High	1
High	Master Protein	AT3G60750.1	Chr3:22454004-22456824 FORWARD LENGTH=741	0	369.007	47	26	1806	21	741	79.9	6.37	18071	2675.03	894	912	26	26	5	1.1	1.001	16557.4	15918.7	17512.8	15935.1	16557.4	9942.7	18856.7	15918.7	15223.7	17512.8	24553.4	15935.1	14928.3	17982	High	High	High	High	High	High	High	High	High	High	1
High	Master Protein	AT1G56340.1	Chr1:21090059-21092630 REVERSE LENGTH=425	0	261	64	25	931	17	425	48.5	4.6	10470	1465.84	465	466	25	25	8	1.418	1.317	16402.3	13850.6	19638.3	18237.3	16402.3	10384.7	18103.9	13850.6	15684.9	19638.3	21960.2	16032	18237.3	18684.3	High	High	High	High	High	High	High	High	High	High	1
High	Master Protein	AT3G14415.3	Chr3:4818667-4820748 FORWARD LENGTH=367	0	356.555	68	22	1401	9	367	40.3	8.97	20614	2537.97	700	701	22	22	16	0.935	0.949	16000.9	17037.4	15928.8	16165.1	16000.9	10357.2	18001.5	17037.4	14471.5	15928.8	25033.7	16165.1	13523.7	16827.7	High	High	High	High	High	High	High	High	High	High	1
High	Master Protein	AT1G20620.1	Chr1:7143142-7146193 FORWARD LENGTH=492	0	325.92	67	27	806	22	492	56.7	7.64	9516	1434.31	408	398	27	27	5	0.954	0.988	15733.1	15471.3	14766.3	15289.7	15733.1	9075	15471.3	19292.8	12280	14766.3	24330.3	15289.7	11791.7	15871.1	High	High	High	High	High	High	High	High	High	High	1
High	Master Protein	AT3G01500.2	Chr3:194853-197873 REVERSE LENGTH=347	0	274.901	55	16	987	1	347	37.4	5.99	15352	1927.81	490	497	16	16	17	1.138	1.09	15345.5	14513.7	16520.8	15815.6	15345.5	9596.4	16532.5	14513.7	13922.8	16520.8	23129.8	15815.6	14882.2	16197.2	High	High	High	High	High	High	High	High	High	High	1
High	Master Protein	AT2G04030.1	Chr2:1281983-1285909 FORWARD LENGTH=780	0	499.888	55	41	1673	36	780	88.6	5.01	22136	2657.66	830	843	40	41	4	1.363	1.268	15128.8	13379	18233.6	16958.9	15128.8	9477.8	17532.3	13379	14440.1	18233.6	21005.7	14184.9	16958.9	17494.3	High	High	High	High	High	High	High	High	High	High	1
High	Master Protein	AT2G30950.4	Chr2:13174680-13177064 FORWARD LENGTH=699	0	403.524	56	33	1296	14	699	74.6	6.35	19261	2246.76	655	641	32	33	21	1.261	1.157	15068.9	13418.6	16922.6	15524.9	15068.9	9721.5	16858.4	13418.6	13618.1	16922.6	21906.4	14770.1	15524.9	16038.9	High	High	High	High	High	High	High	High	High	High	1
High	Master Protein	AT4G29060.1	Chr4:14317744-14321315 FORWARD LENGTH=953	0	424.853	53	40	1185	40	953	103.7	5.01	14991	2005.68	591	594	40	39	0	1.297	1.241	14963.7	12939.2	16783.4	16056.4	14963.7	9142.9	16915.4	12939.2	13789.7	16783.4	20506.6	14245.4	16056.4	16731.1	High	High	High	High	High	High	High	High	High	High	1
High	Master Protein	AT5G08680.1	Chr5:2821992-2824683 FORWARD LENGTH=559	0	418.086	62	28	1265	27	559	59.8	6.49	20068	2298.22	630	635	28	27	0	1.241	1.148	14953.6	13353.5	16573.9	15329.5	14953.6	9534.6	17392.4	13353.5	13628.9	16573.9	20833.4	14348	15329.5	16030.8	High	High	High	High	High	High	High	High	High	High	1
High	Master Protein	AT3G05900.1	Chr3:1761408-1763854 REVERSE LENGTH=673	0	577.255	75	49	1383	49	673	73.4	4.35	17529	2497.47	690	693	49	49	0	1.538	1.47	14943.2	12070.6	18560.6	17746.9	14943.2	10095	19224	12070.6	15122.9	18560.6	19311.6	14398.1	18244.4	17746.9	High	High	High	High	High	High	High	High	High	High	1
High	Master Protein	AT1G49240.1	Chr1:18216539-18217947 FORWARD LENGTH=377	0	243.28	61	20	845	9	377	41.8	5.58	11503	1462.55	415	430	18	20	14	1.14	1.041	14668.2	13608.2	15514.5	14166.9	14668.2	9204.8	16558.4	13608.2	13353.4	15514.5	21175.5	14166.9	14084.2	15592.5	High	High	High	High	High	High	High	High	High	High	1
High	Master Protein	AT4G20260.4	Chr4:10941593-10943227 FORWARD LENGTH=226	0	280.575	69	21	873	21	226	24.7	4.96	9927	1767.49	432	441	21	21	0	1.469	1.438	13759.9	10472.1	15386.2	15061.4	13759.9	8500.3	15241.1	10472.1	11670.8	15386.2	19086	12411.1	16519.7	15061.4	High	High	High	High	High	High	High	High	High	High	1
High	Master Protein	AT3G23990.1	Chr3:8669013-8672278 FORWARD LENGTH=577	0	406.228	64	34	1088	17	577	61.2	5.78	13940	1631.38	560	528	34	34	18	1.395	1.327	13651.6	11372.8	15867.3	15094.1	13651.6	8733	15494.9	11372.8	12667.1	15867.3	18615.1	12983.7	15094.1	15458.1	High	High	High	High	High	High	High	High	High	High	1
High	Master Protein	AT1G35160.1	Chr1:12867264-12868514 FORWARD LENGTH=267	0	213.664	68	20	907	10	267	30.2	4.87	7926	1334.73	453	454	20	19	14	1.429	1.296	13406.5	11153.1	15940	14451.7	13406.5	8262.2	15119.7	11153.1	12232.4	15940	18239.4	12876.2	14451.7	14821.8	High	High	High	High	High	High	High	High	High	High	1
High	Master Protein	AT2G05100.1	Chr2:1823449-1824331 REVERSE LENGTH=265	0	143.545	55	9	2454	1	265	28.6	5.43	11072	1995.02	1204	1250	9	9	7	0.941	0.847	13381.8	14513	13656.2	12293.4	13381.8	8130.6	14513	15175.2	10825.2	13656.2	19684.2	12557	11489	12293.4	High	High	High	High	High	High	High	High	High	High	1
High	Master Protein	AT4G33010.1	Chr4:15926852-15931150 REVERSE LENGTH=1037	0	408.452	40	32	936	17	1037	112.9	6.98	13672	1845.1	470	466	32	32	20	1.125	1.074	13106.3	12356.1	13896.6	13275.5	13106.3	8278.9	13850.9	12356.1	12737.6	13896.6	18591.3	13275.5	12152.1	13973	High	High	High	High	High	High	High	High	High	High	1
High	Master Protein	AT2G07698.1	Chr2:3361474-3364028 FORWARD LENGTH=777	0	235.773	32	21	583	18	777	85.9	5.57	9516	1036.59	291	292	21	21	3	0.981	1.064	13081.5	10022.2	9831.2	10666.1	13081.5	7575.5	11558.9	10022.2	8664.3	9831.2	22367.5	11676.4	8895.7	10666.1	High	High	High	High	High	High	High	High	High	High	1
High	Master Protein	AT4G02520.1	Chr4:1110673-1111531 REVERSE LENGTH=212	0	226.644	85	15	791	6	212	24.1	6.35	13053	1610.58	394	397	15	15	9	1.135	1.018	12605.9	12173	13819.2	12389.9	12605.9	6903.9	14441.6	12173	9613.3	13819.2	19008.6	10907.3	12389.9	13776.6	High	High	High	High	High	High	High	High	High	High	1
High	Master Protein	AT1G13440.1	Chr1:4608465-4610494 REVERSE LENGTH=338	0	294.573	69	20	1774	2	338	36.9	7.18	21065	2651.65	858	916	20	20	23	1.016	1.036	12603	12857	13065.8	13318.6	12603	7497.2	12875.7	12857	12464.9	13065.8	18251.5	13318.6	10874.3	13529.9	High	High	High	High	High	High	High	High	High	High	1
High	Master Protein	AT3G11130.1	Chr3:3482575-3491667 REVERSE LENGTH=1705	0	464.091	40	57	908	10	1705	193.1	5.4	13438	1627.23	454	454	57	57	45	0.862	0.88	12571.7	13740.6	11844.7	12093.4	12571.7	7818	13740.6	14671.9	10880.5	11844.7	19947.6	12093.4	9743.8	12874.3	High	High	High	High	High	High	High	High	High	High	1
High	Master Protein	AT1G03130.1	Chr1:753528-754142 REVERSE LENGTH=204	0	161.336	64	12	823	1	204	22.3	9.77	9144	1237.3	412	411	12	12	14	0.928	0.931	12381.3	13207.7	12260.8	12297.2	12381.3	8038.4	14023.4	13207.7	11096.6	12260.8	19099.6	12297.2	10520	12511.4	High	High	High	High	High	High	High	High	High	High	1
High	Master Protein	AT5G61790.1	Chr5:24827394-24829642 REVERSE LENGTH=530	0	218.749	47	26	590	17	530	60.4	4.91	6616	936.82	291	299	24	26	9	1.321	1.249	12054.4	10496.2	13860.9	13106.4	12054.4	7604.1	13388	10496.2	11036.1	13860.9	16560.5	11803.8	13106.4	13610.2	High	High	High	High	High	High	High	High	High	High	1
High	Master Protein	AT3G19170.1	Chr3:6625578-6631874 REVERSE LENGTH=1080	0	421.17	47	45	1072	34	1080	120.9	5.68	15098	1743.32	532	540	45	45	11	1.279	1.198	12020.6	11065.2	14155.3	13255.5	12020.6	7861.9	14831.2	11065.2	12695	14155.3	17052.8	12159.2	13255.5	14013.8	High	High	High	High	High	High	High	High	High	High	1
High	Master Protein	AT4G13940.1	Chr4:8054931-8056676 FORWARD LENGTH=485	0	251.562	48	22	746	11	485	53.3	5.97	7911	1164.26	371	375	22	22	14	0.961	0.979	11904.9	12642.6	12144	12378.5	11904.9	7186.6	12689.4	12642.6	11023.3	12144	18637.5	12378.5	9657	12889.6	High	High	High	High	High	High	High	High	High	High	1
High	Master Protein	AT1G50250.1	Chr1:18614398-18616930 REVERSE LENGTH=716	0	405.908	53	30	1180	9	716	76.7	5.83	18232	2059.89	583	597	30	30	22	1.191	1.096	11831.8	10931.1	13021.5	11978.7	11831.8	7718.5	13502.1	10931.1	10898.8	13021.5	17715.3	11792.6	11978.7	12709.4	High	High	High	High	High	High	High	High	High	High	1
High	Master Protein	AT3G55800.1	Chr3:20709640-20711421 FORWARD LENGTH=393	0	169.051	36	15	607	15	393	42.4	6.57	9188	1007.08	298	309	15	15	0	1.245	1.236	11758.5	10575.5	13161.6	13068.9	11758.5	7756.6	13893.7	10575.5	12033.4	13161.6	16522.8	13068.9	12347.8	13180.7	High	High	High	High	High	High	High	High	High	High	1
High	Master Protein	AT5G30510.1	Chr5:11619262-11621223 REVERSE LENGTH=416	0	160.548	40	16	672	16	416	45.1	5.25	6961	899.29	337	335	16	16	0	1.404	1.348	11598.6	9590	13462.6	12924.3	11598.6	7057.5	13859.7	9590	10429.7	13462.6	15651.9	10219.7	13018.3	12924.3	High	High	High	High	High	High	High	High	High	High	1
High	Master Protein	AT3G09840.1	Chr3:3019494-3022832 FORWARD LENGTH=809	0	339.741	50	42	895	10	809	89.3	5.25	9903	1437.59	439	456	41	42	33	1.162	1.065	11471.9	10769	12509.2	11466.7	11471.9	7131.8	13078.7	10769	10614.8	12509.2	16870.1	10946.4	11466.7	13063.4	High	High	High	High	High	High	High	High	High	High	1
High	Master Protein	AT2G18960.1	Chr2:8221858-8227268 FORWARD LENGTH=949	0	373.468	42	36	875	13	949	104.2	6.7	12650	1581.45	436	439	36	36	24	0.817	0.847	11442.1	12693.6	10372.2	10754.7	11442.1	7421	12693.6	13945.8	9777.2	10372.2	19036.2	10754.7	8418.9	11196.5	High	High	High	High	High	High	High	High	High	High	1
High	Master Protein	AT4G10340.1	Chr4:6408200-6409496 FORWARD LENGTH=280	0	199.695	60	14	639	14	280	30.1	6.37	10252	1297.39	320	319	14	14	0	0.88	0.898	11441.1	12868.2	11324.3	11551	11441.1	7356.8	12868.2	13003.4	9968	11324.3	17773.1	11551	9467.8	11810.4	High	High	High	High	High	High	High	High	High	High	1
High	Master Protein	AT2G15620.1	Chr2:6810552-6812666 FORWARD LENGTH=586	0	238.091	48	28	625	28	586	65.5	6.28	6843	885.2	304	321	27	28	0	1.145	1.022	11356.1	11396.7	13050.5	11643.9	11356.1	7325.6	14231.7	11396.7	10954.8	13050.5	16790.8	11206.9	11643.9	13057.9	High	High	High	High	High	High	High	High	High	High	1
High	Master Protein	AT5G55220.1	Chr5:22397677-22400678 FORWARD LENGTH=547	0	297.069	48	29	775	29	547	61.7	5.33	10099	1378.05	387	388	29	29	0	1.386	1.286	11292.6	9624.2	13340.1	12378.6	11292.6	7000.7	12702.1	9624.2	10266.3	13340.1	14884.7	10447.4	12378.6	12724.5	High	High	High	High	High	High	High	High	High	High	1
High	Master Protein	AT1G72150.1	Chr1:27148558-27150652 FORWARD LENGTH=573	0	253.417	53	30	663	29	573	64	4.83	8941	1117.18	326	337	28	30	0	1.136	1.064	11244.3	10510.5	11938.7	11178	11244.3	7529.3	14182.5	10510.5	10518.1	11938.7	16822.6	11178	10932.6	12832.9	High	High	High	High	High	High	High	High	High	High	1
High	Master Protein	AT4G09650.1	Chr4:6100799-6101503 FORWARD LENGTH=234	0	180.169	56	13	665	13	234	25.7	9.06	8525	1123.29	330	335	13	13	0	1.281	1.24	11197.2	9412.5	12059	11675.9	11197.2	6841.6	12916	9412.5	10243.5	12059	15653.6	10489.5	11844.8	11675.9	High	High	High	High	High	High	High	High	High	High	1
High	Master Protein	AT4G02510.4	Chr4:1104766-1109360 FORWARD LENGTH=1503	0	530.695	43	57	1219	57	1503	160.7	4.55	16969	2142.25	606	613	57	57	0	1.276	1.197	11177.5	10178	12987.9	12186	11177.5	7443.9	13168.3	10178	11200.9	12987.9	15527.3	11169.8	12186	12732.4	High	High	High	High	High	High	High	High	High	High	1
High	Master Protein	AT2G29550.1	Chr2:12644258-12645932 REVERSE LENGTH=449	0	281.3	49	19	1092	3	449	50.7	4.83	13253	1621.09	551	541	19	19	26	1.155	1.057	11114.6	10476.2	12102.7	11068.7	11114.6	7106.9	12409.2	10476.2	10172.7	12102.7	15861.1	11068.7	10684	11897.1	High	High	High	High	High	High	High	High	High	High	1
High	Master Protein	AT3G15950.1	Chr3:5397783-5402610 REVERSE LENGTH=772	0	409.763	58	48	989	47	772	85	4.69	8627	1482.18	492	497	47	48	1	1.424	1.36	10854.3	8774	12490.3	11931.1	10854.3	7667.6	12748.8	8774	10726.3	12490.3	14996.9	11282.7	11931.1	13328.6	High	High	High	High	High	High	High	High	High	High	1
High	Master Protein	AT5G66570.1	Chr5:26568744-26570124 FORWARD LENGTH=332	0	335.888	63	20	2208	7	332	35.1	5.66	36525	4309.22	1099	1109	20	20	0	1.273	1.203	10767.7	9602.5	12228.2	11555.7	10767.7	6917.4	12217.8	9602.5	10725.5	12228.2	14160	11407.6	11555.7	11845	High	High	High	High	High	High	High	High	High	High	1
High	Master Protein	ATCG00680.1	ChrC:72371-73897 FORWARD LENGTH=508	0	291.44	38	17	1149	17	508	56	6.89	17431	2093.65	560	589	17	17	0	0.814	0.864	10731.7	11880	9665.1	10268.5	10731.7	6593.2	11880	12942	9156.9	9665.1	18044.9	10458.2	7788.6	10268.5	High	High	High	High	High	High	High	High	High	High	1
High	Master Protein	AT1G15820.1	Chr1:5446685-5447676 REVERSE LENGTH=258	0	136.112	51	11	717	11	258	27.5	7.4	9731	1203.57	354	363	10	11	0	0.916	0.914	10685.9	12124.8	11109.8	11087.1	10685.9	7116.1	12203.2	12124.8	9902.3	11109.8	14694.4	11087.1	9072.6	11382.8	High	High	High	High	High	High	High	High	High	High	1
High	Master Protein	AT4G20360.1	Chr4:10990036-10991466 FORWARD LENGTH=476	0	319.372	57	20	956	19	476	51.6	6.19	16027	1974.89	472	484	20	20	1	1.141	0.926	10630.9	10997.9	12544.4	10188.3	10630.9	6197.9	11544.5	10997.9	9004.2	12544.4	16811.8	10188.3	9245.3	10889.1	High	High	High	High	High	High	High	High	High	High	1
High	Master Protein	AT1G09340.2	Chr1:3015806-3018035 FORWARD LENGTH=379	0	231.542	52	18	698	18	379	43.2	7.12	10682	1277.89	346	352	18	18	0	0.89	0.931	10613.7	11641	10365.9	10835.7	10613.7	6691.8	11641	11814.2	9744.4	10365.9	16341.5	10835.7	9127.8	11001.7	High	High	High	High	High	High	High	High	High	High	1
High	Master Protein	AT1G67090.1	Chr1:25048465-25049249 REVERSE LENGTH=180	0	139.678	60	11	2314	7	180	20.2	7.71	14665	2195.11	1123	1191	11	11	0	0.948	0.954	10526.1	10864.9	10297	10370.1	10526.1	6244.7	10864.9	11354.6	9957.7	10297	15414.1	10370.1	8410.5	10456.1	High	High	High	High	High	High	High	High	High	High	1
High	Master Protein	AT1G43170.1	Chr1:16266992-16268631 FORWARD LENGTH=389	0	140.823	45	20	465	20	389	44.5	10.17	4585	678.26	233	232	20	20	0	0.892	0.902	10232.3	9066.6	8091.7	8180.5	10232.3	5859.6	9066.6	15205.3	8091.7	7774.4	16403.4	9835.2	5256.6	8180.5	High	High	High	High	High	High	High	High	High	High	1
High	Master Protein	AT3G13920.1	Chr3:4592635-4594128 REVERSE LENGTH=412	0	229.708	46	19	852	2	412	46.7	5.68	12937	1249.9	436	416	19	18	20	1.039	0.907	10224.4	10375.8	10776.5	9409.9	10224.4	6337.5	11869.1	10375.8	8743.6	10776.5	16245.4	9409.9	9287.7	10950	High	High	High	High	High	High	High	High	High	High	1
High	Master Protein	AT1G07920.1	Chr1:2455559-2457001 FORWARD LENGTH=449	0	148.892	38	18	361	18	449	49.5	9.11	2880	533.7	177	184	17	18	0	0.872	1.034	10144.5	10248.7	8935.7	10600.8	10144.5	6063.9	10248.7	10949.7	8412	8935.7	16680	10600.8	7572.5	10714.5	High	High	High	High	High	High	High	High	High	High	1
High	Master Protein	AT1G65930.1	Chr1:24539088-24541861 FORWARD LENGTH=410	0	249.897	61	24	792	17	410	45.7	6.57	12314	1331.48	395	397	24	24	7	1.062	0.981	10100.6	9890.6	10503.1	9703.5	10100.6	6121.8	11687.8	9890.6	8391.7	10503.1	15488.1	9703.5	9346	11269.2	High	High	High	High	High	High	High	High	High	High	1
High	Master Protein	AT3G11630.1	Chr3:3672189-3673937 FORWARD LENGTH=266	0	157.356	50	14	1482	6	266	29.1	7.44	14151	1988.42	721	761	12	14	8	1.544	1.462	10098.6	7728.4	11933.8	11296.8	10098.6	6262.5	11385.2	7728.4	9125.4	11933.8	13358	9765.3	11296.8	11368.4	High	High	High	High	High	High	High	High	High	High	1
High	Master Protein	AT5G65620.2	Chr5:26221909-26225784 FORWARD LENGTH=805	0	272.898	44	31	626	16	805	90.3	6.52	6930	1058.48	297	329	30	31	15	1.178	1.068	9809	8794.4	10360.4	9395.3	9809	5930.7	10706.4	8794.4	8778.5	10360.4	13525.4	9186.3	9395.3	10307.2	High	High	High	High	High	High	High	High	High	High	1
High	Master Protein	AT1G04410.1	Chr1:1189418-1191267 REVERSE LENGTH=332	0	229.907	54	16	723	8	332	35.5	6.55	9162	1292.74	358	365	15	16	12	0.982	0.938	9803.9	10072.5	9890.1	9451.6	9803.9	5871.6	10908.8	10072.5	8694.6	9890.1	15219.4	9451.6	8931	10615.5	High	High	High	High	High	High	High	High	High	High	1
High	Master Protein	AT1G22530.1	Chr1:7955773-7958326 REVERSE LENGTH=683	0	351.137	57	38	685	36	683	76	4.92	9480	1238.92	341	344	37	37	2	1.066	0.994	9770.6	9372.3	9989.9	9315.8	9770.6	6119.6	11584	9372.3	8171.8	9989.9	15386.4	9315.8	8977.6	10885.9	High	High	High	High	High	High	High	High	High	High	1
High	Master Protein	AT3G53460.3	Chr3:19819738-19821423 REVERSE LENGTH=342	0	156.778	57	15	542	12	342	36	5.34	6376	900.63	262	280	14	15	3	1.079	1.074	9702.7	8496.6	9170.4	9121.6	9702.7	5062.1	10845.9	8496.6	7620.2	9170.4	13199	7914.6	9121.6	10276.2	High	High	High	High	High	High	High	High	High	High	1
High	Master Protein	AT1G55480.1	Chr1:20713822-20715351 FORWARD LENGTH=335	0	211.954	59	25	650	25	335	37.4	8.12	7062	1034.56	326	324	24	25	0	1.369	1.293	9537.3	8194.6	11214.8	10591.8	9537.3	6362	11483.6	8194.6	9319.3	11214.8	12901.7	9758	10748.2	10591.8	High	High	High	High	High	High	High	High	High	High	1
High	Master Protein	AT1G77510.1	Chr1:29126742-29129433 FORWARD LENGTH=508	0	285.41	58	28	814	22	508	56.3	5	11546	1417.86	407	407	28	28	1	1.38	1.288	9507.7	8036.4	11087.1	10352	9507.7	5772.1	10583.2	8036.4	8767.3	11087.1	12977.4	9068	10352	10576	High	High	High	High	High	High	High	High	High	High	1
High	Master Protein	AT1G11860.3	Chr1:4001485-4003245 FORWARD LENGTH=423	0	242.477	44	17	545	17	423	46.3	8.75	7404	1009.29	273	272	17	17	0	1.03	1.005	9507	9554	9844.5	9603	9507	5800.9	10268	9554	8651.8	9844.5	14265.8	9603	8553.3	9916.7	High	High	High	High	High	High	High	High	High	High	1
High	Master Protein	AT2G20420.1	Chr2:8805574-8807858 FORWARD LENGTH=421	0	188.478	41	22	496	22	421	45.3	6.71	6913	772.95	244	252	22	22	0	1.272	1.175	9448.4	8447.5	10741.2	9921.9	9448.4	6113.5	10889.6	8447.5	9108.6	10741.2	13246.8	9093.5	9921.9	10627.1	High	High	High	High	High	High	High	High	High	High	1
High	Master Protein	AT1G79930.1	Chr1:30063781-30067067 REVERSE LENGTH=831	0	334.573	45	32	868	14	831	91.7	5.25	10206	1357.8	431	437	32	32	23	1.201	1.073	9443.7	8619.7	10355.8	9245.2	9443.7	5850	10675.5	8619.7	8858	10355.8	13690.6	9245.2	9147.4	10546.7	High	High	High	High	High	High	High	High	High	High	1
High	Master Protein	AT5G66190.1	Chr5:26451203-26453012 REVERSE LENGTH=360	0	211.829	50	18	657	17	360	40.3	8.13	8488	1083.58	325	332	18	18	1	1.174	1.047	9411.8	8784.6	10317.3	9197.4	9411.8	5808.7	10372.8	8784.6	8795.6	10317.3	13640.3	9167.1	9197.4	10253.4	High	High	High	High	High	High	High	High	High	High	1
High	Master Protein	AT2G36530.1	Chr2:15321081-15323786 REVERSE LENGTH=444	0	357.045	61	19	867	19	444	47.7	5.77	15770	1902.59	427	440	19	19	0	1.17	1.048	9370.7	8663.4	10136.3	9083.1	9370.7	5592.3	10563	8663.4	8333.3	10136.3	13325.7	8940.9	9083.1	10252.4	High	High	High	High	High	High	High	High	High	High	1
High	Master Protein	AT1G06950.1	Chr1:2130303-2135563 REVERSE LENGTH=1016	0	466.71	46	45	847	45	1016	112.1	5.97	11893	1447.6	415	432	44	45	0	1.079	0.991	9356.9	9347.2	10082.6	9262.4	9356.9	6083.9	10121.8	9347.2	8567.8	10082.6	14150.4	9262.4	8768.6	9832.7	High	High	High	High	High	High	High	High	High	High	1
High	Master Protein	AT4G21280.1	Chr4:11334446-11335587 FORWARD LENGTH=223	0	157.962	48	11	638	2	223	23.8	9.64	8749	1247.2	311	327	10	11	9	1.145	1.086	9348.8	8502	9735.4	9230.1	9348.8	5793.2	11123.6	8502	8443.7	9735.4	12977.7	9044.6	9230.1	9602.1	High	High	High	High	High	High	High	High	High	High	1
High	Master Protein	AT5G16710.1	Chr5:5483312-5484926 FORWARD LENGTH=258	0	150.28	64	16	410	16	258	28.5	7.74	3895	606.95	205	205	16	16	0	1.348	1.275	9275.9	7777.5	10487.9	9916.3	9275.9	5840.8	10722.2	7777.5	8581.2	10487.9	12521.4	9031.9	9916.3	10255.9	High	High	High	High	High	High	High	High	High	High	1
High	Master Protein	AT3G08580.2	Chr3:2605706-2607030 REVERSE LENGTH=381	0	142.303	37	16	454	8	381	41.4	9.83	5935	652.82	240	214	16	15	13	0.751	0.819	9183.6	10104.8	7591	8279.5	9183.6	5959.4	10104.8	13379.6	7591	7353.9	17183.5	8851.9	5550.5	8279.5	High	High	High	High	High	High	High	High	High	High	1
High	Master Protein	AT3G16000.1	Chr3:5431041-5433613 REVERSE LENGTH=726	0	211.711	34	26	566	26	726	81.9	5.45	6691	888	281	285	26	26	0	1.363	1.307	9164.4	7459.6	10165	9748.9	9164.4	5641.4	10320.4	7459.6	8515.9	10165	11177.8	8699.6	9967	9748.9	High	High	High	High	High	High	High	High	High	High	1
High	Master Protein	AT5G35630.2	Chr5:13831220-13833239 FORWARD LENGTH=430	0	244.734	42	18	550	17	430	47.4	6.87	5474	950.87	275	275	18	18	1	1.168	1.076	9126.8	8461.7	9880.6	9105.1	9126.8	5566	9735.4	8461.7	8603.2	9880.6	13075.6	9105.1	8995	9952.5	High	High	High	High	High	High	High	High	High	High	1
High	Master Protein	AT2G21870.1	Chr2:9320456-9322618 REVERSE LENGTH=240	0	228.198	58	17	939	17	240	27.6	6.67	10179	1492.25	466	473	17	17	0	1.4	1.34	9118.7	7614.2	10663.4	10202.2	9118.7	6034.8	11001.4	7614.2	8940.1	10663.4	11922.6	8896.2	10349.8	10202.2	High	High	High	High	High	High	High	High	High	High	1
High	Master Protein	AT1G32060.1	Chr1:11532668-11534406 FORWARD LENGTH=395	0	225.155	41	13	517	13	395	44.4	6.05	7255	976.75	255	262	13	13	0	1.132	1.038	9092.3	8582.1	9717	8909.2	9092.3	5389.6	9953.2	8582.1	8384.5	9717	13205.3	8909.2	8625.5	9551.2	High	High	High	High	High	High	High	High	High	High	1
High	Master Protein	AT4G37910.2	Chr4:17825368-17828099 REVERSE LENGTH=682	0	319.296	52	33	940	27	682	73	5.62	12398	1552.59	469	471	32	33	7	1.278	1.201	9086.6	8039.4	10272.9	9653.6	9086.6	5802.7	10876.7	8039.4	8566.7	10272.9	13028.7	8426.5	9653.6	10473.1	High	High	High	High	High	High	High	High	High	High	1
High	Master Protein	AT1G35720.1	Chr1:13225304-13226939 FORWARD LENGTH=317	0	181.488	54	20	766	20	317	36.2	5.38	10306	1189.73	381	385	19	20	0	1.314	1.183	8990.9	8351.4	10973.6	9881.8	8990.9	5876.5	10711.3	8351.4	9705.5	10973.6	12117.1	8944.6	9881.8	10230.5	High	High	High	High	High	High	High	High	High	High	1
High	Master Protein	ATCG00280.1	ChrC:33720-35141 FORWARD LENGTH=473	0	251.705	36	17	960	17	473	51.8	7.2	13871	1728.97	478	482	17	17	0	0.81	0.879	8972.1	9815.5	7953.7	8627.7	8972.1	5857.6	9815.5	10844.7	7901.7	7953.7	14881.3	9335.6	6366.6	8627.7	High	High	High	High	High	High	High	High	High	High	1
High	Master Protein	AT1G63770.3	Chr1:23657791-23664243 REVERSE LENGTH=987	0	313.364	41	32	753	32	987	110.7	6.48	8979	1129.02	382	371	32	32	0	1.127	0.979	8956.2	8819	9938.3	8630.7	8956.2	5613.8	10451	8819	8174.9	9938.3	13633.7	8630.7	8617.2	9936.9	High	High	High	High	High	High	High	High	High	High	1
High	Master Protein	AT1G76030.1	Chr1:28534134-28536916 FORWARD LENGTH=486	0	285.36	61	25	767	6	486	54.1	5.1	10379	1336.84	383	384	25	24	22	1.133	1.065	8935	8380	9491.2	8928.7	8935	5578.5	10434.2	8380	7979.4	9491.2	13040.8	8928.7	8814	10167.1	High	High	High	High	High	High	High	High	High	High	1
High	Master Protein	AT4G32260.1	Chr4:15573859-15574586 REVERSE LENGTH=219	0	155.036	40	11	691	11	219	23.9	5.86	9831	1134.34	345	346	11	11	0	1.22	1.202	8857.5	8338.8	10174.5	10019.1	8857.5	6166.6	11187	8338.8	9210.9	10174.5	12970.8	9947.1	10244.3	10019.1	High	High	High	High	High	High	High	High	High	High	1
High	Master Protein	AT1G06680.1	Chr1:2047940-2049186 FORWARD LENGTH=263	0	193.266	41	10	1176	7	263	28.1	7.39	15726	1927.85	560	616	10	10	3	1.023	0.946	8844.6	8848.5	9054.4	8374.9	8844.6	5463.7	10712.8	8848.5	8063.5	9054.4	13092.6	8374.9	8299.6	9089.5	High	High	High	High	High	High	High	High	High	High	1
High	Master Protein	AT1G07890.5	Chr1:2438005-2439435 FORWARD LENGTH=250	0	172.574	52	13	519	12	250	27.5	6.13	6081	952.27	257	262	13	13	0	1.168	1.083	8718.9	8136	9499.4	8814.9	8718.9	5057.7	9863.8	8136	7385.6	9499.4	12967	8275	8814.9	9449.4	High	High	High	High	High	High	High	High	High	High	1
High	Master Protein	AT3G52300.1	Chr3:19396689-19398119 FORWARD LENGTH=168	0	152.817	78	19	441	19	168	19.6	5.19	4780	743.07	213	228	18	19	0	1.413	1.321	8555.4	6892.2	9736.2	9103.9	8555.4	5441	9855.1	6892.2	8048.1	9736.2	11186.2	8322.5	9509.3	9103.9	High	High	High	High	High	High	High	High	High	High	1
High	Master Protein	AT1G31330.1	Chr1:11215011-11215939 REVERSE LENGTH=221	0	74.221	30	6	247	6	221	24.2	9.54	3879	460.88	124	123	6	6	0	0.974	0.832	8548.4	7492.9	7296.4	6234.7	8548.4	5116.9	9586.3	7492.9	6410.3	7296.4	14584.3	7773.5	6038	6234.7	High	High	High	High	High	High	High	High	High	High	1
High	Master Protein	ATCG00350.1	ChrC:39605-41857 REVERSE LENGTH=750	0	76.904	13	13	360	13	750	83.2	7.11	2087	484.71	174	186	13	13	0	0.688	0.665	8464.1	9347.8	6429.8	6219.5	8464.1	5141.5	9347.8	14452.8	5369.7	6429.8	16821.4	7417.6	6194.2	6219.5	High	High	High	High	High	High	High	High	High	High	1
High	Master Protein	AT4G01050.2	Chr4:455751-458175 FORWARD LENGTH=507	0	120.197	26	14	346	14	507	54.4	5.16	4320	613.01	171	175	14	14	0	1.38	1.284	8385.4	5985.1	8257.8	7685.4	8385.4	5078.5	7516.2	5985.1	7391.3	8257.8	11602	7685.4	9102	7570.3	High	High	High	High	High	High	High	High	High	High	1
High	Master Protein	AT3G03250.1	Chr3:749761-754014 REVERSE LENGTH=469	0	244.023	51	22	579	11	469	51.7	6.13	7855	976.73	289	290	22	22	11	1.071	0.968	8362.8	7965.8	8535.1	7709.3	8362.8	4971.5	9102.8	7965.8	7278.7	8535.1	11781.9	7709.3	7532.9	8911.5	High	High	High	High	High	High	High	High	High	High	1
High	Master Protein	AT1G29900.1	Chr1:10468164-10471976 FORWARD LENGTH=1187	0	390.605	40	38	688	38	1187	129.9	5.73	8572	1126.86	342	346	37	38	0	1.142	1.015	8323.2	7989.3	9125.2	8109.7	8323.2	5212.9	9514.4	7989.3	7846.1	9125.2	12182.4	7886.3	8109.7	9353.2	High	High	High	High	High	High	High	High	High	High	1
High	Master Protein	AT2G24200.2	Chr2:10287017-10289450 REVERSE LENGTH=520	0	257.884	50	19	631	13	520	54.5	5.92	8900	1082.09	316	315	19	19	8	1.167	1.092	8289.2	7931.4	9256.9	8660.3	8289.2	5091.3	9052	7931.4	8242.4	9256.9	11498.4	8660.3	7402.9	9511.1	High	High	High	High	High	High	High	High	High	High	1
High	Master Protein	AT1G09780.1	Chr1:3165550-3167812 REVERSE LENGTH=557	0	237.58	57	25	485	17	557	60.5	5.53	6419	860.63	243	242	25	25	7	1.236	1.114	8278	7427.8	9180.9	8276	8278	4982.7	9664.5	7427.8	7642.9	9180.9	11690.5	7777.5	8276	9367.7	High	High	High	High	High	High	High	High	High	High	1
High	Master Protein	AT1G57720.2	Chr1:21377873-21380114 FORWARD LENGTH=413	0	268.352	46	15	786	8	413	46.4	5.71	11199	1516.93	391	395	15	15	11	1.019	0.918	8257	8387.1	8547.5	7700	8257	4928.9	9189.2	8387.1	7023.8	8547.5	12594.5	7700	7549.1	8792.1	High	High	High	High	High	High	High	High	High	High	1
High	Master Protein	AT3G17240.3	Chr3:5890278-5892166 REVERSE LENGTH=507	0	218.628	43	19	376	11	507	54	7.03	6446	680.58	188	188	19	19	8	1.406	1.239	8227.3	6758.9	9504.3	8374.8	8227.3	4932.7	8168.1	6758.9	7135.9	9504.3	10787	7982.7	8374.8	9416.2	High	High	High	High	High	High	High	High	High	High	1
High	Master Protein	AT4G24830.1	Chr4:12793085-12795857 REVERSE LENGTH=494	0	108.341	30	15	441	15	494	53.8	6.67	3564	586.09	220	221	15	15	0	1.095	1.024	8221.7	7971.8	8728.7	8160.2	8221.7	5388.4	9327.4	7971.8	7707.2	8728.7	12076.5	8160.2	8095.1	9152	High	High	High	High	High	High	High	High	High	High	1
High	Master Protein	AT1G15690.1	Chr1:5399115-5402185 FORWARD LENGTH=770	0	196.399	25	18	498	18	770	80.8	5.26	7119	827.51	246	252	18	18	0	0.948	0.913	8147.8	8718.8	8262.9	7956.8	8147.8	5319	8777.6	8718.8	6687.5	8262.9	13042.7	7956.8	7372.1	8962.1	High	High	High	High	High	High	High	High	High	High	1
High	Master Protein	AT1G53240.1	Chr1:19854966-19856802 REVERSE LENGTH=341	0	256.955	44	11	619	4	341	35.8	8.35	11462	1252.56	309	310	11	11	6	1.172	1.093	8066.5	7541.8	8835.5	8243.8	8066.5	4939.4	9049.6	7541.8	7738.8	8835.5	11583.6	8243.8	8099.1	8896	High	High	High	High	High	High	High	High	High	High	1
High	Master Protein	AT2G21170.3	Chr2:9071047-9073106 REVERSE LENGTH=315	0	178.509	51	15	480	14	315	33.3	7.83	7737	985.47	235	245	14	15	1	1.341	1.303	8031.4	6841.1	9171	8913.8	8031.4	4918.5	9382.8	6841.1	7016.3	9171	11116.9	7992.8	8913.8	9130.6	High	High	High	High	High	High	High	High	High	High	1
High	Master Protein	AT1G68010.1	Chr1:25493418-25495720 FORWARD LENGTH=386	0	249.719	63	21	545	21	386	42.2	7.15	8957	1005.86	271	274	21	21	0	0.994	0.985	8022.4	8180.2	8133.9	8061.1	8022.4	5258.8	9007.5	8180.2	7297	8133.9	12080.4	8061.1	7079.6	8404.7	High	High	High	High	High	High	High	High	High	High	1
High	Master Protein	AT3G48000.1	Chr3:17717082-17719843 REVERSE LENGTH=538	0	154.279	35	18	409	15	538	58.6	7.46	4602	682.58	203	206	17	18	3	1.145	1.035	8008.8	7468.4	8550.9	7728.1	8008.8	4973	8955.1	7468.4	7046	8550.9	11898.2	7541	7728.1	8832.4	High	High	High	High	High	High	High	High	High	High	1
High	Master Protein	AT4G24770.1	Chr4:12766223-12767952 REVERSE LENGTH=329	0	157.2	33	10	631	10	329	35.8	4.65	8534	1147.07	315	316	10	10	0	1.347	1.249	7951	6540.6	8812.2	8169.8	7951	5165.7	9201.8	6540.6	7983.2	8812.2	11066.8	7759.5	8169.8	8321.1	High	High	High	High	High	High	High	High	High	High	1
High	Master Protein	AT1G29880.1	Chr1:10459662-10462781 REVERSE LENGTH=729	0	236.651	38	27	607	27	729	81.9	7.01	7878	995.15	303	304	27	27	0	1.188	1.06	7925.5	7298.8	8668.3	7738.9	7925.5	4849.6	8823.1	7298.8	7085.1	8668.3	11404.7	7662.3	7738.9	8806.6	High	High	High	High	High	High	High	High	High	High	1
High	Master Protein	AT3G58610.3	Chr3:21671561-21674639 FORWARD LENGTH=591	0	249.484	32	18	757	18	591	63.8	6.8	9313	1198.19	368	389	18	18	0	1.112	1	7921.9	7692.8	8554.1	7696.2	7921.9	4985.7	9155	7692.8	7393.5	8554.1	11818.3	7696.2	7581.1	9008.1	High	High	High	High	High	High	High	High	High	High	1
High	Master Protein	AT3G46780.1	Chr3:17228766-17231021 FORWARD LENGTH=510	0	294.044	59	25	678	25	510	54.3	8.91	10857	1245.29	336	342	25	25	0	0.904	0.908	7907.8	8904.9	8053.9	8081.5	7907.8	5208.5	9096.5	8904.9	6870.5	8053.9	11539.3	8081.5	7487	8240	High	High	High	High	High	High	High	High	High	High	1
High	Master Protein	AT3G62030.2	Chr3:22973004-22975139 FORWARD LENGTH=313	0	154.936	31	8	671	8	313	34.3	9.1	8202	874.18	334	337	8	8	0	1.136	1.023	7889.4	7653.8	8697.8	7831.9	7889.4	4960.4	9180.6	7653.8	7163.5	8697.8	11914.8	7831.9	7731.4	8897.2	High	High	High	High	High	High	High	High	High	High	1
High	Master Protein	AT2G38040.2	Chr2:15917612-15920749 FORWARD LENGTH=769	0	313.745	46	31	709	31	769	85.3	5.82	9883	1249.49	340	369	30	31	0	1.215	1.107	7885.2	7480.9	9088.7	8280.2	7885.2	5111.5	9092	7480.9	7314.5	9088.7	11473.7	7628	8280.2	8614.7	High	High	High	High	High	High	High	High	High	High	1
High	Master Protein	AT1G59870.1	Chr1:22034661-22039844 FORWARD LENGTH=1469	0	319.964	28	42	741	24	1469	165	7.9	8597	1094.64	369	372	42	42	22	0.808	0.865	7875.3	8931.7	7217.9	7729.5	7875.3	5275.5	8931.7	9756.3	7217.9	7200.7	12744.7	7729.5	5775.5	7994.3	High	High	High	High	High	High	High	High	High	High	1
High	Master Protein	AT3G16640.1	Chr3:5669709-5670729 REVERSE LENGTH=168	0	122.704	56	12	317	12	168	18.9	4.64	4917	570.12	160	157	12	11	0	1.046	1.054	7846.7	6905.7	7226.7	7275.2	7846.7	4567.3	9389.9	6905.7	6241.4	7226.7	13079.5	7275.2	7124.9	7334.3	High	High	High	High	High	High	High	High	High	High	1
High	Master Protein	AT5G51820.1	Chr5:21063531-21067933 REVERSE LENGTH=623	0	217.737	44	22	522	22	623	67.9	5.74	6895	863.45	259	263	22	22	0	1.112	1.059	7827.1	7118.3	7914.3	7535.7	7827.1	4690.4	8761.8	7118.3	6675.8	7914.3	10830.9	7216.7	7535.7	8227.6	High	High	High	High	High	High	High	High	High	High	1
High	Master Protein	AT4G04640.1	Chr4:2350761-2351882 REVERSE LENGTH=373	0	207.306	46	16	522	16	373	40.9	8	8694	946.11	260	262	16	16	0	0.992	0.993	7709.1	7793.5	7733.3	7736.5	7709.1	4957.5	8930.6	7793.5	7077.5	7733.3	11603.1	7736.5	7000.3	8113.5	High	High	High	High	High	High	High	High	High	High	1
High	Master Protein	AT5G64570.1	Chr5:25810227-25813309 REVERSE LENGTH=784	0	172.277	29	19	436	18	784	84.3	7.66	6271	723.58	219	217	19	19	1	1.4	1.323	7688.4	6302.2	8821.2	8340.7	7688.4	5236.7	8661.9	6302.2	7037.3	8821.2	10699.7	8340.7	7577.9	9740.3	High	High	High	High	High	High	High	High	High	High	1
High	Master Protein	ATCG00540.1	ChrC:61657-62619 FORWARD LENGTH=320	0	187.933	60	17	513	17	320	35.3	8.29	8569	932.96	253	260	16	17	0	0.931	0.967	7608.5	7953.7	7404	7690.7	7608.5	4802.3	8281.5	7953.7	6836	7404	11519.2	7718.9	6690.1	7690.7	High	High	High	High	High	High	High	High	High	High	1
High	Master Protein	AT2G27030.3	Chr2:11532069-11534176 FORWARD LENGTH=181	0	132.602	82	14	796	4	181	20.6	4.82	10279	1221.73	396	400	14	13	12	1.627	1.554	7560.9	6668.5	10851	10362.4	7560.9	5748.2	10687.4	6668.5	9155.7	11194.4	10851	8393.8	10635.6	10362.4	High	High	High	High	High	High	High	High	High	High	1
High	Master Protein	AT4G35830.1	Chr4:16973007-16977949 REVERSE LENGTH=898	0	280.731	32	25	619	18	898	98.1	6.4	7295	903.62	311	308	25	25	6	1.116	0.986	7511.9	7234	8073	7131.2	7511.9	4635.2	9035.7	7234	6812.6	8073	11034.5	7105.7	7131.2	8362.8	High	High	High	High	High	High	High	High	High	High	1
High	Master Protein	AT1G63940.2	Chr1:23730095-23733534 FORWARD LENGTH=493	0	190.051	49	19	487	19	493	53.3	8.02	8019	865.45	242	245	19	19	0	1.047	1.138	7477.8	7341.9	7687.6	8354.4	7477.8	4716.8	8212.2	7341.9	7687.6	7620.8	10839.8	8354.4	6263.9	8434.8	High	High	High	High	High	High	High	High	High	High	1
High	Master Protein	AT5G60600.1	Chr5:24359447-24363274 FORWARD LENGTH=741	0	206.069	36	26	602	26	741	82.2	6.43	6535	879.63	301	301	26	26	0	1.157	1.043	7452.4	6837.5	7910.9	7133.7	7452.4	4448.9	8384.2	6837.5	6844.4	7910.9	10300	7133.7	7053.2	8083.8	High	High	High	High	High	High	High	High	High	High	1
High	Master Protein	AT3G27830.1	Chr3:10318576-10319151 FORWARD LENGTH=191	0	86.956	55	9	771	9	191	20.1	5.64	7349	1261.45	375	396	9	9	0	1.251	1.211	7393.1	6655.1	8322.4	8056.3	7393.1	4491.5	9187.9	6655.1	6667.8	8322.4	10591.2	6902.5	8638.4	8056.3	High	High	High	High	High	High	High	High	High	High	1
High	Master Protein	AT2G47470.1	Chr2:19481503-19483683 FORWARD LENGTH=361	0	182.073	47	17	437	16	361	39.5	6.06	4883	753.14	220	217	17	17	0	1.363	1.32	7381.3	6309.9	8597.8	8326	7381.3	4636.4	8526.4	6309.9	6701.4	8597.8	10331.1	7261.9	8342.9	8326	High	High	High	High	High	High	High	High	High	High	1
High	Master Protein	AT2G36460.1	Chr2:15296929-15298387 REVERSE LENGTH=358	0	221.961	60	21	532	11	358	38.4	7.39	9396	1049.71	262	270	21	21	11	1.325	1.221	7311.7	6313	8366.1	7709.9	7311.7	4606.9	8296.3	6313	6677	8366.1	10183.9	7100.8	7709.9	8181.8	High	High	High	High	High	High	High	High	High	High	1
High	Master Protein	AT5G20720.1	Chr5:7015015-7016354 FORWARD LENGTH=253	0	166.476	63	13	502	13	253	26.8	8.88	7540	844.88	251	251	13	13	0	1.183	1.161	7289.5	6810.4	8056.5	7910.1	7289.5	4371.4	8657.5	6810.4	6573.2	8056.5	10298.4	6751	8042.3	7910.1	High	High	High	High	High	High	High	High	High	High	1
High	Master Protein	AT2G30110.1	Chr2:12852632-12857369 REVERSE LENGTH=1080	0	294.584	36	32	643	28	1080	120.2	5.27	7637	1069.31	320	323	32	32	5	1.077	0.993	7255.7	7081.2	7628.2	7034.9	7255.7	4545.9	8296.3	7081.2	6839.2	7628.2	10563.4	7034.9	6910.6	7909.2	High	High	High	High	High	High	High	High	High	High	1
High	Master Protein	AT1G50200.1	Chr1:18591429-18598311 REVERSE LENGTH=1003	0	219.912	32	31	473	31	1003	110.4	6.46	5180	780.89	233	240	30	31	0	1.055	1.029	7223.1	7190.2	7587	7399.8	7223.1	4753.9	8205.9	7190.2	6825.8	7587	10787.3	7399.8	6654.9	7968.1	High	High	High	High	High	High	High	High	High	High	1
High	Master Protein	AT1G04820.1	Chr1:1356421-1358266 REVERSE LENGTH=450	0	240.077	57	18	583	1	450	49.5	5.06	8671	986.73	289	294	17	18	18	1.147	1.054	7213.7	6725.9	7712.5	7085.9	7213.7	4526.4	8052.7	6725.9	6665.4	7712.5	10474.9	7085.9	6964.8	7990.5	High	High	High	High	High	High	High	High	High	High	1
High	Master Protein	AT1G70730.3	Chr1:26669020-26673166 REVERSE LENGTH=662	0	310.509	58	31	685	21	662	72.5	7.12	9169	1153.07	339	346	31	31	12	0.977	0.969	7195.1	7702	7521.2	7465.9	7195.1	4704.5	8553.4	7702	7108.5	7521.2	10772.5	7465.9	6646.5	8137.8	High	High	High	High	High	High	High	High	High	High	1
High	Master Protein	AT3G17390.1	Chr3:5952484-5953665 REVERSE LENGTH=393	0	186.033	59	16	392	8	393	42.8	5.81	5571	689.88	194	198	15	16	10	1.106	1.029	7194.9	6825.3	7546.4	7025.4	7194.9	4750.5	7939.4	6825.3	6476.3	7546.4	10431.2	7025.4	6848.7	7240.7	High	High	High	High	High	High	High	High	High	High	1
High	Master Protein	AT5G42650.1	Chr5:17097803-17099359 REVERSE LENGTH=518	0	245.084	52	22	509	22	518	58.2	8.66	6741	932.93	254	255	22	22	0	1.074	1.077	7177.2	6627.9	7119.2	7141.5	7177.2	4738.5	7367.3	6627.9	6874.2	7119.2	9815.5	7616.1	6538.6	7141.5	High	High	High	High	High	High	High	High	High	High	1
High	Master Protein	AT1G61520.3	Chr1:22700152-22701149 FORWARD LENGTH=273	0	149.704	27	7	396	7	273	29.2	8.68	7740	878.74	199	197	7	7	0	0.981	0.957	7177.2	7539.9	7400.3	7218.2	7177.2	4370.3	8080.2	7539.9	6311.9	7400.3	10921.6	7251.7	6353	7218.2	High	High	High	High	High	High	High	High	High	High	1
High	Master Protein	AT1G16080.1	Chr1:5514394-5515761 FORWARD LENGTH=313	0	184.009	50	12	567	12	313	34.1	6.79	8386	1003.79	282	285	12	12	0	1.338	1.246	7151.7	6237	8348.1	7768.7	7151.7	4544.1	8327.5	6237	6765.5	8348.1	9988.4	7141.3	7768.7	8174	High	High	High	High	High	High	High	High	High	High	1
High	Master Protein	AT4G34450.1	Chr4:16471956-16476795 FORWARD LENGTH=886	0	235.591	43	33	480	33	886	98.4	5.16	5236	709.07	238	242	33	33	0	0.924	0.937	7111.4	7455.4	6892.3	6986.4	7111.4	4446.5	7455.4	7512.3	6645.4	6892.3	10824.5	6986.4	5805.6	7235.4	High	High	High	High	High	High	High	High	High	High	1
High	Master Protein	AT3G55440.1	Chr3:20553794-20556078 FORWARD LENGTH=254	0	192.687	68	13	610	12	254	27.2	5.5	10116	1307.09	304	306	13	13	0	1.344	1.257	7034.8	6059.3	8142.9	7614.1	7034.8	4433.6	8114.5	6059.3	6611.2	8142.9	9728.3	6960.4	7614.1	7832.1	High	High	High	High	High	High	High	High	High	High	1
High	Master Protein	AT4G18480.1	Chr4:10201897-10203361 REVERSE LENGTH=424	0	138.709	49	17	312	10	424	46.2	6.47	3491	493.84	156	156	16	17	9	1.223	1.217	6999.6	5779.4	7067.4	7032.2	6999.6	4134.7	7668.8	5779.4	5945.9	7067.4	9940.8	6168.8	7345.9	7032.2	High	High	High	High	High	High	High	High	High	High	1
High	Master Protein	AT1G66970.1	Chr1:24992746-24996005 REVERSE LENGTH=763	0	166.644	28	18	380	14	763	83.7	5.17	5143	627.07	189	191	18	18	3	1.453	1.36	6982.7	5632.8	8184.7	7657.9	6982.7	4517.8	7913.9	5632.8	6399.3	8184.7	9281	7010.5	7740.3	7657.9	High	High	High	High	High	High	High	High	High	High	1
High	Master Protein	AT4G13930.1	Chr4:8048013-8050021 REVERSE LENGTH=471	0	148.104	44	18	378	18	471	51.7	7.23	4645	667.27	180	198	16	18	0	1.176	1.051	6966.3	6517.1	7664.5	6849.6	6966.3	4338.8	7737.2	6517.1	6461.1	7664.5	10061.9	6794.1	6849.6	7759.5	High	High	High	High	High	High	High	High	High	High	1
High	Master Protein	AT3G02090.1	Chr3:365624-368526 FORWARD LENGTH=531	0	169.48	38	17	417	17	531	59.1	6.79	6137	798.26	209	208	17	17	0	1.091	1.011	6950.7	6930.4	7564.5	7005.1	6950.7	4512.2	8183.6	6930.4	6183	7564.5	10281.6	7005.1	6908.6	7535	High	High	High	High	High	High	High	High	High	High	1
High	Master Protein	AT3G09440.4	Chr3:2903434-2905632 REVERSE LENGTH=649	0	455.449	57	32	1517	14	649	71.1	5.07	23279	2863.12	755	762	32	32	1	1.258	1.168	6929.2	6152.5	7740.3	7185.3	6929.2	4230.9	7876	6152.5	6142.8	7740.3	10412.5	6432.6	7185.3	7883.5	High	High	High	High	High	High	High	High	High	High	1
High	Master Protein	AT3G15730.1	Chr3:5330835-5333474 FORWARD LENGTH=810	0	252.489	44	26	621	26	810	91.8	5.87	7025	1127.42	296	325	25	26	0	1.042	1.038	6904.8	6815.9	7102.8	7073.6	6904.8	4286.1	7067.7	6815.9	6450.1	7102.8	9992.5	7257.2	5714.5	7073.6	High	High	High	High	High	High	High	High	High	High	1
High	Master Protein	AT4G33090.1	Chr4:15965915-15970418 REVERSE LENGTH=879	0	279.417	39	29	517	29	879	98.1	5.5	7409	913.53	256	261	29	29	0	1.082	0.989	6902.4	6895	7463	6820	6902.4	4484.5	8433.2	6895	6590.8	7463	10258.7	6820	6548	7859.3	High	High	High	High	High	High	High	High	High	High	1
High	Master Protein	AT3G20390.2	Chr3:7110227-7111899 REVERSE LENGTH=255	0	145.313	45	10	378	10	255	27.8	9.07	6965	730.2	189	189	10	10	0	1.581	1.458	6901	5244.6	8294.2	7649.2	6901	4350.6	7762.4	5244.6	6638.9	8294.2	8733.5	6780.9	8109.1	7649.2	High	High	High	High	High	High	High	High	High	High	1
High	Master Protein	AT4G20850.1	Chr4:11160935-11169889 REVERSE LENGTH=1380	0	310.507	34	45	524	45	1380	152.3	6.07	5161	772.8	258	266	44	45	0	0.976	0.942	6879	7015	6847.2	6608.5	6879	4339.1	8147.5	7015	6600.2	6847.2	10319.6	6608.5	5918.3	7580.2	High	High	High	High	High	High	High	High	High	High	1
High	Master Protein	AT1G74470.1	Chr1:27991248-27992845 FORWARD LENGTH=467	0	186.017	46	19	476	19	467	51.8	8.91	6459	749.95	236	240	19	19	0	0.929	0.918	6859.4	7191.8	6678.7	6600.7	6859.4	4119	7191.8	7312.6	5894.4	6678.7	10099.1	6600.7	5803.4	6805.7	High	High	High	High	High	High	High	High	High	High	1
High	Master Protein	AT3G63140.1	Chr3:23327006-23328620 REVERSE LENGTH=406	0	179.246	48	16	350	16	406	43.9	8.43	3881	641.06	172	178	16	16	0	1.105	1.062	6813.4	6000	6631.8	6370.9	6813.4	3929.7	7293.3	6000	5936.2	6631.8	9059.5	6370.9	5844.2	6840	High	High	High	High	High	High	High	High	High	High	1
High	Master Protein	AT5G35360.3	Chr5:13584300-13588163 FORWARD LENGTH=555	0	161.364	45	22	411	22	555	60.7	7.66	5192	712.6	206	205	22	22	0	1.144	1.028	6768.6	6350	7261.8	6525.6	6768.6	4191.9	7552.9	6350	5958.3	7261.8	9939.3	6183.4	6525.6	7356.4	High	High	High	High	High	High	High	High	High	High	1
High	Master Protein	AT1G52230.1	Chr1:19454902-19455508 FORWARD LENGTH=145	0	79.999	57	7	211	7	145	15.3	9.91	2484	372.61	102	109	6	7	0	0.884	1.006	6761.4	6753.8	5968.3	6796.6	6761.4	4243.6	7946.4	6753.8	5251.4	5968.3	10560.2	7029.6	6245.9	6796.6	High	High	High	High	High	High	High	High	High	High	1
High	Master Protein	AT3G14210.1	Chr3:4729886-4731562 FORWARD LENGTH=392	0	235.924	39	11	688	11	392	44	7.72	11879	1396.27	343	345	11	11	0	1.256	1.163	6760.3	5868	7368.5	6825	6760.3	4311.5	7215.2	5868	6334.2	7368.5	8495.6	6825	6580	7151.2	High	High	High	High	High	High	High	High	High	High	1
High	Master Protein	AT4G31990.3	Chr4:15470876-15473521 REVERSE LENGTH=462	0	249.671	60	25	566	24	462	50.9	7.53	5353	730.9	290	276	25	25	1	1.146	1.046	6752	6443.3	7386.8	6740.1	6752	4012.3	7716.9	6443.3	6050	7386.8	9887.2	6441.4	6740.1	7420.4	High	High	High	High	High	High	High	High	High	High	1
High	Master Protein	AT5G42980.1	Chr5:17242772-17243718 FORWARD LENGTH=118	0	93.082	52	7	318	7	118	13.1	5.14	3596	523	160	158	7	7	0	1.124	1.056	6734.8	6552.2	7364.7	6920.8	6734.8	4509.2	7591.3	6552.2	6124.5	7364.7	10229.7	6920.8	6432	7128.1	High	High	High	High	High	High	High	High	High	High	1
High	Master Protein	AT5G01530.1	Chr5:209084-210243 FORWARD LENGTH=290	0	95.323	34	11	505	5	290	31.1	6.14	5928	855.21	252	253	11	11	0	0.931	0.9	6710.2	5796	5394.8	5218.1	6710.2	4117.4	5796	7654.3	4482.3	5394.8	10708.4	5758.1	5136.3	5218.1	High	High	High	High	High	High	High	High	High	High	1
High	Master Protein	AT1G22300.1	Chr1:7879146-7881103 REVERSE LENGTH=254	0	155.255	57	16	568	14	254	28.9	4.81	6966	809.44	281	287	16	16	3	1.289	1.153	6702.3	6131.1	7903.6	7066.4	6702.3	4331.4	7972.3	6131.1	6681.4	7903.6	9325.5	6830.2	7066.4	7833.5	High	High	High	High	High	High	High	High	High	High	1
High	Master Protein	AT5G26360.1	Chr5:9255561-9258891 REVERSE LENGTH=555	0	175.819	48	26	423	26	555	60.3	5.77	4461	617.9	213	210	26	25	0	1.148	1.053	6702	6262.7	7189.3	6591.6	6702	4191	7552	6262.7	6111.7	7189.3	9847	6489	6591.6	7191.3	High	High	High	High	High	High	High	High	High	High	1
High	Master Protein	AT3G46970.1	Chr3:17301625-17306111 REVERSE LENGTH=841	0	321.451	57	37	614	36	841	95.1	6.11	9030	1138.76	305	309	37	37	1	1.096	1.015	6659.6	6454.5	7074.5	6552.6	6659.6	3975.8	7126.7	6454.5	6051.5	7074.5	9533.5	6552.6	6133.4	6943.8	High	High	High	High	High	High	High	High	High	High	1
High	Master Protein	AT1G44575.1	Chr1:16871768-16873194 FORWARD LENGTH=265	0	106.362	34	8	376	8	265	28	9.26	5753	667.93	186	190	8	8	0	0.958	0.936	6642	6673.5	6393.3	6248	6642	4554.5	6673.5	7993.7	5289.3	6393.3	8778.2	6332	5314	6248	High	High	High	High	High	High	High	High	High	High	1
High	Master Protein	AT5G58330.1	Chr5:23580010-23582287 REVERSE LENGTH=443	0	128.757	33	16	279	16	443	48.3	6.16	3740	457.38	137	142	16	16	0	1.227	1.146	6638.8	5844.1	7169.5	6695.9	6638.8	4049.8	7491.1	5844.1	6079.8	7169.5	9174.9	6242	6695.9	7895.2	High	High	High	High	High	High	High	High	High	High	1
High	Master Protein	AT1G20020.1	Chr1:6942851-6944868 FORWARD LENGTH=369	0	175.263	41	15	486	14	369	41.1	8.31	8173	971.9	243	243	15	15	0	1.104	1.04	6623.2	6271.2	6921.3	6522.7	6623.2	4234.4	7355.1	6271.2	6193	6921.3	9674.9	6522.7	6271.6	7159	High	High	High	High	High	High	High	High	High	High	1
High	Master Protein	AT1G13930.3	Chr1:4761091-4761558 FORWARD LENGTH=155	0	153.455	78	8	319	8	155	16.2	4.92	5532	666.21	157	162	8	8	0	1.363	1.284	6620.4	5203.3	7091.7	6682.6	6620.4	4145.2	6988.1	5203.3	6237.3	7091.7	8356.9	6421	8098.9	6682.6	High	High	High	High	High	High	High	High	High	High	1
High	Master Protein	ATCG00270.1	ChrC:32711-33772 FORWARD LENGTH=353	0	142.433	27	7	786	7	353	39.5	5.74	13032	1553.77	391	395	7	7	0	0.793	0.832	6582.1	7565.3	5998.8	6297	6582.1	4316.3	7565.3	8390.5	5671.6	5998.8	11177.9	6297	4793.4	6419.1	High	High	High	High	High	High	High	High	High	High	1
High	Master Protein	AT1G23740.1	Chr1:8398245-8399656 REVERSE LENGTH=386	0	184.549	54	20	392	20	386	41	8.35	6214	697.01	195	197	20	20	0	1.247	1.153	6581.2	5807.6	7243.5	6694.7	6581.2	4102.6	7618.1	5807.6	6273.7	7243.5	8804.9	6458.5	6694.7	7200.5	High	High	High	High	High	High	High	High	High	High	1
High	Master Protein	AT1G62750.1	Chr1:23233622-23236321 REVERSE LENGTH=783	0	266.802	43	25	669	25	783	86	5.6	10287	1211.6	332	337	25	25	0	1.147	1.035	6546	6049.7	6936.9	6259	6546	3972.6	7566.6	6049.7	5900.3	6936.9	9499.9	6092.3	6259	7073.6	High	High	High	High	High	High	High	High	High	High	1
High	Master Protein	AT3G08940.2	Chr3:2717717-2718665 FORWARD LENGTH=287	0	132.706	39	13	437	7	287	31.2	6.24	4686	716.53	217	220	13	13	6	0.908	0.856	6543.3	9425	8555.8	8068.1	6543.3	5589	10070.8	9425	8555.8	7116.6	10596.9	8530	5932.7	8068.1	High	High	High	High	High	High	High	High	High	High	1
High	Master Protein	AT1G29920.1	Chr1:10475089-10475892 REVERSE LENGTH=267	0	173.189	63	9	2851	3	267	28.2	5.43	17321	2984.75	1399	1452	9	9	2	0.868	0.824	6538.3	6971.1	6047.8	5747.5	6538.3	3688.1	6971.1	7225.9	4887.9	6047.8	9519.9	5747.5	5795.9	5444.3	High	High	High	High	High	High	High	High	High	High	1
High	Master Protein	AT5G07090.1	Chr5:2202410-2203805 FORWARD LENGTH=262	0	77.095	40	12	220	1	262	29.9	10.17	2144	315.7	112	108	12	12	14	0.891	0.921	6523.7	6250.6	5569.7	5755.7	6523.7	3979.8	6250.6	8402.1	4805.6	5569.7	10737.6	6216.3	4631.6	5755.7	High	High	High	High	High	High	High	High	High	High	1
High	Master Protein	AT3G61440.1	Chr3:22735885-22737792 FORWARD LENGTH=368	0	140.203	36	13	441	13	368	39.9	8.54	2834	522.75	216	225	13	13	0	1.015	0.95	6521	6488.4	6584.8	6164.5	6521	4081.1	7559.2	6488.4	5665.8	6584.8	10257.4	6164.5	5585.9	7272.8	High	High	High	High	High	High	High	High	High	High	1
High	Master Protein	AT1G02930.2	Chr1:661363-662191 REVERSE LENGTH=208	0	121.376	53	11	420	5	208	23.5	6.23	5068	693.19	211	209	11	11	4	0.909	0.822	6511.2	7136	6487.6	5869.3	6511.2	3935.2	7656.9	7136	5196.9	6487.6	10110.7	5869.3	5783	6800.7	High	High	High	High	High	High	High	High	High	High	1
High	Master Protein	AT3G22890.1	Chr3:8112837-8114734 FORWARD LENGTH=463	0	180.869	51	21	427	10	463	51.4	6.81	3980	661.47	211	216	21	21	13	1.012	0.975	6505.7	6474.8	6552.8	6312.8	6505.7	3908.4	6837.6	6474.8	5737	6552.8	9209.7	6312.8	5679.3	6583.3	High	High	High	High	High	High	High	High	High	High	1
High	Master Protein	AT2G45470.1	Chr2:18742797-18744059 REVERSE LENGTH=420	0	132.607	36	12	266	12	420	43	5.68	3005	470.23	133	133	12	12	0	1.418	1.312	6495.4	5172.2	7332.4	6784	6495.4	4032	7302.3	5172.2	6081.7	7332.4	8282.2	6219.7	7346.9	6784	High	High	High	High	High	High	High	High	High	High	1
High	Master Protein	AT5G60640.1	Chr5:24371141-24373993 REVERSE LENGTH=597	0	169.046	37	21	457	21	597	66.3	4.61	5847	724.15	228	229	21	21	0	1.4	1.333	6481.2	5605.9	7846.1	7475.4	6481.2	4523.7	7802.9	5605.9	6511.4	7846.1	8876.1	6597	7529.1	7475.4	High	High	High	High	High	High	High	High	High	High	1
High	Master Protein	AT3G01480.1	Chr3:188569-190674 FORWARD LENGTH=437	0	234.437	60	18	581	17	437	48	5.16	8233	1003.05	287	294	18	18	1	1.195	1.108	6442.5	5937.7	7094.9	6578.3	6442.5	4103.4	7510.1	5937.7	6117.6	7094.9	8979.3	6426.5	6578.3	7061.6	High	High	High	High	High	High	High	High	High	High	1
High	Master Protein	AT5G11670.1	Chr5:3754456-3758040 FORWARD LENGTH=588	0	219.906	50	22	475	21	588	64.4	6.42	5598	690.88	246	229	22	21	1	1.032	0.973	6437.1	6514	6724.4	6337.3	6437.1	4128.7	7633.7	6514	6033.5	6724.4	9514.2	6337.3	6082.9	6809.3	High	High	High	High	High	High	High	High	High	High	1
High	Master Protein	AT3G63490.1	Chr3:23444269-23446020 FORWARD LENGTH=346	0	145.527	41	13	409	13	346	37.6	9.26	4782	686.39	203	206	13	13	0	1.064	0.99	6431.7	6349.9	6754.9	6287.4	6431.7	3854.7	7362.9	6349.9	5603.2	6754.9	9551.5	5837.8	6287.4	6891.1	High	High	High	High	High	High	High	High	High	High	1
High	Master Protein	AT5G19510.1	Chr5:6581854-6583137 REVERSE LENGTH=224	0	173.972	69	11	326	9	224	24.2	4.56	4239	546.9	166	160	11	10	1	1.137	1.094	6420.9	5596.9	6362.3	6120.7	6420.9	3565.8	6850.1	5596.9	5428.9	6362.3	8957.4	5617.3	6348.5	6120.7	High	High	High	High	High	High	High	High	High	High	1
High	Master Protein	AT5G14780.1	Chr5:4777043-4779190 FORWARD LENGTH=384	0	97.697	36	12	371	12	384	42.4	7.5	4855	550.51	184	187	12	12	0	1.125	1.023	6414.1	6322.8	7114.3	6468.8	6414.1	4088.7	7127.4	6322.8	5613.2	7114.3	9666.4	6266.3	6468.8	7562.6	High	High	High	High	High	High	High	High	High	High	1
High	Master Protein	AT3G63190.1	Chr3:23342861-23344640 REVERSE LENGTH=275	0	102.561	45	13	326	13	275	30.4	9.44	4336	554.83	163	163	13	13	0	1.419	1.408	6412.1	5269	7478.7	7417.5	6412.1	4216.5	8089.2	5269	6313.1	7478.7	8520.2	6202.5	7604	7417.5	High	High	High	High	High	High	High	High	High	High	1
High	Master Protein	AT1G20010.1	Chr1:6938033-6940481 REVERSE LENGTH=449	0	239.28	51	19	1084	5	449	50.3	4.77	13293	1683.44	546	538	19	19	9	1.164	1.043	6387.9	5749.1	6690.5	5994.8	6387.9	3917	7027.9	5749.1	5676.9	6690.5	8963.3	5994.8	5985.3	6627.2	High	High	High	High	High	High	High	High	High	High	1
High	Master Protein	ATCG00020.1	ChrC:383-1444 REVERSE LENGTH=353	0	127.426	29	9	796	9	353	38.9	5.25	13398	1525.38	394	402	9	9	0	0.912	0.897	6353	7140.8	6513.6	6405.2	6353	4123.3	7218.3	7140.8	5779.8	6513.6	9962.7	6431.4	5207.2	6405.2	High	High	High	High	High	High	High	High	High	High	1
High	Master Protein	AT2G13360.1	Chr2:5539417-5540902 REVERSE LENGTH=401	0	181.576	53	17	326	17	401	44.2	7.83	4141	632.14	154	172	16	17	0	0.973	1	6349.6	5914.4	5756.2	5914.2	6349.6	3465.7	5914.4	6086.3	5756.2	5682.1	8442.8	5914.2	4591.9	6513.5	High	High	High	High	High	High	High	High	High	High	1
High	Master Protein	AT5G49910.1	Chr5:20303470-20306295 FORWARD LENGTH=718	0	496.038	53	37	1435	13	718	77	5.3	21323	2579.52	707	728	37	37	0	1.548	1.419	6322.8	5150.9	7975.7	7307	6322.8	4135.3	7484.7	5150.9	6647.8	7975.7	8439.6	6399.8	7486.2	7307	High	High	High	High	High	High	High	High	High	High	1
High	Master Protein	AT5G57655.2	Chr5:23347030-23349805 FORWARD LENGTH=477	0	164.119	45	19	351	19	477	53.7	5.87	4314	564.78	174	177	19	19	0	1.401	1.27	6287.8	5415.3	7585.9	6878.1	6287.8	3685.5	7273.3	5415.3	5253.1	7585.9	9465.5	5610.7	6878.1	7362.9	High	High	High	High	High	High	High	High	High	High	1
High	Master Protein	AT1G17290.1	Chr1:5922771-5926093 FORWARD LENGTH=543	0	179.61	36	18	419	11	543	59.8	6.43	5580	728.97	210	209	18	17	9	1.249	1.106	6282.6	5672	7083.4	6271.3	6282.6	3830	6928.1	5672	5624.1	7083.4	9024.6	6019	6271.3	6963.7	High	High	High	High	High	High	High	High	High	High	1
High	Master Protein	AT1G53310.2	Chr1:19884261-19888070 REVERSE LENGTH=967	0	368.501	47	45	971	13	967	110.2	6.06	11032	1558.78	476	495	43	45	10	1.054	1.019	6265.3	6297.5	6640.7	6417.6	6265.3	3852	6859.4	6297.5	5989	6640.7	9039.3	6417.6	5774.9	6773.2	High	High	High	High	High	High	High	High	High	High	1
High	Master Protein	AT5G15200.1	Chr5:4935124-4936334 REVERSE LENGTH=198	0	89.433	51	13	283	7	198	23	10.17	2696	409.39	141	142	13	13	7	0.843	0.92	6213.8	6431.4	5424.2	5918.8	6213.8	3724.7	6431.4	7998.4	5203.2	5424.2	10679	5918.8	4092.5	6163	High	High	High	High	High	High	High	High	High	High	1
High	Master Protein	AT2G44120.2	Chr2:18249227-18250417 REVERSE LENGTH=247	0	120.782	52	15	283	5	247	28.5	9.88	2995	426.52	144	139	15	15	9	0.872	0.901	6189.2	6425.3	5600.7	5787	6189.2	3671.5	6425.3	7535.9	5147.5	5600.7	9858.6	5787	4790.2	6326.6	High	High	High	High	High	High	High	High	High	High	1
High	Master Protein	AT2G44160.1	Chr2:18262301-18265185 FORWARD LENGTH=594	0	193.128	45	23	396	17	594	66.8	5.5	5317	657.49	197	199	23	23	6	1.104	1.011	6184.1	5975	6593.8	6041.8	6184.1	3786	6811.6	5975	5672.7	6593.8	8714.6	6041.8	5917.4	6421.5	High	High	High	High	High	High	High	High	High	High	1
High	Master Protein	AT1G52410.2	Chr1:19520762-19525361 FORWARD LENGTH=759	0	351.86	58	42	643	41	759	84.3	4.65	7824	1132.98	320	323	42	42	0	1.375	1.501	6177.7	5014.7	6895.3	7525.3	6177.7	4714.4	6309.2	5014.7	6768.3	6895.3	7202.1	7606	7525.3	6954.1	High	High	High	High	High	High	High	High	High	High	1
High	Master Protein	AT3G48730.1	Chr3:18049697-18051550 FORWARD LENGTH=472	0	235.229	47	16	505	7	472	50.1	7.39	8198	953.32	254	251	15	15	10	1.238	1.094	6172.6	5614.9	6951.3	6145.5	6172.6	3768.3	7060.4	5614.9	6172	6951.3	8371.6	6145.5	5969.9	7136.2	High	High	High	High	High	High	High	High	High	High	1
High	Master Protein	AT5G62790.1	Chr5:25214358-25217292 REVERSE LENGTH=477	0	144.087	45	20	363	20	477	51.9	7.05	4203	557.44	178	185	20	19	0	1.177	1.064	6128.7	5777.8	6801.6	6145.3	6128.7	3803.3	6963.8	5777.8	5748.8	6801.6	8620.1	5930.1	6145.3	6720	High	High	High	High	High	High	High	High	High	High	1
High	Master Protein	AT5G19820.1	Chr5:6695731-6701247 REVERSE LENGTH=1116	0	181.4	26	23	349	23	1116	123.7	4.87	3788	536.72	177	172	23	23	0	1.163	1.055	6090.8	5279.2	6138.1	5569.1	6090.8	3577.8	6077.1	5279.2	5012.2	6138.1	8203.6	5569.1	5226.5	5829.3	High	High	High	High	High	High	High	High	High	High	1
High	Master Protein	AT3G09260.1	Chr3:2840657-2843730 REVERSE LENGTH=524	0	157.239	34	14	317	11	524	59.7	6.92	3799	590.13	157	160	14	14	4	1.28	1.321	6087.1	5127.3	6562.7	6771.6	6087.1	3981.7	6531.5	5127.3	5564.4	6562.7	8942.6	6771.6	6028.6	6818	High	High	High	High	High	High	High	High	High	High	1
High	Master Protein	AT3G23940.1	Chr3:8648780-8652323 FORWARD LENGTH=608	0	256.717	40	22	537	22	608	64.9	6.23	5733	839.43	266	271	22	22	0	1.382	1.183	6071.8	5142.1	7105.4	6080.8	6071.8	3661.4	6453.8	5142.1	5791.1	7105.4	8160.6	6066.6	6080.8	7126.5	High	High	High	High	High	High	High	High	High	High	1
High	Master Protein	AT2G21660.1	Chr2:9265477-9266316 REVERSE LENGTH=176	0	185.766	78	13	673	12	176	16.9	6.15	14382	1199.21	329	344	13	13	1	0.92	0.934	6070.8	6424.9	5908.3	6003.4	6070.8	3743.5	7009.1	6424.9	5414.3	5908.3	9358	6003.4	5127	6394.3	High	High	High	High	High	High	High	High	High	High	1
High	Master Protein	AT2G38230.1	Chr2:16011475-16012404 FORWARD LENGTH=309	0	126.717	30	10	433	7	309	32.8	6	6324	662.84	222	211	10	10	6	1.39	1.302	6059	5022.9	6981.6	6540.1	6059	3737.3	6767.6	5022.9	5687.7	6981.6	8216.5	6023.5	6540.1	6667.3	High	High	High	High	High	High	High	High	High	High	1
High	Master Protein	AT2G33800.1	Chr2:14300925-14302352 REVERSE LENGTH=303	0	86.15	40	13	219	13	303	32.6	8.97	2207	316.73	96	123	11	13	0	0.916	0.911	6055	6215.6	5692.6	5663	6055	3747.9	7366.9	6215.6	5692.6	5504.7	10141.7	5663	5388.3	5904.8	High	High	High	High	High	High	High	High	High	High	1
High	Master Protein	AT3G29320.1	Chr3:11252871-11257587 FORWARD LENGTH=962	0	276.089	44	35	569	34	962	108.5	5.47	7499	1032.9	279	290	34	35	0	1.155	1.051	6048.8	5732.4	6622.9	6023.5	6048.8	3876.3	6726.5	5732.4	5768.1	6622.9	8294.8	6023.5	6017.5	6800.2	High	High	High	High	High	High	High	High	High	High	1
High	Master Protein	AT5G61410.1	Chr5:24684085-24685836 REVERSE LENGTH=281	0	90.34	34	5	1618	5	281	30	8.07	21031	2894.11	807	811	5	5	0	1.141	1.036	6037.8	5758.3	6568.9	5967.1	6037.8	3423.1	7073.5	5758.3	5247.3	6568.9	8680	5473	5967.1	6526.8	High	High	High	High	High	High	High	High	High	High	1
High	Master Protein	AT3G47070.1	Chr3:17337205-17337507 REVERSE LENGTH=100	0	100.345	59	7	312	7	100	10.5	9.74	4950	582.04	156	156	7	7	0	0.925	0.874	6032.3	6616.1	6118	5780	6032.3	3710.7	6930.8	6616.1	4996.6	6118	9213	5756.4	5780	6149.1	High	High	High	High	High	High	High	High	High	High	1
High	Master Protein	AT3G14310.1	Chr3:4772214-4775095 REVERSE LENGTH=592	0	141.357	29	16	319	15	592	64.2	8.87	5215	580.27	157	162	16	16	1	0.81	0.839	6029.6	6443.3	5217.8	5404.7	6029.6	3981.3	6443.3	7256.3	5039.6	5217.8	11111.5	6013.3	4063.1	5404.7	High	High	High	High	High	High	High	High	High	High	1
High	Master Protein	AT5G09650.1	Chr5:2991331-2993117 REVERSE LENGTH=300	0	144.184	39	13	559	13	300	33.4	6.01	9857	971.28	279	280	13	13	0	1.183	1.097	6010.1	5486.4	6489.9	6021.3	6010.1	3685.3	6796	5486.4	5576.1	6489.9	8338.6	6021.3	5903.8	6545.1	High	High	High	High	High	High	High	High	High	High	1
High	Master Protein	AT3G03960.1	Chr3:1024432-1027604 FORWARD LENGTH=549	0	186.682	42	20	406	20	549	58.9	5.35	6841	669.88	199	207	20	20	0	1.153	1.058	6007.7	5509.4	6352.4	5828.5	6007.7	3755.2	6698.3	5509.4	5282	6352.4	8659.4	5790.5	5828.5	6628.8	High	High	High	High	High	High	High	High	High	High	1
High	Master Protein	AT4G01800.3	Chr4:770926-776134 REVERSE LENGTH=1023	0	237.477	40	36	479	35	1023	115.2	6.39	4997	689.57	235	244	36	36	1	1.066	0.946	5989.1	5705.9	6085.2	5398.1	5989.1	3918.1	6790.2	5705.9	5386.1	6085.2	8068.6	5398.1	5326.3	6140.5	High	High	High	High	High	High	High	High	High	High	1
High	Master Protein	AT5G14670.1	Chr5:4729319-4730495 FORWARD LENGTH=188	0	131.936	47	8	362	8	188	21.5	6.95	5256	689.36	177	185	8	8	0	0.909	0.969	5986.6	6244.3	5677.8	6051.1	5986.6	3704.9	6244.3	6785.5	5124.7	5677.8	9737.6	6158.2	4528.6	6051.1	High	High	High	High	High	High	High	High	High	High	1
High	Master Protein	AT4G11150.1	Chr4:6800091-6801696 FORWARD LENGTH=230	0	109.174	49	14	300	8	230	26	6.4	3208	429.96	152	148	14	14	7	1.073	1.02	5968	5774.8	6199.1	5890.5	5968	3707.6	6640.6	5774.8	5015.5	6199.1	8810.6	5890.5	5725.2	6347.9	High	High	High	High	High	High	High	High	High	High	1
High	Master Protein	AT4G35090.1	Chr4:16700937-16703215 REVERSE LENGTH=492	0	179.208	52	21	535	10	492	56.9	7.12	5779	873.47	263	272	21	21	7	0.956	0.977	5967.4	5985.4	5721.9	5844.9	5967.4	3544.9	5985.4	6947.3	4959.9	5721.9	9245.4	5844.9	4878.1	5948.9	High	High	High	High	High	High	High	High	High	High	1
High	Master Protein	ATCG00130.1	ChrC:11529-12798 REVERSE LENGTH=184	0	89.23	41	10	337	10	184	21	8.13	4326	571.42	167	170	10	10	0	0.975	0.974	5924.3	6151.8	5997.3	5990.8	5924.3	3822.9	6686.7	6151.8	5533	5997.3	8791.5	6097.7	5473.4	5990.8	High	High	High	High	High	High	High	High	High	High	1
High	Master Protein	AT1G12310.1	Chr1:4187500-4187946 REVERSE LENGTH=148	0	127.402	82	12	382	4	148	16.5	4.94	5173	590.13	191	191	12	12	10	1.438	1.35	5914.8	5106.1	7341.5	6892.8	5914.8	4192.6	7741.7	5106.1	6655.9	7341.5	7878.9	6283.6	7057.1	6892.8	High	High	High	High	High	High	High	High	High	High	1
High	Master Protein	AT5G23060.1	Chr5:7736760-7738412 REVERSE LENGTH=387	0	174.362	46	15	356	15	387	41.3	9.39	5991	747.51	174	182	14	15	0	0.953	0.889	5909.2	6421.9	6120.4	5709.7	5909.2	3876.2	6421.9	6619.7	5633.5	6120.4	9388.1	6408.5	5041.1	5709.7	High	High	High	High	High	High	High	High	High	High	1
High	Master Protein	AT1G03600.1	Chr1:898916-899440 FORWARD LENGTH=174	0	71.872	41	6	338	6	174	18.8	9.88	5049	534.85	171	167	6	6	0	1.211	1.123	5907.6	5493.7	6652	6166.8	5907.6	4325.3	7018.4	5493.7	6652	6202.9	8449.4	7133.3	6032.8	6166.8	High	High	High	High	High	High	High	High	High	High	1
High	Master Protein	AT1G79550.2	Chr1:29924347-29926295 REVERSE LENGTH=401	0	272.728	65	22	792	16	401	42.1	5.68	12635	1410.38	392	400	22	22	0	1.129	1.004	5906.6	5656.3	6388.1	5680.9	5906.6	3671.8	6711.6	5656.3	5586.4	6388.1	8723.6	5666.7	5680.9	6634.1	High	High	High	High	High	High	High	High	High	High	1
High	Master Protein	AT2G42590.1	Chr2:17732118-17733775 REVERSE LENGTH=263	0	155.135	54	15	549	13	263	29.5	4.91	6146	763.62	273	276	15	15	1	1.304	1.222	5872.8	5610.1	7315.3	6858.1	5872.8	4252.1	8119.6	5610.1	6508.3	7315.3	8601.7	6242.4	6858.1	7409	High	High	High	High	High	High	High	High	High	High	1
High	Master Protein	AT5G50850.1	Chr5:20689671-20692976 FORWARD LENGTH=363	0	168.553	36	11	430	11	363	39.2	5.83	6508	764.13	214	216	11	11	0	1.228	1.126	5855.1	4554.4	5594.8	5128.8	5855.1	3108.9	5553.9	4554.4	4894.2	5594.8	7258.6	4930.9	5128.8	5424.2	High	High	High	High	High	High	High	High	High	High	1
High	Master Protein	AT2G37220.1	Chr2:15634980-15636331 REVERSE LENGTH=289	0	188.572	52	12	597	8	289	30.7	5.16	8912	1124.73	293	304	11	12	1	1.176	1.134	5848	5423.5	6379.9	6152.4	5848	3441.7	6772.9	5423.5	5757.6	6379.9	8078.7	5327.8	6152.4	6433.4	High	High	High	High	High	High	High	High	High	High	1
High	Master Protein	AT3G44890.1	Chr3:16386505-16387963 FORWARD LENGTH=197	0	97.966	52	10	298	10	197	22.1	9.67	2760	435.48	142	156	10	10	0	0.851	0.83	5834.3	6788.5	5777.5	5634.3	5834.3	3637.5	6834.7	6788.5	5097.2	5777.5	9065	5634.3	5426.8	6138.6	High	High	High	High	High	High	High	High	High	High	1
High	Master Protein	AT5G09590.1	Chr5:2975721-2978508 FORWARD LENGTH=682	0	266.826	44	28	740	22	682	72.9	5.78	10660	1319.57	371	369	28	28	0	1.331	1.262	5816.4	4910.1	6535.4	6194.4	5816.4	3650.9	6433.1	4910.1	5363.7	6535.4	7850.4	5531.6	6194.4	6488.3	High	High	High	High	High	High	High	High	High	High	1
High	Master Protein	AT2G43750.2	Chr2:18129604-18132322 REVERSE LENGTH=392	0	212.991	64	18	419	16	392	41.6	8.02	5751	752.02	209	210	18	18	2	1.155	1.052	5810.1	5355.1	6187	5633.6	5810.1	3539.3	6690.8	5355.1	5341.5	6187	8287.8	5633.6	5434.5	6428.6	High	High	High	High	High	High	High	High	High	High	1
High	Master Protein	ATCG00340.1	ChrC:37375-39579 REVERSE LENGTH=734	0	136.801	19	11	641	11	734	82.4	7.4	9387	1209.79	318	323	11	11	0	0.788	0.801	5809.5	6170.5	4865.4	4945.3	5809.5	3611.9	6170.5	8941.6	4271.9	4865.4	9871.4	5476.3	4245.2	4945.3	High	High	High	High	High	High	High	High	High	High	1
High	Master Protein	AT1G78370.1	Chr1:29484428-29485204 REVERSE LENGTH=217	0	82.842	45	15	286	12	217	25	5.78	2103	416.02	141	145	15	15	3	1.072	1.025	5803.5	5858.6	6281.5	6004	5803.5	3997.5	7072.3	5858.6	6110.2	6281.5	8349.8	6004	5733.6	6821.3	High	High	High	High	High	High	High	High	High	High	1
High	Master Protein	AT1G74050.1	Chr1:27847256-27848680 REVERSE LENGTH=233	0	96.834	53	16	240	4	233	26.1	10.17	2200	392.09	116	124	14	16	12	0.817	0.912	5741.8	5963.7	4870.4	5438.2	5741.8	3491.1	5963.7	7806.8	4870.4	4710.1	9738.4	5564.6	3725.9	5438.2	High	High	High	High	High	High	High	High	High	High	1
High	Master Protein	AT1G08520.1	Chr1:2696538-2700819 FORWARD LENGTH=760	0	174.095	38	26	358	26	760	83.2	5.35	3075	551.94	177	181	26	26	0	1.038	0.981	5720.2	5750.8	5969.4	5644.1	5720.2	3710.2	6679.5	5750.8	5164.5	5969.4	8592.7	5644.1	5305.5	6006.5	High	High	High	High	High	High	High	High	High	High	1
High	Master Protein	AT3G16400.2	Chr3:5566516-5568330 FORWARD LENGTH=470	0	225.353	49	21	489	8	470	51.6	5.53	4742	747.78	246	243	21	21	11	1.076	1.202	5704.1	5381	5790.1	6465.6	5704.1	3819.2	5826	5381	5569.7	5790.1	8076.8	6465.6	4831.1	6674.1	High	High	High	High	High	High	High	High	High	High	1
High	Master Protein	AT5G25980.2	Chr5:9072730-9075477 FORWARD LENGTH=547	0	232.806	46	19	620	18	547	62.7	7.44	9191	1063.31	308	312	19	19	0	1.216	1.13	5689.4	5216.3	6343.6	5892.2	5689.4	3856	6067.7	5216.3	5932.6	6343.6	7823.8	6896.3	5892.2	5842.9	High	High	High	High	High	High	High	High	High	High	1
High	Master Protein	AT1G19570.1	Chr1:6773462-6774413 REVERSE LENGTH=213	0	113.394	59	10	323	10	213	23.6	5.91	4716	631.42	160	163	10	10	0	1.171	1.174	5683	5078.1	5945.8	5959.2	5683	3685.2	5836.9	5078.1	5346.8	5945.8	7560.7	6488.5	5551.8	5959.2	High	High	High	High	High	High	High	High	High	High	1
High	Master Protein	AT1G65960.2	Chr1:24552094-24557253 FORWARD LENGTH=494	0	207.77	39	17	525	15	494	56.1	5.4	6428	844.37	261	264	17	17	1	1.107	1.033	5664.5	5496	6085.5	5675.7	5664.5	3638.2	6273.2	5496	5428.8	6085.5	8217	5675.7	5243.4	6048.6	High	High	High	High	High	High	High	High	High	High	1
High	Master Protein	AT3G06050.1	Chr3:1826311-1827809 REVERSE LENGTH=201	0	82.521	46	8	288	8	201	21.4	8.9	4708	505.97	144	144	8	8	0	1.202	1.109	5658.3	5201.2	6251.5	5770.1	5658.3	3512.7	6524.2	5201.2	5395.9	6251.5	8091.7	5614.6	5770.1	6211	High	High	High	High	High	High	High	High	High	High	1
High	Master Protein	AT2G37660.1	Chr2:15795481-15796977 REVERSE LENGTH=325	0	142.763	52	15	426	13	325	34.9	8.31	5873	751.84	210	216	15	15	2	1.134	1.07	5654.1	5357	6072.3	5730.5	5654.1	3518.6	6822.6	5357	5154.6	6072.3	8056.1	5578	5730.5	6242.9	High	High	High	High	High	High	High	High	High	High	1
High	Master Protein	AT4G13430.1	Chr4:7804194-7807789 REVERSE LENGTH=509	0	194.548	36	15	554	15	509	55	7.84	6847	923.94	275	279	15	15	0	1.219	1.087	5649.3	5015.6	6113.1	5454.4	5649.3	3119.7	5894.8	5015.6	4767.5	6113.1	8053.8	5436.3	5454.4	6343.6	High	High	High	High	High	High	High	High	High	High	1
High	Master Protein	AT2G30870.1	Chr2:13141490-13142392 FORWARD LENGTH=215	0	96.177	37	8	225	7	215	24.2	5.67	3046	340.17	120	105	8	7	1	1.003	0.981	5636.4	5769.7	5789.5	5658.5	5636.4	3632.2	6703.3	5769.7	5226.8	5789.5	8304	5658.5	5373.7	6054	High	High	High	High	High	High	High	High	High	High	1
High	Master Protein	AT4G35630.1	Chr4:16904205-16905497 FORWARD LENGTH=430	0	155.058	41	15	368	9	430	47.3	8.06	4203	617.34	184	184	15	15	6	1.079	1.035	5624.6	5391.7	5816.1	5578.1	5624.6	3597.6	6201	5391.7	5138.1	5816.1	8213.3	5578.1	4963.9	5892.2	High	High	High	High	High	High	High	High	High	High	1
High	Master Protein	AT3G52930.1	Chr3:19627383-19628874 REVERSE LENGTH=358	0	228.241	52	20	666	11	358	38.5	6.46	12732	1310.89	326	340	20	20	0	1.364	1.275	5607.8	4661	6356.9	5942.3	5607.8	3478.3	6249.2	4661	5268.6	6356.9	7495.6	5315.5	5942.3	6101.5	High	High	High	High	High	High	High	High	High	High	1
High	Master Protein	AT5G39740.1	Chr5:15903365-15905185 FORWARD LENGTH=301	0	134.784	40	12	361	3	301	34.4	9.17	5816	583.37	175	186	11	12	7	0.904	0.959	5605.6	5608.4	5068.4	5380	5605.6	3388.8	5608.4	6968.7	5068.4	5022.3	9003.6	5586.9	3903.3	5380	High	High	High	High	High	High	High	High	High	High	1
High	Master Protein	AT1G09310.1	Chr1:3009109-3009648 FORWARD LENGTH=179	0	108.427	58	11	391	10	179	19.9	5.38	4423	534.28	201	190	11	10	1	1.101	1.026	5601.2	5643.6	6213.2	5793	5601.2	3571.8	6649.4	5643.6	5442	6213.2	7761.7	5793	5473.5	6232.5	High	High	High	High	High	High	High	High	High	High	1
High	Master Protein	AT2G47730.2	Chr2:19558213-19559266 FORWARD LENGTH=263	0	180.691	48	9	633	8	263	29.2	8.5	8463	1145.09	320	313	9	9	0	1.258	1.138	5590.8	4391.3	5524.2	4995.8	5590.8	3131.6	5677.1	4391.3	4208	5524.2	7349.8	4744.9	4995.8	5546.6	High	High	High	High	High	High	High	High	High	High	1
High	Master Protein	AT1G62780.1	Chr1:23249349-23251066 REVERSE LENGTH=237	0	110.02	48	11	310	11	237	27.2	5.9	3707	454.31	157	153	11	11	0	1.321	1.251	5582.8	5181.5	6844.3	6480	5582.8	3597.8	7568.7	5181.5	5801.4	6844.3	7813.2	5443.6	6480	6536.5	High	High	High	High	High	High	High	High	High	High	1
High	Master Protein	AT5G09660.1	Chr5:2993645-2995551 REVERSE LENGTH=354	0	227.925	58	13	477	12	354	37.3	7.99	8947	965.53	235	242	13	13	1	1.046	1.008	5577.1	5515.2	5769.6	5558.2	5577.1	3611.3	6559.3	5515.2	5051.1	5769.6	8321.8	5558.2	5198.1	5869.8	High	High	High	High	High	High	High	High	High	High	1
High	Master Protein	AT4G34200.1	Chr4:16374041-16376561 REVERSE LENGTH=603	0	161.446	34	18	401	14	603	63.3	6.58	5313	710.33	200	201	18	18	4	0.967	0.981	5567.5	6066.2	5866.6	5949.1	5567.5	3861.7	6925.5	6066.2	5637	5866.6	8886.8	5949.1	5058.5	6331.4	High	High	High	High	High	High	High	High	High	High	1
High	Master Protein	AT2G20580.1	Chr2:8859211-8864699 FORWARD LENGTH=891	0	166.342	27	22	374	14	891	98.1	5.1	3966	552.4	188	186	22	22	7	0.924	0.936	5560.3	5920.9	5470.1	5542.8	5560.3	3446	6246.7	5920.9	5113.6	5470.1	8344.2	5542.8	4814.6	6091.7	High	High	High	High	High	High	High	High	High	High	1
High	Master Protein	AT3G57610.1	Chr3:21334519-21336603 REVERSE LENGTH=490	0	111.522	37	19	312	19	490	52.9	7.14	2843	469.84	151	161	19	19	0	1.205	1.101	5547.6	5035.1	6066.6	5544.7	5547.6	3530.8	6274.8	5035.1	5251.8	6066.6	7707.6	5389.1	5544.7	6197.5	High	High	High	High	High	High	High	High	High	High	1
High	Master Protein	AT4G00570.1	Chr4:242817-246522 REVERSE LENGTH=607	0	163.312	41	21	282	21	607	66.6	7.06	3204	425.55	139	143	21	21	0	1.018	0.915	5545.1	5543.2	5640.9	5070.1	5545.1	3342.9	5962.5	5543.2	4726.7	5640.9	8135.7	5070.1	4948.5	5741.6	High	High	High	High	High	High	High	High	High	High	1
High	Master Protein	AT1G12840.1	Chr1:4375584-4378220 FORWARD LENGTH=375	0	127.984	52	20	386	20	375	42.6	5.54	5693	624.18	195	191	20	19	0	1.167	1.106	5535.1	5129.1	5985.3	5671.8	5535.1	3571.2	6325.6	5129.1	5121.6	5985.3	8005.3	5479.2	5671.8	5987.7	High	High	High	High	High	High	High	High	High	High	1
High	Master Protein	AT5G08280.1	Chr5:2663763-2665596 REVERSE LENGTH=382	0	127.774	36	13	367	13	382	41	8.47	5479	613.77	183	184	13	13	0	1.103	1.005	5533.5	5356.6	5905.8	5382.3	5533.5	3325.8	6387.3	5356.6	5137.4	5905.8	8061.4	5382.3	5299.4	6156.1	High	High	High	High	High	High	High	High	High	High	1
High	Master Protein	AT5G48300.1	Chr5:19570326-19572557 FORWARD LENGTH=520	0	158.966	43	18	419	18	520	56.6	6.57	5558	672.02	205	214	17	18	0	0.997	0.995	5520	5416.2	5401.6	5391.5	5520	3632.8	6321.4	5416.2	5401.6	5321.2	8394.5	5391.5	5173.8	5410.2	High	High	High	High	High	High	High	High	High	High	1
High	Master Protein	AT3G55410.1	Chr3:20541897-20545728 FORWARD LENGTH=1017	0	232.346	30	27	465	20	1017	115.1	6.93	5288	756.71	231	234	26	27	5	0.939	0.885	5486.4	5863.1	5504	5189.5	5486.4	3343.1	5977.6	5863.1	4737.3	5504	8259.4	5189.5	4715.3	5809.9	High	High	High	High	High	High	High	High	High	High	1
High	Master Protein	AT4G18810.1	Chr4:10322622-10325735 REVERSE LENGTH=596	0	174.496	44	20	360	19	596	65.4	8.16	3856	630.53	170	190	19	20	1	1.101	0.995	5479.7	4898.9	5395.6	4873.6	5479.7	3110.5	5774.5	4898.9	4542.2	5395.6	7294	4873.6	4760.6	5451.7	High	High	High	High	High	High	High	High	High	High	1
High	Master Protein	AT3G25230.2	Chr3:9188257-9191175 FORWARD LENGTH=562	0	138.948	29	17	339	16	562	62.9	5.58	3602	514.75	169	170	17	17	1	1.298	1.244	5473.9	4941.4	6412.4	6148.1	5473.9	3661	6475.6	4941.4	5197.7	6412.4	7629	5428.4	6148.1	6157	High	High	High	High	High	High	High	High	High	High	1
High	Master Protein	AT3G52150.1	Chr3:19342074-19343090 FORWARD LENGTH=253	0	67.063	28	8	245	8	253	27.7	8.97	2583	355.57	121	124	8	8	0	1.221	1.161	5449.1	5009.1	6117.9	5817.4	5449.1	3392.4	6245.8	5009.1	4877.3	6117.9	7906.2	5282.3	5817.4	5977.1	High	High	High	High	High	High	High	High	High	High	1
High	Master Protein	AT5G43940.1	Chr5:17684265-17686379 FORWARD LENGTH=379	0	144.501	41	12	320	12	379	40.7	6.95	3818	599.34	160	160	12	12	0	1.044	1.023	5437	5397.5	5637.2	5519.3	5437	3444.3	5811.3	5397.5	4974.6	5637.2	8463.4	5529.3	4609.7	5519.3	High	High	High	High	High	High	High	High	High	High	1
High	Master Protein	AT3G26060.2	Chr3:9524807-9526123 FORWARD LENGTH=217	0	122.652	53	11	285	11	217	23.8	9.51	4271	544.24	143	142	11	11	0	0.958	0.969	5412.4	5601.9	5369.3	5428.2	5412.4	3506.2	6094.9	5601.9	4798.1	5369.3	8096.2	5490.6	4937.4	5428.2	High	High	High	High	High	High	High	High	High	High	1
High	Master Protein	AT5G57870.1	Chr5:23439755-23443433 FORWARD LENGTH=780	0	155.101	32	26	434	25	780	85.5	8.24	4692	626.08	214	220	25	26	1	1.063	1.013	5384.8	5266.3	5597	5334.4	5384.8	3422.6	6008.4	5266.3	4896	5597	7800.3	5382.3	5018.7	5334.4	High	High	High	High	High	High	High	High	High	High	1
High	Master Protein	AT2G40840.1	Chr2:17045368-17050779 FORWARD LENGTH=955	0	228.578	31	26	466	26	955	109.7	5.82	5114	692.55	231	235	26	26	0	1.056	1.002	5354.6	5310.7	5609	5321.3	5354.6	3433.3	5958.5	5310.7	5155.3	5609	7698	5321.3	4879.1	5886.3	High	High	High	High	High	High	High	High	High	High	1
High	Master Protein	AT5G36790.1	Chr5:14481229-14483730 REVERSE LENGTH=362	0	185.042	45	12	323	12	362	39.7	7.25	5209	607.18	160	163	12	12	0	1.256	1.132	5344	4727.2	5939	5352.5	5344	3310.3	6035.1	4727.2	5049.8	5939	7464	5352.5	5140.9	5838.2	High	High	High	High	High	High	High	High	High	High	1
High	Master Protein	AT2G31610.1	Chr2:13450384-13451669 FORWARD LENGTH=250	0	155.761	70	15	615	3	250	27.5	9.54	8136	960.78	307	308	15	15	13	0.886	0.892	5324.6	5953.6	5276	5308	5324.6	3359.7	5953.6	5955.7	4811	5276	8737.1	5308	4370.8	5913.7	High	High	High	High	High	High	High	High	High	High	1
High	Master Protein	AT2G44060.1	Chr2:18226922-18227988 FORWARD LENGTH=325	0	180.642	60	18	348	18	325	36	4.84	4433	571.07	173	175	18	18	0	1.17	1.062	5323.5	4925.6	5762.3	5232.3	5323.5	3319	5899.3	4925.6	4654.1	5762.3	7584.8	5056.9	5232.3	5670.5	High	High	High	High	High	High	High	High	High	High	1
High	Master Protein	AT5G14040.1	Chr5:4531059-4532965 REVERSE LENGTH=375	0	86.167	33	12	217	12	375	40.1	9.2	2255	306.59	109	108	12	12	0	0.79	0.845	5320.4	5872.4	4640	4962.1	5320.4	3411.7	5872.4	6945.3	4588.9	4640	9427.1	5224.2	3684.6	4962.1	High	High	High	High	High	High	High	High	High	High	1
High	Master Protein	AT4G14880.4	Chr4:8518209-8520050 REVERSE LENGTH=322	0	157.627	73	15	332	13	322	33.8	6.14	4854	516.07	166	166	15	15	1	1.109	1.038	5318.9	5086.4	5639.3	5279.4	5318.9	3153.2	5969.7	5086.4	4529	5639.3	7979.5	5279.4	4855.8	6156	High	High	High	High	High	High	High	High	High	High	1
High	Master Protein	AT5G15450.1	Chr5:5014399-5018255 REVERSE LENGTH=968	0	298.501	43	40	513	34	968	108.9	6.23	5682	813.62	235	278	38	40	4	1.202	1.119	5305.1	4921.7	5917.3	5508.1	5305.1	3369.6	5990	4921.7	5092.4	5917.3	7383.9	5169.6	5508.1	5775.5	High	High	High	High	High	High	High	High	High	High	1
High	Master Protein	AT5G53460.1	Chr5:21700518-21709629 FORWARD LENGTH=2208	0	302.939	22	42	589	42	2208	241.7	6.37	6191	847.48	291	298	41	40	0	0.948	0.951	5295.5	5598.8	5307.3	5323.5	5295.5	3332.4	6079.3	5598.8	4961.7	5307.3	7850.5	5323.5	4462.1	6048.9	High	High	High	High	High	High	High	High	High	High	1
High	Master Protein	AT3G52380.1	Chr3:19421619-19422855 FORWARD LENGTH=329	0	138.137	39	10	410	10	329	35.7	4.64	6881	594.77	206	204	10	10	0	1.435	1.32	5275.6	4356.8	6253.3	5751.8	5275.6	3085.6	6171.2	4356.8	4939.1	6253.3	7069.7	4830.4	6015.8	5751.8	High	High	High	High	High	High	High	High	High	High	1
High	Master Protein	AT1G07320.4	Chr1:2249190-2250173 FORWARD LENGTH=278	0	80.962	46	11	228	1	278	30.1	9.26	2909	310.05	114	114	11	11	10	1.011	1.053	5266.8	4843.6	4896.4	5098.8	5266.8	3158.4	6393.3	4843.6	4715	4896.4	8318.1	4693.9	5098.8	5161.4	Not Found	Not Found	Not Found	Not Found	Not Found	Not Found	Not Found	Not Found	Not Found	Not Found	1
High	Master Protein	AT1G67280.1	Chr1:25188563-25190547 REVERSE LENGTH=350	0	132.951	44	13	253	11	350	39.1	7.37	3357	470.78	114	139	12	12	2	1.092	1.041	5265.7	5277.4	5764.5	5493.4	5265.7	3483.2	6467.5	5277.4	5159	5764.5	7873.4	5493.4	4993.2	6292.9	High	High	High	High	High	High	High	High	High	High	1
High	Master Protein	AT5G20290.1	Chr5:6851695-6853012 REVERSE LENGTH=222	0	165.545	52	12	391	12	222	25	10.32	4934	730.79	192	199	12	12	0	0.849	0.922	5250.5	5410.4	4593.3	4988.8	5250.5	3039.8	5410.4	6821.8	4308.2	4593.3	8737	4988.8	3580.6	5123.6	High	High	High	High	High	High	High	High	High	High	1
High	Master Protein	AT4G09010.3	Chr4:5777502-5779479 REVERSE LENGTH=396	0	202.777	46	15	362	15	396	43.4	7.84	5736	680.95	173	189	14	15	0	1.288	1.209	5241.9	4556.2	5867	5506.5	5241.9	3358.4	6214.3	4556.2	4766.6	5867	7413.1	5404.8	5506.5	5914.5	High	High	High	High	High	High	High	High	High	High	1
High	Master Protein	AT1G78570.1	Chr1:29550110-29552207 FORWARD LENGTH=669	0	158.125	40	23	331	14	669	75.3	7.28	3419	481.87	164	167	21	23	10	0.93	0.953	5237.3	5517.8	5131.8	5260.4	5237.3	3189.4	5517.8	5530.7	4582	5131.8	7806.7	5260.4	4511.5	5422.1	High	High	High	High	High	High	High	High	High	High	1
High	Master Protein	AT1G69740.3	Chr1:26232197-26234713 FORWARD LENGTH=430	0	146.984	30	11	622	11	430	46.7	7.31	8254	847.88	311	311	11	11	0	1.197	1.08	5224.3	4907.9	5874.1	5301.7	5224.3	3158.7	6202	4907.9	4810.2	5874.1	7570.8	4819	5301.7	5984.9	High	High	High	High	High	High	High	High	High	High	1
High	Master Protein	AT4G25100.2	Chr4:12884649-12886501 REVERSE LENGTH=212	0	54.769	21	5	215	5	212	23.8	6.52	2903	375.94	106	109	4	5	0	1.244	1.094	5219.4	4870.3	6059.9	5325.7	5219.4	2927.1	5720.9	4870.3	5088	6059.9	7058.1	5325.7	4998.5	6059.1	High	High	High	High	High	High	High	High	High	High	1
High	Master Protein	AT1G78380.1	Chr1:29486659-29487819 REVERSE LENGTH=219	0	76.054	41	12	292	10	219	25.6	6.04	2097	390.04	141	151	12	12	0	1.14	1.031	5217.6	4908.2	5594.7	5059.6	5217.6	3311.5	6058	4908.2	4714.5	5594.7	7421.8	5059.6	5054.9	5734.1	High	High	High	High	High	High	High	High	High	High	1
High	Master Protein	AT1G53750.1	Chr1:20065921-20068324 REVERSE LENGTH=426	0	176.295	43	17	501	17	426	47.8	6.65	5088	772.03	250	251	17	17	0	1.135	1.002	5200.2	4996.8	5673.8	5008.3	5200.2	3300.3	5737.3	4996.8	4710.5	5673.8	7741.1	5008.3	4989.1	5643.1	High	High	High	High	High	High	High	High	High	High	1
High	Master Protein	AT1G33590.2	Chr1:12177677-12179221 FORWARD LENGTH=514	0	174.247	46	17	264	17	514	55.8	8.91	3010	461.19	129	135	17	17	0	1.258	1.183	5199	4487.2	5647	5307	5199	3261	5645.9	4487.2	4784	5647	7184.5	5321	5083.6	5307	High	High	High	High	High	High	High	High	High	High	1
High	Master Protein	AT5G16620.1	Chr5:5450808-5454256 FORWARD LENGTH=447	0	179.035	44	15	385	15	447	48.9	5.43	5415	680.36	192	193	15	15	0	1.315	1.276	5196.1	4441.7	5840.2	5665.4	5196.1	3261.7	5703	4441.7	4645.8	5840.2	6913.5	4930.3	5665.4	5831.2	High	High	High	High	High	High	High	High	High	High	1
High	Master Protein	AT2G35370.1	Chr2:14891239-14892050 FORWARD LENGTH=165	0	134.858	33	5	323	2	165	17.9	5.34	5761	681.37	161	162	5	5	4	1.363	1.113	5173.5	3130.4	4266.1	3485.2	5173.5	3130.4	3282.2	2988.8	3610	6644.6	4266.1	5758.6	3412.9	3485.2	High	High	High	High	High	High	High	High	High	High	1
High	Master Protein	AT1G18210.2	Chr1:6268273-6268785 REVERSE LENGTH=170	0	127.247	69	10	420	10	170	18.3	4.35	6612	698.66	211	209	10	10	0	1.67	1.447	5164	3934.4	6571	5692.7	5164	3342.5	5524.3	3934.4	4849.6	6664.1	6571	4575.4	5692.7	6164.9	High	High	High	High	High	High	High	High	High	High	1
High	Master Protein	AT4G09800.1	Chr4:6173818-6174963 FORWARD LENGTH=152	0	123.046	48	8	329	8	152	17.5	10.54	5016	612.02	164	165	8	8	0	0.959	0.872	5163.5	5560.8	5332.4	4850.7	5163.5	3103	5677.8	5560.8	4313.3	5332.4	7968	4754.2	4850.7	5467.3	High	High	High	High	High	High	High	High	High	High	1
High	Master Protein	AT5G52640.1	Chr5:21352557-21355147 FORWARD LENGTH=700	0	215.866	36	28	690	19	700	80.6	5.05	8112	1057.21	344	346	28	28	0	1.221	1.098	5155.3	4830.4	5900.3	5304.6	5155.3	3561.4	6433.4	4830.4	4859	5900.3	7854.7	5052.9	5304.6	6752.2	High	High	High	High	High	High	High	High	High	High	1
High	Master Protein	AT3G11910.3	Chr3:3761758-3770290 REVERSE LENGTH=1115	0	211.48	31	33	403	14	1115	130.6	5.58	3797	603.92	193	210	32	33	19	0.978	0.97	5154.4	5172.5	5058.2	5019.9	5154.4	3131.5	5665.1	5172.5	4459.9	5058.2	7730.8	5019.9	4306.7	5522.9	High	High	High	High	High	High	High	High	High	High	1
High	Master Protein	AT5G41790.1	Chr5:16727530-16732391 FORWARD LENGTH=1586	0	337.406	34	50	614	49	1586	181.9	4.91	5978	907.88	305	309	49	50	1	1.085	1.105	5153.8	4939.2	5359.5	5457.5	5153.8	3450.8	5922.7	4939.2	5087.2	5359.5	7172.6	5545.4	5217.2	5457.5	High	High	High	High	High	High	High	High	High	High	1
High	Master Protein	AT4G22670.1	Chr4:11918236-11920671 FORWARD LENGTH=441	0	244.811	41	16	534	16	441	46.6	4.93	8458	901.31	264	270	16	16	0	1.344	1.25	5145.1	4531.9	6089.9	5663.1	5145.1	3296	6117.3	4531.9	4835.5	6089.9	7345.1	5029.3	5663.1	6103.1	High	High	High	High	High	High	High	High	High	High	1
High	Master Protein	AT1G51980.1	Chr1:19323692-19326771 REVERSE LENGTH=503	0	257.397	57	23	468	14	503	54.4	6.33	6222	784.82	233	235	23	23	9	0.983	0.871	5139	5733.4	5638.4	4993.9	5139	3189.1	5733.4	5924.5	4566.2	5638.4	7479.3	4993.9	4982.7	5431.2	High	High	High	High	High	High	High	High	High	High	1
High	Master Protein	AT3G09200.1	Chr3:2823364-2825020 REVERSE LENGTH=320	0	124.916	36	7	320	2	320	34.1	5.07	4258	590.78	158	162	7	7	6	1.176	1.08	5114.4	5489.3	6454.2	5926.5	5114.4	3762.5	7676.7	5489.3	5708.7	6454.2	8305.5	5447.3	5926.5	6461.6	High	High	High	High	High	High	High	High	High	High	1
High	Master Protein	AT3G51800.2	Chr3:19211261-19213568 REVERSE LENGTH=401	0	142.178	32	15	361	15	401	43.9	6.99	3720	546.97	178	183	14	15	0	1.118	1.024	5113.9	4878.3	5454.4	4995	5113.9	3264.5	5726.4	4878.3	4636.6	5454.4	7628	4995	4953	5522.2	High	High	High	High	High	High	High	High	High	High	1
High	Master Protein	AT4G27440.1	Chr4:13725648-13727107 FORWARD LENGTH=401	0	134.732	40	16	258	12	401	43.3	9.16	3208	433.72	129	129	16	16	4	0.878	0.871	5107.4	5700.5	5007	4965.4	5107.4	3395.3	6175.4	5700.5	4546.5	5007	7436.6	4965.4	4362.4	5191.3	High	High	High	High	High	High	High	High	High	High	1
High	Master Protein	AT1G48030.2	Chr1:17717432-17719141 REVERSE LENGTH=507	0	243.769	44	19	407	11	507	54	7.4	6733	771.13	202	205	19	19	0	1.377	1.418	5101.6	3374.4	4645	4784.9	5101.6	2982.4	3642.3	3374.4	4506.4	4645	7697.2	4784.9	5669.8	4241.1	High	High	High	High	High	High	High	High	High	High	1
High	Master Protein	AT4G24620.1	Chr4:12708972-12712610 REVERSE LENGTH=613	0	209.473	37	20	446	20	613	67	5.69	5983	689.89	223	223	19	20	0	1.301	1.185	5098.4	4410.6	5737.8	5227.2	5098.4	3191.5	5831.3	4410.6	4908.1	5737.8	6856.8	4951.5	5227.2	5517.8	High	High	High	High	High	High	High	High	High	High	1
High	Master Protein	AT4G25080.4	Chr4:12877216-12878128 FORWARD LENGTH=245	0	155.398	64	15	523	15	245	27.1	6.93	6607	871.62	261	262	15	14	0	1.126	0.894	5087.7	5513.4	6206.8	4929.1	5087.7	3267.8	5960.7	5513.4	6206.8	5350.2	7198.9	4929.1	4596.5	5246.5	High	High	High	High	High	High	High	High	High	High	1
High	Master Protein	AT2G20890.1	Chr2:8987783-8989185 FORWARD LENGTH=300	0	84.603	32	8	241	8	300	33.8	9.13	3011	410.25	120	121	8	8	0	1.211	1.124	5083.6	4615.8	5588	5189.6	5083.6	3326.4	5899.7	4615.8	4522.6	5588	7316.9	5019.8	5189.6	5418.1	High	High	High	High	High	High	High	High	High	High	1
High	Master Protein	AT1G65260.1	Chr1:24236329-24240428 FORWARD LENGTH=330	0	194.468	52	15	422	15	330	36.4	9.11	5911	756.62	212	210	15	15	0	1.324	1.287	5053	4575.7	6057.7	5889.4	5053	3738	6664.2	4575.7	5058.3	6057.7	6946	5122.8	5889.4	5940.8	High	High	High	High	High	High	High	High	High	High	1
High	Master Protein	AT4G18440.1	Chr4:10186385-10188832 REVERSE LENGTH=536	0	145.815	34	18	348	11	536	59.7	6.29	4499	552.28	173	175	18	18	7	1.184	1.148	5041.3	4774.2	5652.6	5481.5	5041.3	3176.1	5713.1	4774.2	4806.8	5652.6	6632.4	5092.7	5481.5	5628.4	High	High	High	High	High	High	High	High	High	High	1
High	Master Protein	AT5G47200.1	Chr5:19167029-19168718 FORWARD LENGTH=202	0	113.561	83	15	267	2	202	22.3	5.43	3327	477.43	131	136	14	15	14	0.89	0.942	5036.7	5297.3	4714.6	4991.8	5036.7	3138.1	6010.4	5297.3	4210.2	4714.6	8196.4	4991.8	4161.4	5533	High	High	High	High	High	High	High	High	High	High	1
High	Master Protein	AT3G49680.1	Chr3:18422768-18425473 FORWARD LENGTH=413	0	93.847	35	12	225	8	413	44.9	8.1	2352	372.28	110	115	12	12	4	1.347	1.257	5016.7	4045.2	5449.6	5086	5016.7	3077.4	5328.3	4045.2	4597.1	5449.6	6612.4	5069.3	5086	6049.4	High	High	High	High	High	High	High	High	High	High	1
High	Master Protein	AT3G24503.1	Chr3:8919732-8923029 REVERSE LENGTH=501	0	224.069	60	23	402	23	501	54.3	5.69	4327	662.35	197	205	23	23	0	1.086	1.054	4967.5	4706.3	5112.9	4962	4967.5	3020.2	5784.7	4706.3	4543.7	5112.9	6798.1	4962	4549.9	5075.9	High	High	High	High	High	High	High	High	High	High	1
High	Master Protein	AT1G71695.1	Chr1:26964359-26966557 FORWARD LENGTH=358	0	134.375	31	10	366	10	358	39.5	8.28	6435	660.62	183	183	10	10	0	1.316	1.231	4955.7	4187.9	5513.1	5153.4	4955.7	3221.1	5879.7	4187.9	4213.5	5513.1	6890.2	4526.8	5384	5153.4	High	High	High	High	High	High	High	High	High	High	1
High	Master Protein	AT3G14420.1	Chr3:4821804-4823899 FORWARD LENGTH=367	0	328.006	65	21	1358	8	367	40.3	9.13	20010	2433.64	676	682	21	21	0	0.941	0.982	4949.3	5138.1	4836.3	5045.1	4949.3	3084.7	5313.9	5138.1	4426.8	4836.3	7612.7	5045.1	4010.2	5062.4	High	High	High	High	High	High	High	High	High	High	1
High	Master Protein	AT1G03475.1	Chr1:869302-871175 REVERSE LENGTH=386	0	131.131	47	15	411	15	386	43.8	6.7	4141	570.44	200	211	15	15	0	1.119	1.086	4937.2	4743.9	5308.1	5152.7	4937.2	3088.5	5404.7	4743.9	4923.3	5308.1	6942.7	5152.7	4542.5	5672.3	High	High	High	High	High	High	High	High	High	High	1
High	Master Protein	AT4G23100.3	Chr4:12103458-12106751 REVERSE LENGTH=522	0	143.052	28	13	322	13	522	58.5	6.57	3585	536.4	158	164	13	13	0	1.368	1.252	4930.5	4183.9	5724.2	5237.7	4930.5	3167	5586.8	4183.9	4532.7	5724.2	6639.4	4638	5237.7	5516.7	High	High	High	High	High	High	High	High	High	High	1
High	Master Protein	AT1G80560.1	Chr1:30287833-30290126 FORWARD LENGTH=405	0	205.579	57	16	420	9	405	43.3	6.06	5177	746.52	208	212	16	16	8	1.243	1.165	4905.7	4376.4	5437.7	5100.3	4905.7	3083.5	5568	4376.4	4604.1	5437.7	6803.9	4721	5100.3	5474.1	High	High	High	High	High	High	High	High	High	High	1
High	Master Protein	AT1G03680.1	Chr1:916990-917865 REVERSE LENGTH=179	0	91.927	34	6	299	6	179	19.7	8.95	4320	540.92	146	153	6	6	0	1.249	1.118	4892.8	4318.6	5393.5	4826.4	4892.8	3150.4	5740.6	4318.6	4476.8	5393.5	6743.4	4767.4	4826.4	5152.2	High	High	High	High	High	High	High	High	High	High	1
High	Master Protein	AT3G59970.3	Chr3:22151303-22154323 FORWARD LENGTH=592	0	224.631	50	22	470	16	592	66.2	5.82	6528	842.44	235	235	22	22	0	1.069	0.98	4888	4913.7	5252.9	4815.4	4888	3034.5	5483.9	4913.7	4504.5	5252.9	7126.9	4815.4	4730.9	5282.1	High	High	High	High	High	High	High	High	High	High	1
High	Master Protein	AT4G23600.1	Chr4:12310657-12312885 FORWARD LENGTH=422	0	174.679	47	14	374	14	422	47	6.28	4670	672.68	185	189	14	14	0	1.271	1.207	4878.8	4237	5385.2	5114.2	4878.8	2969	4757.9	4237	4524.3	5385.2	6086.6	5114.2	4817.1	5363	High	High	High	High	High	High	High	High	High	High	1
High	Master Protein	AT4G17600.1	Chr4:9803759-9804714 FORWARD LENGTH=262	0	107.041	45	12	282	9	262	29.4	5.05	3570	487.97	141	141	12	12	3	1.198	1.102	4876.2	4885.4	5854.5	5384	4876.2	3423.6	6172.2	4885.4	5165.6	5854.5	7249.3	5145.5	5384	5654	High	High	High	High	High	High	High	High	High	High	1
High	Master Protein	AT3G59920.1	Chr3:22135157-22138221 FORWARD LENGTH=444	0	100.753	36	13	309	9	444	49.5	5.74	2523	408.02	154	155	12	13	6	1.01	0.985	4876.1	4795.2	4841.9	4721.4	4876.1	3066.8	5297.1	4795.2	4299.8	4841.9	7260.4	4721.4	4200.1	5170.3	High	High	High	High	High	High	High	High	High	High	1
High	Master Protein	AT5G19550.1	Chr5:6598201-6601597 FORWARD LENGTH=405	0	145.881	54	19	281	14	405	44.2	7.28	3407	423.62	140	141	18	19	6	1.022	0.926	4870.5	4955.6	5064.1	4590.5	4870.5	2957.3	5414.9	4955.6	4195.7	5064.1	7275.8	4590.5	4417.5	5259.5	High	High	High	High	High	High	High	High	High	High	1
High	Master Protein	AT1G80380.2	Chr1:30217332-30219784 FORWARD LENGTH=456	0	135.541	36	15	400	15	456	51	7.14	5436	675.79	196	204	14	15	0	1.012	0.976	4869.8	4813.9	4871.7	4696.1	4869.8	3028.2	5480	4813.9	4334.7	4871.7	7423.2	4696.1	4155.8	5204.6	High	High	High	High	High	High	High	High	High	High	1
High	Master Protein	AT5G10450.2	Chr5:3284452-3286261 REVERSE LENGTH=246	0	155.238	51	11	520	2	246	27.7	4.89	6468	849.27	260	260	11	11	7	1.29	1.193	4865.1	4234.2	5462.1	5051.4	4865.1	3053.7	5673.6	4234.2	4366.9	5462.1	7088.1	4530.7	5051.4	5466.9	High	High	High	High	High	High	High	High	High	High	1
High	Master Protein	AT5G54770.1	Chr5:22246634-22247891 FORWARD LENGTH=349	0	146.012	40	10	708	10	349	36.6	6.23	12801	1136.19	344	364	9	10	0	1.65	1.448	4864.3	3657.7	6037	5296.4	4864.3	2813.8	4969.9	3657.7	4420.9	6052.1	6037	4764.2	5296.4	5663.9	High	High	High	High	High	High	High	High	High	High	1
High	Master Protein	AT3G09820.1	Chr3:3012122-3014624 FORWARD LENGTH=344	0	204.791	48	14	389	5	344	37.8	5.45	6065	825.54	194	195	14	14	9	1.129	1.043	4859.1	4765.3	5379.2	4970.2	4859.1	3061.7	5302	4765.3	4540.7	5379.2	6752.9	4970.2	4767.4	5311.8	High	High	High	High	High	High	High	High	High	High	1
High	Master Protein	AT3G63460.1	Chr3:23431009-23437241 REVERSE LENGTH=1104	0	267.315	30	28	526	28	1104	119.8	5.14	6838	863.02	259	267	28	28	0	1.028	0.989	4858.2	4895.5	5031.6	4843.4	4858.2	3010.8	5269.4	4895.5	4380.8	5031.6	6969.6	4843.4	4393	5153.5	High	High	High	High	High	High	High	High	High	High	1
High	Master Protein	AT1G56500.1	Chr1:21159775-21167092 FORWARD LENGTH=1055	0	180.052	33	29	339	29	1055	114.3	5.63	3609	503.76	170	169	29	29	0	1.212	1.124	4855.6	4401	5332.7	4948.9	4855.6	3136.1	5610	4401	4540.3	5332.7	6843.3	4855.1	4948.9	5372.9	High	High	High	High	High	High	High	High	High	High	1
High	Master Protein	AT1G05190.1	Chr1:1502515-1503738 REVERSE LENGTH=223	0	80.82	55	12	261	12	223	24.7	9.89	2400	355.5	129	132	12	12	0	0.918	0.847	4852.6	5249.3	4816.8	4443.7	4852.6	2876.1	5249.3	5378.9	4307.7	4816.8	7337.3	4443.7	3904.6	5132.7	High	High	High	High	High	High	High	High	High	High	1
High	Master Protein	AT4G27090.1	Chr4:13594104-13595187 REVERSE LENGTH=134	0	91.11	55	10	238	5	134	15.5	10.04	2770	360.96	115	123	10	10	6	0.846	0.879	4832.3	5239.4	4430	4605.3	4832.3	2930.3	5239.4	5814	4235.3	4430	7958.6	4605.3	3481.1	4864.4	High	High	High	High	High	High	High	High	High	High	1
High	Master Protein	AT3G08590.2	Chr3:2608683-2611237 REVERSE LENGTH=560	0	150.861	47	23	320	15	560	60.7	5.85	4118	524.99	158	162	23	23	0	1.289	1.192	4815.6	4086.5	5268.4	4872	4815.6	2989	5322.5	4086.5	4551.1	5268.4	6321.7	4605.1	4872	5357.2	High	High	High	High	High	High	High	High	High	High	1
High	Master Protein	AT1G18080.1	Chr1:6222325-6223901 FORWARD LENGTH=327	0	74.224	38	12	187	10	327	35.7	7.71	1744	284.89	94	93	12	12	2	0.888	0.922	4815.1	4864.5	4319.4	4483.6	4815.1	2895.5	4864.5	5320.5	4204.1	4319.4	8622.5	4668.6	3538.7	4483.6	High	High	High	High	High	High	High	High	High	High	1
High	Master Protein	AT3G16950.2	Chr3:5786508-5790383 REVERSE LENGTH=623	0	91.985	22	12	196	4	623	66.6	8.41	2382	330.56	97	99	12	12	9	1.467	1.328	4804.9	3821.7	5604.9	5076.7	4804.9	2945.8	4844.3	3821.7	4499.4	5604.9	6178	5076.7	5074	5717	High	High	High	High	High	High	High	High	High	High	1
High	Master Protein	AT4G27500.1	Chr4:13743614-13745900 FORWARD LENGTH=612	0	180.583	42	24	362	24	612	68.8	9.03	4233	596.27	180	182	24	23	0	1.154	1.109	4781.9	4826.8	5570	5353.6	4781.9	3225.6	5646.3	4826.8	4432.4	5570	6491.7	4708.4	5353.6	5482.7	High	High	High	High	High	High	High	High	High	High	1
High	Master Protein	AT1G54010.1	Chr1:20158854-20160747 REVERSE LENGTH=386	0	169.808	42	10	380	10	386	43.1	8.07	5231	661.36	189	191	10	10	0	1.363	1.295	4776.5	3879.4	5288.1	5025.2	4776.5	3258	5293.5	3879.4	4487.9	5288.1	6490.5	5025.2	4976.2	5337.1	High	High	High	High	High	High	High	High	High	High	1
High	Master Protein	AT3G56190.1	Chr3:20846119-20848356 REVERSE LENGTH=289	0	135.497	55	14	340	14	289	32.7	5.33	4526	562.56	170	170	14	14	0	1.305	1.2	4765.3	4250.1	5546.4	5099.2	4765.3	3024.9	5244.8	4250.1	4388.6	5546.4	6767.2	4841.6	5099.2	5114.7	High	High	High	High	High	High	High	High	High	High	1
High	Master Protein	AT2G21390.1	Chr2:9152428-9156577 FORWARD LENGTH=1218	0	236.389	31	32	419	14	1218	136.4	6.92	4188	646.41	211	208	32	32	18	0.824	0.906	4761.8	5056.4	4165.9	4579.5	4761.8	2918.9	5056.4	5783.4	4150.3	4165.9	7560	4711	3367.3	4579.5	High	High	High	High	High	High	High	High	High	High	1
High	Master Protein	AT1G24020.1	Chr1:8500653-8501458 REVERSE LENGTH=155	0	91.359	69	11	236	11	155	17	5.2	2909	377.34	118	118	11	11	0	1.052	1.05	4760	4541.3	4776.7	4767.9	4760	3303.4	5039.3	4541.3	4625.4	4776.7	6966.6	5231.3	4332	4767.9	High	High	High	High	High	High	High	High	High	High	1
High	Master Protein	AT5G22800.2	Chr5:7616221-7620273 REVERSE LENGTH=1003	0	214.385	31	28	405	28	1003	111	5.97	5122	633.77	198	207	27	28	0	1.17	1.064	4740.6	4611.3	5393.3	4905	4740.6	3132.1	5723.1	4611.3	4837.9	5393.3	6731.8	4779.2	4905	5359.4	High	High	High	High	High	High	High	High	High	High	1
High	Master Protein	AT4G35000.1	Chr4:16665007-16667541 REVERSE LENGTH=287	0	97.921	40	16	244	16	287	31.6	6.95	2037	322.43	121	123	14	16	0	1.134	1.042	4721.4	4468	5064.9	4656.7	4721.4	2864.5	5395.3	4468	4124.8	5064.9	6785.5	4409.9	4656.7	5053.3	High	High	High	High	High	High	High	High	High	High	1
High	Master Protein	AT5G13980.1	Chr5:4508626-4514334 FORWARD LENGTH=1024	0	176.829	24	22	309	22	1024	115.8	6.44	3417	475.88	153	156	22	22	0	1.48	1.378	4710.8	3765.7	5571.6	5190.6	4710.8	3182.6	5330	3765.7	4289.6	5571.6	5960.9	4723	5190.6	5373.8	High	High	High	High	High	High	High	High	High	High	1
High	Master Protein	AT4G23670.1	Chr4:12332846-12333656 REVERSE LENGTH=151	0	135.38	48	11	301	10	151	17.5	6.37	2744	479.71	153	148	11	11	2	1.116	1.126	4707.3	4555.8	5082.8	5128	4707.3	3001.3	5252	4555.8	5082.8	5033.7	6571.4	5349.1	4292.4	5128	High	High	High	High	High	High	High	High	High	High	1
High	Master Protein	AT3G05530.1	Chr3:1603540-1605993 FORWARD LENGTH=424	0	204.078	54	20	421	6	424	47.5	5.03	4501	714.02	208	213	20	20	17	1.17	1.062	4682.8	4421.3	5175	4694.8	4682.8	2981.5	5469	4421.3	4369.9	5175	6874.6	4474.8	4694.8	5093.9	High	High	High	High	High	High	High	High	High	High	1
High	Master Protein	AT1G09620.1	Chr1:3113077-3116455 REVERSE LENGTH=1091	0	246.532	30	24	431	24	1091	123.4	6.02	5712	758.13	213	218	23	24	0	1.014	0.929	4658.4	4706.9	4774	4372.8	4658.4	2758.6	5213.8	4706.9	4206.4	4774	6932	4372.8	4093.8	4949.2	High	High	High	High	High	High	High	High	High	High	1
High	Master Protein	AT5G16050.2	Chr5:5244008-5245402 REVERSE LENGTH=268	0	181.95	53	15	995	3	268	30.2	4.81	11677	1496.55	495	500	15	15	6	1.422	1.307	4655.1	3957.2	5625.8	5172.5	4655.1	2966.9	5497	3957.2	4495.5	5625.8	6422.8	4486.7	5172.5	5410.5	High	High	High	High	High	High	High	High	High	High	1
High	Master Protein	AT5G42080.4	Chr5:16820661-16824536 REVERSE LENGTH=610	0	183.088	38	27	417	25	610	68.1	8.31	4333	630.14	206	211	27	27	2	0.999	0.958	4654.1	5014.7	5009.1	4806.4	4654.1	3081.6	5275.4	5014.7	4378.2	5009.1	7149.1	4806.4	4273.5	4993.7	High	High	High	High	High	High	High	High	High	High	1
High	Master Protein	AT3G25920.1	Chr3:9491268-9492558 REVERSE LENGTH=277	0	94.093	40	13	327	13	277	29.7	10.77	4677	471.59	164	163	13	13	0	1.111	1.049	4636.8	4295.3	4770.9	4504.6	4636.8	2740.9	4920.5	4295.3	3817	4770.9	6750.2	4065.5	4548.7	4504.6	High	High	High	High	High	High	High	High	High	High	1
High	Master Protein	AT4G12730.1	Chr4:7491598-7492809 REVERSE LENGTH=403	0	71.495	24	7	171	7	403	43.4	6.62	2366	311.35	86	85	7	7	0	1.374	1.345	4601.5	3189.8	4382.9	4289.6	4601.5	2775.1	4105.6	3189.8	3925.4	4382.9	6601.2	4031.5	5150.3	4289.6	High	High	High	High	High	High	High	High	High	High	1
High	Master Protein	AT4G12420.2	Chr4:7349941-7352868 REVERSE LENGTH=587	0	108.326	24	13	243	13	587	65.6	9.11	3114	416.97	122	121	13	13	0	1.14	1.161	4594.7	3684.7	4200	4277.7	4594.7	2693.7	4829.5	3684.7	3694.3	4200	6882.5	4076	4464.9	4277.7	High	High	High	High	High	High	High	High	High	High	1
High	Master Protein	AT5G27470.1	Chr5:9695087-9697154 FORWARD LENGTH=451	0	138.803	40	18	290	18	451	51.6	6.67	2759	453.26	144	146	18	18	0	1.156	1.101	4584.7	4003	4625.9	4408.8	4584.7	2647.2	4806.9	4003	3722.6	4625.9	6133.2	4045.3	4408.8	4731.1	High	High	High	High	High	High	High	High	High	High	1
High	Master Protein	AT3G09630.1	Chr3:2953813-2955444 FORWARD LENGTH=406	0	154.137	44	17	326	7	406	44.7	10.35	3945	567.17	162	164	17	17	13	0.904	0.984	4584.4	4739.8	4287.1	4662.2	4584.4	3025.8	4739.8	5873.1	4073	4287.1	7090.4	4817.2	3495.7	4662.2	High	High	High	High	High	High	High	High	High	High	1
High	Master Protein	AT5G14740.7	Chr5:4760536-4762382 FORWARD LENGTH=259	0	257.196	64	16	918	9	259	28.3	5.53	16594	1731.76	475	443	16	14	0	1.149	1.004	4548.8	4479.7	5147.2	4498.4	4548.8	2729.5	5249	4479.7	4234	5147.2	6703.1	4498.4	4338	5136.5	High	High	High	High	High	High	High	High	High	High	1
High	Master Protein	AT5G61780.1	Chr5:24822012-24826641 FORWARD LENGTH=985	0	264.99	43	37	456	27	985	107.7	6.55	5719	698.53	223	233	36	37	10	0.882	0.941	4546.1	5000.3	4412	4706.4	4546.1	2970.6	5000.3	5080.6	4224.7	4412	7057.8	4706.4	3870.5	4906.7	High	High	High	High	High	High	High	High	High	High	1
High	Master Protein	AT3G59780.1	Chr3:22086906-22090324 FORWARD LENGTH=686	0	184.759	39	24	313	24	686	73.9	4.97	4032	508.47	156	157	23	24	0	1.222	1.113	4539.3	4199.6	5133.8	4675.4	4539.3	2923.6	5162	4199.6	4205.6	5133.8	6191	4329.9	4675.4	4816.3	High	High	High	High	High	High	High	High	High	High	1
High	Master Protein	AT1G10760.2	Chr1:3581210-3590043 REVERSE LENGTH=1399	0	228.94	28	32	428	32	1399	156.5	5.92	5038	652.37	209	219	32	32	0	0.945	0.971	4535.3	4653.9	4397.4	4516.8	4535.3	2785.5	4922.7	4653.9	4212.6	4397.4	6721.8	4516.8	3732.3	4686.9	High	High	High	High	High	High	High	High	High	High	1
High	Master Protein	AT1G50480.1	Chr1:18702064-18704687 FORWARD LENGTH=634	0	163.401	29	15	275	15	634	67.8	6.71	4092	507.49	139	136	15	14	0	1.021	0.953	4526.1	4534.6	4630.1	4323.1	4526.1	2808.9	5191.3	4534.6	4135	4630.1	6844.5	4323.1	3980.8	5020.5	High	High	High	High	High	High	High	High	High	High	1
High	Master Protein	AT1G09210.1	Chr1:2973217-2976655 REVERSE LENGTH=424	0	205.134	65	25	577	17	424	48.1	4.53	6273	920.42	289	288	25	25	0	1.315	1.186	4517.8	4395.8	5781.6	5214.7	4517.8	3248.9	6084.4	4395.8	5528.5	5781.6	6739	4840.4	5214.7	5558.9	High	High	High	High	High	High	High	High	High	High	1
High	Master Protein	AT1G55670.1	Chr1:20802874-20803356 REVERSE LENGTH=160	0	40.529	22	5	155	5	160	17.1	9.57	1475	213.46	77	78	5	5	0	1.067	1.064	4509.2	4311.8	4600.6	4589.3	4509.2	3103.6	4311.8	5035.7	4043.4	4600.6	6077	4589.3	3568.4	4728.5	High	High	High	High	High	High	High	High	High	High	1
High	Master Protein	AT1G16880.1	Chr1:5773796-5776125 FORWARD LENGTH=290	0	97.821	39	10	230	10	290	31.3	5.14	3052	417.53	115	115	10	10	0	1.293	1.243	4479.9	3843.9	4970.5	4776.4	4479.9	2683.6	5183.1	3843.9	4188.7	4970.5	6152.9	4265.4	4776.4	4819.5	High	High	High	High	High	High	High	High	High	High	1
High	Master Protein	AT1G77490.1	Chr1:29117688-29120046 FORWARD LENGTH=426	0	153.597	44	16	290	12	426	46.1	7.28	2752	508.8	143	147	16	16	4	1.156	1.154	4478.5	3779.2	4368.2	4360.3	4478.5	2577.2	4611.5	3779.2	3688.7	4368.2	5963.7	4360.3	4156.2	4475	High	High	High	High	High	High	High	High	High	High	1
High	Master Protein	AT2G43560.1	Chr2:18073995-18075385 REVERSE LENGTH=223	0	129.286	43	8	295	8	223	23.5	8.25	3701	584.75	144	151	8	8	0	1.179	1.079	4474	4169.7	4915.2	4500.4	4474	2794.9	5163.3	4169.7	4043	4915.2	6322.1	4431.8	4500.4	4761	High	High	High	High	High	High	High	High	High	High	1
High	Master Protein	AT1G59900.1	Chr1:22051368-22053660 FORWARD LENGTH=389	0	94.128	29	14	226	9	389	43	7.49	1938	338.37	114	112	14	14	6	1.091	1.009	4473.3	4303.5	4693.9	4340.7	4473.3	2789.6	4829.1	4303.5	4021.4	4693.9	6494.1	4340.7	4066.7	5053.3	High	High	High	High	High	High	High	High	High	High	1
High	Master Protein	AT3G47520.1	Chr3:17513657-17514868 FORWARD LENGTH=403	0	141.314	36	11	320	10	403	42.4	8.51	5874	654.16	160	160	11	11	1	1.092	0.992	4468.6	4348.5	4749.1	4314.1	4468.6	2776.8	5141.7	4348.5	3930.3	4749.1	6670.2	4204.7	4314.1	4780.3	High	High	High	High	High	High	High	High	High	High	1
High	Master Protein	AT4G17520.1	Chr4:9771496-9773313 FORWARD LENGTH=360	0	136.657	49	17	311	16	360	38.9	8.75	3685	486.06	153	158	16	17	2	1.122	1.041	4441.7	4547.6	5101.3	4734.4	4441.7	2752.5	5167.1	4547.6	3590.6	5101.3	6173.6	4071.4	5236.9	4734.4	High	High	High	High	High	High	High	High	High	High	1
High	Master Protein	AT1G30230.2	Chr1:10639286-10640601 FORWARD LENGTH=260	0	170.631	59	12	349	7	260	28.8	4.74	3890	659.11	173	176	12	12	6	1.185	1.09	4432	4071.5	4825.2	4438.2	4432	2558.5	4743.4	4071.5	3785.7	4825.2	6416.6	4168	4438.2	4776.1	High	High	High	High	High	High	High	High	High	High	1
High	Master Protein	AT3G52880.2	Chr3:19601477-19604366 REVERSE LENGTH=466	0	197.664	45	18	325	17	466	50.1	8.16	4631	619.6	158	167	17	18	0	0.937	0.952	4429.8	4779.9	4476.7	4549.3	4429.8	2815.9	4957.2	4779.9	4425	4476.7	6742.4	4549.3	3618.8	4923.6	High	High	High	High	High	High	High	High	High	High	1
High	Master Protein	AT3G27740.1	Chr3:10281470-10283792 REVERSE LENGTH=430	0	132.744	30	12	375	12	430	47	6.02	4966	586.37	187	188	12	12	0	1.143	1.023	4424.5	4140.5	4731.4	4236.2	4424.5	2706.3	4860.4	4140.5	4027.8	4731.4	6278.4	4236.2	4227.6	4787.6	High	High	High	High	High	High	High	High	High	High	1
High	Master Protein	AT3G47470.1	Chr3:17493622-17494773 REVERSE LENGTH=251	0	150.843	52	8	452	8	251	27.7	6.7	8017	1048.86	224	228	8	8	0	1.151	1.136	4406.7	4259.8	4903.3	4839.1	4406.7	2952	4259.8	5191.7	3861.3	4903.3	5181.5	4839.1	4080.8	5041.1	High	High	High	High	High	High	High	High	High	High	1
High	Master Protein	AT5G04430.2	Chr5:1250602-1253523 REVERSE LENGTH=334	0	120.834	47	15	272	15	334	36	6.14	3114	384.63	138	134	15	15	0	1.161	1.066	4380.1	4158.2	4829.6	4434	4380.1	2773	5223	4158.2	3945.7	4829.6	6306.9	4136.4	4434	4740	High	High	High	High	High	High	High	High	High	High	1
High	Master Protein	AT4G02930.1	Chr4:1295751-1298354 REVERSE LENGTH=454	0	155.546	41	16	329	15	454	49.4	6.7	3862	501.01	163	166	16	16	0	0.915	0.915	4365.8	4727.7	4324.7	4326.7	4365.8	2797.1	5005.7	4727.7	4176.4	4324.7	6926.4	4326.7	3635.4	4757	High	High	High	High	High	High	High	High	High	High	1
High	Master Protein	AT4G16660.2	Chr4:9377153-9381232 FORWARD LENGTH=891	0	151.082	26	23	307	23	891	99.6	6.24	3535	430.9	153	154	23	23	0	1.241	1.11	4358.7	3992.1	4953	4430.3	4358.7	2772.3	5225.2	3992.1	4079.4	4953	6199.6	4337.6	4430.3	5069.8	High	High	High	High	High	High	High	High	High	High	1
High	Master Protein	AT5G63680.2	Chr5:25490507-25492530 FORWARD LENGTH=510	0	114.244	31	14	306	5	510	55	6.65	2819	420.11	153	153	14	14	11	1.012	0.978	4358.5	4221	4271.1	4128.1	4358.5	2565	4655.2	4221	3890.9	4271.1	6231	4128.1	3522.3	4474.5	High	High	High	High	High	High	High	High	High	High	1
High	Master Protein	AT5G47210.1	Chr5:19169222-19171012 REVERSE LENGTH=357	0	156.742	42	15	685	12	357	38	8.78	9652	1094.56	342	343	15	15	3	1.103	0.996	4355.6	5542	6112.4	5522.3	4355.6	3476.9	6745.5	5542	4860.6	6112.4	6921.4	4643.3	6073.1	5522.3	High	High	High	High	High	High	High	High	High	High	1
High	Master Protein	AT5G26830.1	Chr5:9437351-9441568 FORWARD LENGTH=709	0	128.064	31	21	231	21	709	80.9	6.98	2147	337.09	116	115	21	20	0	0.964	0.927	4324.3	4127.6	3977.2	3828	4324.3	2412.6	4264.6	4127.6	3429.4	3977.2	5963	3828	3463.3	4374.3	High	High	High	High	High	High	High	High	High	High	1
High	Master Protein	AT1G04690.1	Chr1:1313662-1315420 FORWARD LENGTH=328	0	85.145	39	12	207	12	328	36.5	7.42	2019	286.66	104	103	12	12	0	0.917	0.932	4314.3	4523.2	4149.3	4216.3	4314.3	2663.7	4815.1	4523.2	3658.6	4149.3	6599.1	4216.3	3635.4	4590.4	High	High	High	High	High	High	High	High	High	High	1
High	Master Protein	AT1G45201.3	Chr1:17123814-17128462 FORWARD LENGTH=504	0	97.033	20	10	236	10	504	57.7	9.16	3247	379.83	118	118	10	10	0	0.91	0.99	4312.2	4352.4	3959.7	4309	4312.2	2914	4352.4	5352.5	3959.7	3852.5	6315.7	4723.9	3194.4	4309	High	High	High	High	High	High	High	High	High	High	1
High	Master Protein	AT5G03940.1	Chr5:1060265-1063257 REVERSE LENGTH=564	0	159.625	38	20	356	20	564	61.2	9.44	3307	470.99	176	180	19	20	0	0.971	0.916	4299.4	4721.4	4583.1	4322.6	4299.4	2792.5	5176.6	4721.4	4005.8	4583.1	6615.8	4322.6	3893.6	4662.7	High	High	High	High	High	High	High	High	High	High	1
High	Master Protein	AT4G17090.1	Chr4:9605266-9607250 REVERSE LENGTH=548	0	181.457	41	19	351	19	548	61.3	7.05	5723	603.96	175	176	19	19	0	1.102	1.019	4296	4124.3	4543.3	4202.1	4296	2693.9	4330.1	4124.3	3832.7	4543.3	6450.4	4202.1	3880	4596.8	High	High	High	High	High	High	High	High	High	High	1
High	Master Protein	AT3G04790.1	Chr3:1313365-1314195 FORWARD LENGTH=276	0	160.61	65	13	254	13	276	29.3	6.02	3486	483.87	127	127	13	13	0	1.197	1.171	4270.8	3967.6	4748.3	4644.7	4270.8	2824.4	5164.8	3967.6	4147.1	4748.3	6168.6	4644.7	4474.8	4883.8	High	High	High	High	High	High	High	High	High	High	1
High	Master Protein	AT4G23650.1	Chr4:12324967-12327415 REVERSE LENGTH=529	0	165.19	40	20	369	18	529	59.3	6.37	3704	594.73	180	189	19	19	2	0.998	0.937	4269.1	4523.7	4515.6	4239.7	4269.1	2706.1	4842.5	4523.7	3754.8	4515.6	6479.3	4239.7	3964.2	4460.3	High	High	High	High	High	High	High	High	High	High	1
High	Master Protein	AT4G23850.1	Chr4:12403720-12408263 REVERSE LENGTH=666	0	126.513	33	19	345	16	666	74.5	5.87	2602	499.07	170	175	19	19	2	0.969	0.899	4256.4	4423.3	4288.1	3977.6	4256.4	2594.4	4575.9	4423.3	3543.4	4288.1	6695.4	3977.6	3591.8	4446	High	High	High	High	High	High	High	High	High	High	1
High	Master Protein	AT4G28080.1	Chr4:13948993-13957840 REVERSE LENGTH=1819	0	246.301	25	36	390	30	1819	199	6.16	4081	603.53	191	199	35	36	5	0.846	0.901	4249.1	4814.3	4071	4338.7	4249.1	2732.1	4814.3	4878.8	4071	4065.4	6452.7	4338.7	3345.3	4349.7	High	High	High	High	High	High	High	High	High	High	1
High	Master Protein	AT5G66760.1	Chr5:26653776-26657224 FORWARD LENGTH=634	0	97.048	29	16	193	16	634	69.6	6.29	2145	290.12	96	97	14	16	0	1.091	1	4226.5	4146.1	4522.9	4147.9	4226.5	2707.5	4606.8	4146.1	3855	4522.9	6318.8	4147.9	3852.6	4469.3	High	High	High	High	High	High	High	High	High	High	1
High	Master Protein	AT1G78830.1	Chr1:29637141-29638508 REVERSE LENGTH=455	0	152.969	30	12	425	8	455	50.3	8.47	7248	793.85	212	213	12	12	4	1.342	1.252	4224.4	3624.5	4865.6	4538.8	4224.4	2462.6	4739.7	3624.5	3392	4865.6	6214	3858.5	4644.9	4538.8	High	High	High	High	High	High	High	High	High	High	1
High	Master Protein	AT5G09810.1	Chr5:3052809-3054220 FORWARD LENGTH=377	0	237.645	58	19	818	5	377	41.7	5.49	11891	1492.9	403	415	18	19	6	1.165	1.032	4221	3920.6	4568.5	4046.5	4221	2633.8	4652.9	3920.6	3909.1	4568.5	5943.5	4032.6	4046.5	4503.1	High	High	High	High	High	High	High	High	High	High	1
High	Master Protein	AT1G59610.1	Chr1:21893413-21900780 FORWARD LENGTH=920	0	245.361	44	32	396	16	920	100.2	9.04	4296	599.85	194	202	30	32	18	1.033	0.984	4210.5	4239.5	4381.2	4169.8	4210.5	2669.8	4622.8	4239.5	3997	4381.2	6070	4169.8	3798.7	4408	High	High	High	High	High	High	High	High	High	High	1
High	Master Protein	AT2G04400.1	Chr2:1531208-1533578 FORWARD LENGTH=402	0	130.21	42	16	249	16	402	44.5	7.39	2804	423.11	122	127	15	16	0	0.964	0.892	4193.7	4494.6	4331.8	4010.1	4193.7	2606.4	4713.4	4494.6	3786.1	4331.8	6211.9	4010.1	3747.8	4355.4	High	High	High	High	High	High	High	High	High	High	1
High	Master Protein	AT2G24270.2	Chr2:10327325-10329824 REVERSE LENGTH=536	0	246.501	48	18	453	18	536	57.7	7.23	6823	842.91	227	226	18	18	0	1.112	1.009	4188.2	4038.4	4488.9	4074.6	4188.2	2689.5	4786.1	4038.4	3936.9	4488.9	6018.1	4074.6	3963.7	4553.9	High	High	High	High	High	High	High	High	High	High	1
High	Master Protein	AT4G02530.2	Chr4:1112335-1114155 REVERSE LENGTH=266	0	106.828	42	9	220	9	266	29.7	9.35	3785	430.67	110	110	9	9	0	1.309	1.26	4176.1	3595.2	4707.7	4531	4176.1	2588.2	4902.6	3595.2	3777.7	4707.7	5799.7	3985	4531	4578.4	High	High	High	High	High	High	High	High	High	High	1
High	Master Protein	AT3G29360.1	Chr3:11267375-11268817 REVERSE LENGTH=480	0	150.787	36	14	313	6	480	53.1	6	4194	484.86	139	174	13	14	8	1.062	1.029	4175.9	4172.6	4431.7	4293.2	4175.9	2697.6	4875.8	4172.6	3871.5	4431.7	6526.2	4293.2	3857.7	4696.2	High	High	High	High	High	High	High	High	High	High	1
High	Master Protein	AT3G02080.1	Chr3:364138-365161 REVERSE LENGTH=143	0	73.732	59	10	244	6	143	15.8	10.08	2678	372	121	123	10	10	4	0.921	0.863	4167.2	4641.1	4275.5	4006.2	4167.2	2533.7	4641.1	4750.8	3745.5	4275.5	6684.1	4006.2	3621.9	4372.8	High	High	High	High	High	High	High	High	High	High	1
High	Master Protein	AT3G16420.1	Chr3:5579560-5580674 FORWARD LENGTH=298	0	141.522	59	12	333	9	298	32.1	5.77	5454	659.6	163	170	12	12	4	1.06	1.077	4131.2	3915	4150.1	4217	4131.2	2620.4	4380	3915	3655.2	4150.1	6203.4	4217	3607.3	4486.2	High	High	High	High	High	High	High	High	High	High	1
High	Master Protein	AT5G66120.2	Chr5:26431516-26433649 REVERSE LENGTH=442	0	113.373	43	16	222	16	442	48	7.46	1734	320.84	112	110	16	16	0	0.967	0.915	4113.8	4210	4069.2	3854.2	4113.8	2497.7	4569.6	4210	3718.4	4069.2	5857.4	3854.2	3483.5	4324	High	High	High	High	High	High	High	High	High	High	1
High	Master Protein	AT5G50950.2	Chr5:20729687-20733636 FORWARD LENGTH=499	0	212.782	52	19	305	9	499	54	6.33	4314	541.48	153	152	19	19	11	1.206	1.097	4113.5	3615.4	4361.7	3964.4	4113.5	2480.9	4465.6	3615.4	3448.1	4361.7	5512.8	3775.4	3964.4	4345.7	High	High	High	High	High	High	High	High	High	High	1
High	Master Protein	AT4G04020.1	Chr4:1932161-1933546 FORWARD LENGTH=318	0	154.829	71	17	391	16	318	34.9	5.6	6746	714.88	194	197	17	17	1	1.327	1.254	4112.5	3388.7	4498.1	4248	4112.5	2640.5	4266.9	3388.7	3844	4498.1	5797.2	4119.2	4248	4438.4	High	High	High	High	High	High	High	High	High	High	1
High	Master Protein	AT5G01410.1	Chr5:172576-173505 REVERSE LENGTH=309	0	131.005	29	9	374	6	309	33.2	6.11	5656	558.2	189	185	9	9	0	1.288	1.195	4086.2	3604.1	4640.5	4305.8	4086.2	2600.2	4561	3604.1	3902.9	4640.5	5611.7	4155.2	4305.8	4612	High	High	High	High	High	High	High	High	High	High	1
High	Master Protein	AT4G01150.1	Chr4:493692-494668 FORWARD LENGTH=164	0	89.805	34	7	225	7	164	17.7	9.17	2846	376.7	112	113	7	7	0	1.191	1.065	4085.6	3937.8	4691.6	4192.8	4085.6	2754	4666.5	3937.8	3975.4	4691.6	5506.4	4192.8	4041.4	4581	High	High	High	High	High	High	High	High	High	High	1
High	Master Protein	AT2G33150.1	Chr2:14047814-14050983 REVERSE LENGTH=462	0	209.979	47	15	438	14	462	48.5	8.34	6889	883.49	217	221	14	15	1	1.091	0.954	4085.2	3972.1	4334.7	3789	4085.2	2549.6	4744.9	3972.1	3626	4334.7	6209.3	3789	3714.5	4482.4	High	High	High	High	High	High	High	High	High	High	1
High	Master Protein	AT3G01390.2	Chr3:150265-150922 REVERSE LENGTH=110	0	97.574	62	7	262	7	110	12.4	6	3728	455.59	129	133	7	7	0	1.189	1.188	4084.5	3644.3	4332.2	4327.9	4084.5	2546.1	4706.8	3644.3	3777.9	4332.2	5590.8	4327.9	4561.7	4325.1	High	High	High	High	High	High	High	High	High	High	1
High	Master Protein	AT5G54810.1	Chr5:22264805-22266738 REVERSE LENGTH=470	0	146.099	34	16	273	5	470	50.9	6.84	2676	440.61	136	137	16	16	12	1.109	1.028	4082.1	3884.3	4307.9	3992.4	4082.1	2544.5	4518.7	3884.3	3611.9	4307.9	5835.8	3992.4	3724.2	4248.4	High	High	High	High	High	High	High	High	High	High	1
High	Master Protein	AT5G02790.1	Chr5:632877-634858 FORWARD LENGTH=235	0	104.835	52	11	193	11	235	27.1	5.2	2225	320.71	101	92	11	10	0	1.296	1.245	4077.2	3473.9	4500.7	4324.7	4077.2	2463.9	4993.5	3473.9	4143.9	4500.7	5424.3	4075.5	4324.7	4546.3	High	High	High	High	High	High	High	High	High	High	1
High	Master Protein	AT4G03280.1	Chr4:1440314-1441717 FORWARD LENGTH=229	0	85.523	31	6	301	6	229	24.4	8.54	5031	592.22	147	154	6	6	0	0.974	0.959	4077.2	4156.5	4050.2	3986.9	4077.2	2414.9	4246.6	4156.5	3704	4050.2	6243.3	3986.9	3472.4	4157.5	High	High	High	High	High	High	High	High	High	High	1
High	Master Protein	AT2G33210.1	Chr2:14075093-14078568 REVERSE LENGTH=585	0	333.136	61	32	859	15	585	61.9	6.68	10713	1199.48	484	375	32	31	0	1.312	1.243	4074.9	3466.1	4548.5	4308	4074.9	2472.6	4481	3466.1	3701.9	4548.5	5425.1	3833.1	4308	4472.5	High	High	High	High	High	High	High	High	High	High	1
High	Master Protein	AT4G01310.1	Chr4:544166-545480 REVERSE LENGTH=262	0	55.488	40	10	234	10	262	28.3	9.99	2092	255.47	116	118	10	10	0	0.927	0.825	4067.9	4510.4	4182.9	3722.3	4067.9	2539.7	4653.3	4510.4	3569.4	4182.9	6198.5	3720.4	3722.3	4414.9	High	High	High	High	High	High	High	High	High	High	1
High	Master Protein	AT4G26970.1	Chr4:13543077-13548427 FORWARD LENGTH=995	0	235.409	30	23	539	22	995	108.4	7.15	6693	861.5	270	269	23	23	0	1.085	0.992	4066.6	3977.7	4314.3	3944.1	4066.6	2521.2	4730.8	3977.7	3583.4	4314.3	5962.7	3944.1	3697.3	4479.3	High	High	High	High	High	High	High	High	High	High	1
High	Master Protein	AT1G18070.3	Chr1:6214236-6218211 REVERSE LENGTH=543	0	129.081	29	18	270	18	543	60.5	5.31	2721	380.62	133	137	18	18	0	1.124	1.046	4065.8	3758.9	4224.4	3933.6	4065.8	2451.8	4393	3758.9	3525.5	4224.4	5785.5	3933.6	3565.1	4477.3	High	High	High	High	High	High	High	High	High	High	1
High	Master Protein	AT1G14810.1	Chr1:5102684-5104633 REVERSE LENGTH=375	0	158.701	39	13	343	13	375	40.7	7.01	5141	666.28	172	171	13	13	0	1.081	0.988	4053.4	4044	4371.6	3994	4053.4	2610.5	4797.7	4044	3895.1	4371.6	6103.9	3994	3901.2	4597.4	High	High	High	High	High	High	High	High	High	High	1
High	Master Protein	AT5G13420.1	Chr5:4302080-4304212 REVERSE LENGTH=438	0	209.195	51	18	338	18	438	47.7	6.43	5186	658.89	168	170	17	18	0	1.152	1.043	4034.6	3656.1	4212.6	3813.8	4034.6	2533.8	4493.3	3656.1	3679.8	4212.6	5517.8	3813.8	3768.7	3877.3	High	High	High	High	High	High	High	High	High	High	1
High	Master Protein	AT4G29840.1	Chr4:14599434-14601014 REVERSE LENGTH=526	0	128.713	39	15	308	14	526	57.7	7.42	3829	485.89	154	154	15	15	0	1.084	0.979	4023	3931.5	4262.2	3849.9	4023	2471.4	4465	3931.5	3717.3	4262.2	5850.3	3770.7	3849.9	4420.8	High	High	High	High	High	High	High	High	High	High	1
High	Master Protein	AT3G02360.1	Chr3:482498-483958 FORWARD LENGTH=486	0	192.467	53	23	291	20	486	53.5	7.42	3438	489.18	143	148	23	23	4	1.037	0.981	4022.4	4279.5	4437.3	4196.1	4022.4	2710.8	4997.3	4279.5	4174.2	4437.3	6253.2	4196.1	3887.3	4655.1	High	High	High	High	High	High	High	High	High	High	1
High	Master Protein	AT4G35250.1	Chr4:16771401-16773269 REVERSE LENGTH=395	0	101.6	32	12	272	12	395	43.7	8.43	4136	457.99	129	143	11	12	0	0.978	0.979	4018.7	4111.6	4021.5	4026.5	4018.7	2641.1	4293.8	4111.6	3501.9	4021.5	6465.1	4026.5	3481.7	4100.1	High	High	High	High	High	High	High	High	High	High	1
High	Master Protein	AT1G27400.1	Chr1:9515230-9516725 FORWARD LENGTH=176	0	71.506	50	11	169	2	176	19.9	10.11	1655	274.72	83	86	10	11	9	0.845	0.883	4017.2	4322.3	3654.5	3818.1	4017.2	2461.6	4322.3	5019.2	3467.5	3654.5	6918.4	3818.1	2985.4	3894.6	High	High	High	High	High	High	High	High	High	High	1
High	Master Protein	AT5G23120.2	Chr5:7778085-7780463 FORWARD LENGTH=426	0	189.604	51	18	530	18	426	46.9	8.03	9004	1055	263	267	18	18	0	0.877	0.904	4005.2	4415.7	3873.9	3991.8	4005.2	2690.7	4727.2	4415.7	3661.5	3873.9	6447	3991.8	3295.3	4179.8	High	High	High	High	High	High	High	High	High	High	1
High	Master Protein	AT1G08200.1	Chr1:2574259-2576609 REVERSE LENGTH=389	0	179.006	43	16	358	6	389	43.8	5.87	5242	657.83	179	179	16	16	14	1.059	0.955	4000.2	4086.1	4327.8	3903.7	4000.2	2594.1	4689.9	4086.1	3869.6	4327.8	5903.4	3903.7	3896.4	4477.2	High	High	High	High	High	High	High	High	High	High	1
High	Master Protein	AT5G04590.1	Chr5:1319404-1322298 FORWARD LENGTH=642	0	126.836	31	18	273	18	642	71.9	8.31	3079	482.15	135	138	17	18	0	1.085	1.059	3993.8	3819.7	4145.4	4043.3	3993.8	2481.9	4393.1	3819.7	3572.6	4145.4	5801.7	4043.3	3725.4	4309.9	High	High	High	High	High	High	High	High	High	High	1
High	Master Protein	AT1G05010.1	Chr1:1431419-1432695 REVERSE LENGTH=323	0	139.827	52	13	413	11	323	36.7	5.36	4500	653.83	206	207	13	13	2	1.204	1.098	3987.7	3671.5	4420.4	4029.9	3987.7	2476.6	4682.4	3671.5	3589.8	4420.4	5489	3816.5	4029.9	4247.3	High	High	High	High	High	High	High	High	High	High	1
High	Master Protein	AT5G03630.1	Chr5:922378-924616 REVERSE LENGTH=435	0	214.974	56	19	383	18	435	47.5	5.31	5488	742.37	191	192	19	19	1	0.912	0.932	3986.5	4210.7	3841.7	3923.8	3986.5	2466.6	4622.7	4210.7	3657.3	3841.7	6127	3923.8	3294	4037.6	High	High	High	High	High	High	High	High	High	High	1
High	Master Protein	AT2G41740.1	Chr2:17410962-17416878 REVERSE LENGTH=976	0	236.705	40	31	452	26	976	107.8	5.29	5613	750.65	224	228	31	31	5	0.919	0.966	3986.1	4227.9	3886.6	4086.2	3986.1	2510.7	4614	4227.9	3671.1	3886.6	6146.8	4086.2	3288.6	4267.6	High	High	High	High	High	High	High	High	High	High	1
High	Master Protein	AT3G01290.1	Chr3:88252-89356 REVERSE LENGTH=285	0	87.774	44	12	213	8	285	31.3	5.85	2374	288.87	112	101	12	12	4	0.95	0.915	3986	4167.4	3957.2	3813.7	3986	2691.8	4822.6	4167.4	3278.2	3957.2	6811.7	3813.7	3605.4	4226.2	High	High	High	High	High	High	High	High	High	High	1
High	Master Protein	AT3G19820.3	Chr3:6879835-6881616 REVERSE LENGTH=561	0	155.854	35	16	407	16	561	65.4	7.97	5120	628.02	205	202	16	16	0	0.866	0.904	3985.9	4299	3722	3887.1	3985.9	2499.1	4299	4481.9	3424.5	3722	6505.3	3887.1	3060.5	4078.2	High	High	High	High	High	High	High	High	High	High	1
High	Master Protein	AT1G76080.1	Chr1:28548063-28549348 REVERSE LENGTH=302	0	78.624	35	10	206	10	302	33.7	8.46	2005	327.64	103	103	10	10	0	1.117	0.994	3985	3870.1	4322.4	3847.3	3985	2493.4	4456.2	3870.1	3557.6	4322.4	6158.5	3847.3	3717.3	4458.5	High	High	High	High	High	High	High	High	High	High	1
High	Master Protein	AT2G43030.1	Chr2:17894898-17895713 FORWARD LENGTH=271	0	96.438	49	12	188	12	271	29.3	10.43	2547	308.92	95	93	12	12	0	0.933	0.906	3970.2	4194.1	3911	3800.7	3970.2	2346.8	4194.1	4563.2	3591.8	3911	6174.3	3800.7	3113.3	4304	High	High	High	High	High	High	High	High	High	High	1
High	Master Protein	AT3G46740.1	Chr3:17216104-17219296 REVERSE LENGTH=818	0	164.591	32	22	259	22	818	89.1	8.79	2872	416.48	127	132	21	22	0	0.917	0.846	3965.8	4051.5	3717.2	3425.7	3965.8	2388.8	4187.6	4051.5	3381.6	3717.2	5894.2	3425.7	3184.5	3809	High	High	High	High	High	High	High	High	High	High	1
High	Master Protein	AT2G05840.1	Chr2:2234226-2236053 FORWARD LENGTH=246	0	59.29	45	11	200	6	246	27.3	6.09	2174	291.64	99	101	10	11	5	1.074	1.011	3961.3	3688.6	3959.9	3729	3961.3	2298.9	4349.5	3688.6	3360.1	3959.9	5741.3	3729	3605.4	4299.1	High	High	High	High	High	High	High	High	High	High	1
High	Master Protein	AT1G56190.1	Chr1:21028403-21030454 FORWARD LENGTH=478	0	316.05	60	26	820	12	478	49.9	8.27	14305	1597.15	406	414	26	26	1	1.076	1.018	3950	3859.2	4151	3929.6	3950	2495.1	4562.1	3859.2	3664.1	4151	5913.5	3929.6	3803.6	4250.9	High	High	High	High	High	High	High	High	High	High	1
High	Master Protein	AT3G23400.1	Chr3:8376636-8378225 REVERSE LENGTH=284	0	123.502	42	9	365	9	284	30.4	6.13	5266	656.5	173	192	9	9	0	1.039	1.019	3937.5	3801.7	3950.8	3872.3	3937.5	2386.4	4079.4	3801.7	3556.8	3950.8	5702.1	4034.1	3454.3	3872.3	High	High	High	High	High	High	High	High	High	High	1
High	Master Protein	AT3G03780.3	Chr3:957602-960740 FORWARD LENGTH=765	0	386.202	50	32	1050	16	765	84.5	6.51	17045	1915.72	524	526	31	32	0	1.101	1.09	3927.4	3775.6	4155.3	4116.2	3927.4	2534.9	4429.4	3775.6	3933.6	4155.3	5687	4116.2	3727.4	4492.5	High	High	High	High	High	High	High	High	High	High	1
High	Master Protein	ATCG00720.1	ChrC:74841-76292 FORWARD LENGTH=215	0	61.428	29	5	241	5	215	24.1	8.76	4468	456.61	120	121	5	5	0	0.901	0.973	3921.1	4166.4	3755.9	4053.9	3921.1	2595	4166.4	5042.5	3419.5	3755.9	5952	4165.2	2955	4053.9	High	High	High	High	High	High	High	High	High	High	1
High	Master Protein	AT1G52400.1	Chr1:19515250-19517930 FORWARD LENGTH=528	0	140.022	35	13	317	11	528	60.4	7.21	3586	490.09	156	161	13	13	1	1.171	1.164	3918.5	3365	3940.7	3915.2	3918.5	2550.6	3623.8	3365	3767.3	3940.7	5271.7	4512.9	3892.9	3915.2	High	High	High	High	High	High	High	High	High	High	1
High	Master Protein	AT3G49120.1	Chr3:18207819-18210041 FORWARD LENGTH=353	0	90.738	37	10	289	5	353	38.8	7.64	4176	509.76	140	149	10	10	7	1.532	1.292	3914.3	3072.7	4708.2	3970.7	3914.3	2232.9	4465.7	3072.7	3528.3	4708.2	5222.5	3657.9	4759.9	3970.7	High	High	High	High	High	High	High	High	High	High	1
High	Master Protein	AT1G30580.1	Chr1:10831953-10835454 REVERSE LENGTH=394	0	124.953	43	15	271	15	394	44.4	6.81	3874	508.81	134	137	15	15	0	0.921	0.916	3908.3	4133.5	3806.1	3785	3908.3	2385.6	4133.5	4200.9	3451.6	3806.1	5851	3785	3281	4091.2	High	High	High	High	High	High	High	High	High	High	1
High	Master Protein	AT4G02450.1	Chr4:1073987-1075765 REVERSE LENGTH=241	0	66.817	30	9	174	9	241	25.5	4.54	2112	283.93	86	88	9	9	0	1.245	1.2	3907.3	3779.8	4706.1	4536.3	3907.3	2680.9	5297.5	3779.8	4151.8	4706.1	5861.2	3928.1	4536.3	4641.2	High	High	High	High	High	High	High	High	High	High	1
High	Master Protein	AT3G19710.1	Chr3:6847202-6849429 REVERSE LENGTH=354	0	108.486	42	14	194	14	354	39	6.16	2138	300.52	96	98	14	14	0	1.159	1.121	3901.7	2838	3290.4	3181.2	3901.7	2045.5	3238.8	2838	2973.7	3290.4	4340	3181.2	2928.1	3559.7	High	High	High	High	High	High	High	High	High	High	1
High	Master Protein	AT2G26080.1	Chr2:11109330-11113786 REVERSE LENGTH=1044	0	295.594	35	29	694	14	1044	113.7	6.65	8905	1245.96	347	347	29	29	0	1.176	1.1	3900.7	3618.3	4255.3	3979.1	3900.7	2539.6	4341.4	3618.3	3684.6	4255.3	5725.2	3979.1	3886	4270.5	High	High	High	High	High	High	High	High	High	High	1
High	Master Protein	AT1G62740.1	Chr1:23231026-23233380 FORWARD LENGTH=571	0	208.686	44	23	429	18	571	64.5	6.18	5132	643.94	213	216	23	23	5	1.306	1.224	3877.9	3393.1	4431.8	4152.7	3877.9	2447.2	4510.8	3393.1	3625.1	4431.8	5428.8	3836.6	4152.7	4404.1	High	High	High	High	High	High	High	High	High	High	1
High	Master Protein	AT3G22960.1	Chr3:8139369-8141771 FORWARD LENGTH=596	0	153.855	32	15	325	15	596	65.1	5.92	5091	544.67	162	163	15	15	0	1.243	1.144	3877.8	3433.1	4266.4	3927.9	3877.8	2339	4528.4	3433.1	3477.5	4266.4	5519	3427.1	3927.9	4278.7	High	High	High	High	High	High	High	High	High	High	1
High	Master Protein	AT2G45820.1	Chr2:18863147-18864576 REVERSE LENGTH=190	0	83.74	49	10	251	9	190	21	8.54	2964	435.05	126	125	10	10	1	1.291	1.228	3875.7	3368.1	4347.3	4136.6	3875.7	2433.7	4294.7	3368.1	3172.7	4347.3	5100.9	3407.7	4286.9	4136.6	High	High	High	High	High	High	High	High	High	High	1
High	Master Protein	AT5G28840.2	Chr5:10862472-10864024 REVERSE LENGTH=377	0	106.712	45	14	255	14	377	42.7	6.21	3111	420.29	133	122	14	13	0	0.967	0.928	3873.6	4010.5	3876.2	3722	3873.6	2463.5	4410.2	4010.5	3446.1	3876.2	6168.8	3722	3396.5	4260.5	High	High	High	High	High	High	High	High	High	High	1
High	Master Protein	AT4G34350.1	Chr4:16428681-16431038 REVERSE LENGTH=466	0	109.416	38	18	248	18	466	52.7	6.07	2432	349.44	125	123	18	18	0	1.262	1.146	3870.1	3592.8	4532.8	4117.7	3870.1	2361.2	4513.6	3592.8	3549.9	4532.8	5579	3553.4	4117.7	4341.6	High	High	High	High	High	High	High	High	High	High	1
High	Master Protein	AT1G49760.1	Chr1:18416740-18419753 FORWARD LENGTH=671	0	186.183	41	23	281	20	671	72.7	7.53	4144	507.56	141	140	23	23	3	1.043	0.945	3861.5	3827.1	3992.9	3617.6	3861.5	2409.3	4584.7	3827.1	3489.7	3992.9	5918.8	3617.6	3609.7	4146.5	High	High	High	High	High	High	High	High	High	High	1
High	Master Protein	AT5G27640.2	Chr5:9781207-9784759 REVERSE LENGTH=738	0	165.917	30	20	298	4	738	84.9	5.31	3909	534.59	148	150	20	20	15	0.991	0.992	3845.7	3875.8	3840.3	3843.2	3845.7	2359.7	4129.4	3875.8	3376.6	3840.3	6028.7	3843.2	3209.9	3945.5	High	High	High	High	High	High	High	High	High	High	1
High	Master Protein	AT4G39260.1	Chr4:18274166-18274958 REVERSE LENGTH=169	0	102.929	60	9	350	6	169	16.6	5.68	5200	606.15	174	176	9	9	1	0.97	1.001	3840.6	4319.4	4190	4323.2	3840.6	2640.9	4988	4319.4	4190	4189.6	6167.6	4330.5	3492.6	4323.2	High	High	High	High	High	High	High	High	High	High	1
High	Master Protein	AT4G39080.1	Chr4:18209513-18214752 FORWARD LENGTH=821	0	153.182	26	18	407	11	821	92.8	5.94	5742	662.32	202	205	18	18	6	0.886	0.906	3838.1	4204.1	3726.9	3811	3838.1	2506.6	4204.1	4590.7	3390.1	3726.9	5953.5	3811	3075.7	3992.4	High	High	High	High	High	High	High	High	High	High	1
High	Master Protein	AT2G42130.4	Chr2:17566242-17567916 FORWARD LENGTH=299	0	86.932	45	11	215	1	299	33	6.3	2373	348.07	105	110	11	11	9	1.221	1.142	3830.4	3396.4	4146.1	3878	3830.4	2343.3	4396.4	3396.4	3333.8	4146.1	5522.9	3589.8	3878	4132	High	High	High	High	High	High	High	High	High	High	1
High	Master Protein	AT3G13470.1	Chr3:4389685-4392624 FORWARD LENGTH=596	0	466.037	64	37	1737	9	596	63.3	5.73	24076	2827.33	852	885	36	37	0	1.235	1.086	3812	4552.9	5620.6	4945.1	3812	3184.1	5996.6	4552.9	5127.6	5620.6	6044.2	4465.2	4945.1	5616.5	High	High	High	High	High	High	High	High	High	High	1
High	Master Protein	AT4G05180.2	Chr4:2672093-2673170 REVERSE LENGTH=230	0	109.26	41	8	431	7	230	24.6	9.72	7723	862.51	214	217	8	8	0	1.089	1.053	3811	3679.1	4006.7	3872.9	3811	2556.7	4717.4	3679.1	3702.7	4006.7	5361.8	3895	3667.6	3872.9	High	High	High	High	High	High	High	High	High	High	1
High	Master Protein	AT1G68560.1	Chr1:25734435-25737897 REVERSE LENGTH=915	0	138.808	28	20	264	20	915	102.3	6.77	2882	401.35	131	133	19	20	0	1.028	0.995	3805	3745.8	3849.3	3726.2	3805	2378.7	4245.5	3745.8	3312.5	3849.3	5867.1	3726.2	3255	3983.1	High	High	High	High	High	High	High	High	High	High	1
High	Master Protein	AT3G28940.1	Chr3:10968324-10969311 REVERSE LENGTH=169	0	76.459	50	8	206	7	169	19.5	5.07	2325	304.65	102	104	8	8	1	1.043	1.131	3800.7	3517.9	3669.2	3978	3800.7	2521.8	5112.9	3517.9	3627.7	3669.2	5994.1	3978	4079.4	3906.4	High	High	High	High	High	High	High	High	High	High	1
High	Master Protein	AT5G19220.1	Chr5:6463931-6466775 REVERSE LENGTH=522	0	159.57	39	17	303	16	522	57.6	7.91	3967	547.52	152	151	17	17	1	1.043	1.017	3800.3	3757.4	3917.1	3823	3800.3	2338.3	4074.8	3757.4	3369.3	3917.1	5619.3	3823	3444.9	3968.1	High	High	High	High	High	High	High	High	High	High	1
High	Master Protein	AT5G56010.1	Chr5:22681410-22683911 FORWARD LENGTH=699	0	500.867	46	40	1752	2	699	80	5.05	19122	2723.56	866	886	40	40	3	1.221	1.146	3798.5	3450.7	4213	3955.7	3798.5	2442.1	4227.8	3450.7	3749.8	4213	5545.7	3955.7	3845.2	4407.4	High	High	High	High	High	High	High	High	High	High	1
High	Master Protein	AT2G21130.1	Chr2:9055619-9056143 REVERSE LENGTH=174	0	68.263	42	8	184	2	174	18.5	8.16	1695	260.82	84	100	7	8	7	1.074	1.102	3791.3	3631.1	3898.5	3999.9	3791.3	2586.8	4342	3631.1	3647.5	3898.5	5526.5	3999.9	3544.1	4004.1	High	High	High	High	High	High	High	High	High	High	1
High	Master Protein	AT4G39330.1	Chr4:18291268-18292772 FORWARD LENGTH=360	0	108.4	38	12	325	12	360	38.9	6.68	3614	426.52	165	160	12	12	0	1.056	1.074	3791.2	3813.7	4028.9	4094.2	3791.2	2636.6	4662.9	3813.7	3977.3	4028.9	5531.4	4094.2	3555.8	4341.6	High	High	High	High	High	High	High	High	High	High	1
High	Master Protein	AT5G63400.1	Chr5:25393274-25394817 REVERSE LENGTH=246	0	116.701	53	12	286	10	246	26.9	7.36	4204	516.72	142	144	12	12	2	1.207	1.195	3791.1	3395.8	4099.8	4057.3	3791.1	2406.7	4560.4	3395.8	3457.9	4099.8	5292.7	3646.6	4057.3	4172.8	High	High	High	High	High	High	High	High	High	High	1
High	Master Protein	AT2G32730.1	Chr2:13880189-13885464 FORWARD LENGTH=1004	0	154.106	22	20	413	12	1004	108.9	5.39	4595	582.48	205	208	20	20	8	0.977	1	3789.8	3852.3	3763.5	3851.3	3789.8	2398.9	4122.5	3852.3	3434.6	3763.5	5898.2	3851.3	3178.7	4053.1	High	High	High	High	High	High	High	High	High	High	1
High	Master Protein	AT4G33680.1	Chr4:16171847-16174630 REVERSE LENGTH=461	0	158.107	41	12	311	12	461	50.4	7.34	4282	576.18	154	157	12	12	0	1.141	1.007	3784.1	3589.9	4094.6	3616.1	3784.1	2342.8	4323.4	3589.9	3483.4	4094.6	5553	3612.3	3616.1	4230.1	High	High	High	High	High	High	High	High	High	High	1
High	Master Protein	AT5G53480.1	Chr5:21714016-21716709 FORWARD LENGTH=870	0	137.028	20	16	280	16	870	96.2	4.81	2859	444.19	140	140	16	16	0	1.18	1.054	3782.3	3602.1	4249.8	3797.3	3782.3	2444.1	4483.9	3602.1	3506.6	4249.8	5574.4	3749.8	3797.3	4137.4	High	High	High	High	High	High	High	High	High	High	1
High	Master Protein	AT2G29450.1	Chr2:12624774-12625566 REVERSE LENGTH=224	0	92.042	41	9	215	7	224	26	5.55	2490	355.33	109	106	9	9	2	1.314	1.273	3782.1	3161.9	4153.4	4026.2	3782.1	2282.3	4250.3	3161.9	3268.9	4153.4	5158	3600.3	4079.9	4026.2	High	High	High	High	High	High	High	High	High	High	1
High	Master Protein	AT3G08740.1	Chr3:2654788-2656154 REVERSE LENGTH=236	0	89.296	42	9	280	9	236	26.2	8.4	3678	407.3	140	140	9	9	0	1.007	0.913	3769.2	3927.4	3955	3585	3769.2	2312.5	4498.1	3927.4	3473	3955	5992.5	3585	3548.6	4088.9	High	High	High	High	High	High	High	High	High	High	1
High	Master Protein	AT2G05990.1	Chr2:2322876-2324867 FORWARD LENGTH=390	0	135.435	38	11	282	11	390	41.2	9	4402	497.1	141	141	11	11	0	1.036	1.001	3762.7	3780.9	3916.8	3785.2	3762.7	2438.6	4464	3780.9	3381.8	3916.8	5687.7	3785.2	3586.9	4111.1	High	High	High	High	High	High	High	High	High	High	1
High	Master Protein	AT1G11910.2	Chr1:4017119-4019996 REVERSE LENGTH=517	0	152.055	35	12	260	9	517	56	5.67	3593	501.18	130	130	12	12	3	1.183	1.125	3758.5	3509.8	4152.6	3948.2	3758.5	2326.6	4115.3	3509.8	3494.9	4152.6	5371.6	3948.2	3548.3	4337.3	High	High	High	High	High	High	High	High	High	High	1
High	Master Protein	AT1G79340.1	Chr1:29842849-29844368 FORWARD LENGTH=418	0	120.123	34	15	279	15	418	45.5	4.82	3343	479.75	139	140	15	15	0	1.141	1.022	3754.2	3730.5	4254.9	3812	3754.2	2518	4535.5	3730.5	3583.9	4254.9	5555.1	3782.3	3812	4212.1	High	High	High	High	High	High	High	High	High	High	1
High	Master Protein	AT4G08390.1	Chr4:5314999-5317071 FORWARD LENGTH=372	0	159.188	46	15	323	10	372	40.4	8.28	4545	642.7	160	163	15	15	1	1.313	1.245	3744.7	3397.3	4460.2	4228.2	3744.7	2190.8	4606.1	3397.3	3061.7	4460.2	5435.3	3380.8	4228.2	4317.6	High	High	High	High	High	High	High	High	High	High	1
High	Master Protein	AT2G23350.1	Chr2:9943209-9946041 FORWARD LENGTH=662	0	147.631	33	19	245	18	662	71.6	6.86	3468	423.97	124	121	19	19	0	1.029	0.921	3744	3712.3	3821.8	3419.9	3744	2311.8	4148.6	3712.3	3173.8	3821.8	5623.4	3419.9	3290.2	3894.8	High	High	High	High	High	High	High	High	High	High	1
High	Master Protein	AT1G49970.1	Chr1:18501936-18504462 REVERSE LENGTH=387	0	80.778	27	10	210	10	387	42.6	8.63	2387	339.71	104	106	10	10	0	0.965	0.879	3740.4	4018.7	3878.8	3533.4	3740.4	2421.2	4271.3	4018.7	3446.3	3878.8	5782.4	3533.4	3363.1	4095.3	High	High	High	High	High	High	High	High	High	High	1
High	Master Protein	AT2G30860.1	Chr2:13139132-13140057 FORWARD LENGTH=215	0	98.504	48	8	285	7	215	24.1	6.65	4109	542.18	143	142	8	8	0	0.949	0.934	3720.1	3953.3	3750.2	3692.4	3720.1	2304.8	4007.8	3953.3	3256.4	3750.2	5587.3	3692.4	3245.2	3890	High	High	High	High	High	High	High	High	High	High	1
High	Master Protein	AT5G13630.1	Chr5:4387567-4392082 REVERSE LENGTH=1381	0	181.493	26	29	353	29	1381	153.5	6.1	2682	458.73	176	177	28	29	0	0.968	0.943	3718.5	3998.8	3869.1	3772.5	3718.5	2359.3	4491.3	3998.8	3508	3869.1	5742.6	3772.5	3404.1	3984.8	High	High	High	High	High	High	High	High	High	High	1
High	Master Protein	AT3G02230.1	Chr3:415463-417304 FORWARD LENGTH=357	0	124.896	40	12	305	6	357	40.6	5.92	3636	531.73	150	155	12	12	7	1.032	0.938	3688.5	3736.5	3857.7	3503.6	3688.5	2197.5	4135.4	3736.5	3269	3857.7	5655.9	3503.6	3421.7	3905.7	High	High	High	High	High	High	High	High	High	High	1
High	Master Protein	AT4G09000.1	Chr4:5775387-5777157 FORWARD LENGTH=267	0	220.621	57	15	984	6	267	29.9	4.81	9920	1531.29	489	495	15	15	0	1.403	1.333	3687.9	3089	4334.2	4117.7	3687.9	2331.7	4395.6	3089	3490.9	4334.2	5188.1	3551	4279.6	4117.7	High	High	High	High	High	High	High	High	High	High	1
High	Master Protein	ATCG00470.1	ChrC:52265-52663 REVERSE LENGTH=132	0	102.414	61	9	369	9	132	14.5	6.1	5029	671.24	185	184	9	9	0	0.927	0.942	3682.7	3945.4	3657.4	3718.5	3682.7	2290.2	4111.5	3945.4	3262.4	3657.4	5761.8	3718.5	2994.8	3819.4	High	High	High	High	High	High	High	High	High	High	1
High	Master Protein	AT3G05560.2	Chr3:1614641-1615204 FORWARD LENGTH=124	0	54.877	43	5	237	2	124	14	9.55	4228	369.95	118	119	5	5	4	0.933	0.895	3680.7	3870.8	3613.3	3465.6	3680.7	2333.9	4041.3	3870.8	3218.5	3613.3	5580.5	3465.6	3168.3	3877.7	High	High	High	High	High	High	High	High	High	High	1
High	Master Protein	AT4G16760.1	Chr4:9424930-9428689 REVERSE LENGTH=664	0	137.283	38	21	246	18	664	74.3	7.66	2855	396.31	123	123	21	21	2	0.95	0.993	3666.2	3896.2	3702.6	3869.5	3666.2	2459.9	3896.2	3960.2	3624.3	3702.6	5329.4	4198.1	2981.7	3869.5	High	High	High	High	High	High	High	High	High	High	1
High	Master Protein	AT1G54780.1	Chr1:20439533-20440953 FORWARD LENGTH=285	0	102.915	44	10	249	10	285	31.1	8.84	4376	463.24	124	125	10	10	0	1.034	0.987	3665.3	3699.6	3825.2	3653.3	3665.3	2343.5	4168.9	3699.6	3313.5	3825.2	5459.1	3653.3	3404.7	3842	High	High	High	High	High	High	High	High	High	High	1
High	Master Protein	AT2G23670.1	Chr2:10063307-10063810 REVERSE LENGTH=167	0	45.883	20	5	166	5	167	17.1	7.34	1726	260.29	83	83	5	5	0	0.926	0.892	3664.7	3936.2	3645	3512.3	3664.7	2230	4078.5	3936.2	3364.8	3645	5194.1	3512.3	3210.1	3884.4	High	High	High	High	High	High	High	High	High	High	1
High	Master Protein	AT1G09640.1	Chr1:3120162-3122152 FORWARD LENGTH=414	0	211.766	43	14	629	7	414	46.6	5.48	8567	1224.79	315	314	14	14	0	0.99	0.916	3663.8	3799.4	3763.1	3479.5	3663.8	2224.8	3939.4	3799.4	3206.9	3763.1	5566.2	3479.5	3252.5	4050.2	High	High	High	High	High	High	High	High	High	High	1
High	Master Protein	AT2G27680.1	Chr2:11803981-11805965 REVERSE LENGTH=384	0	119.095	41	14	251	14	384	43.1	8.12	2508	387.6	125	126	14	14	0	1.318	1.227	3663.1	3152.9	4156.1	3867.1	3663.1	2293.8	4261.1	3152.9	3413.4	4156.1	5046.8	3477	3867.1	4047.6	High	High	High	High	High	High	High	High	High	High	1
High	Master Protein	AT5G67360.1	Chr5:26872192-26874465 REVERSE LENGTH=757	0	174.661	32	14	235	14	757	79.4	6.35	3660	404.73	116	119	14	14	0	1.52	1.43	3660.3	2942.7	4474.1	4209.2	3660.3	2490	4511.3	2942.7	3396.2	4474.1	5049.1	3685.4	4209.2	4339.3	High	High	High	High	High	High	High	High	High	High	1
High	Master Protein	AT3G13930.1	Chr3:4596240-4600143 FORWARD LENGTH=539	0	112.441	25	12	240	9	539	58.4	7.65	3314	396.56	119	121	12	12	3	1.11	0.993	3660	3551.7	3941.6	3525.1	3660	2342.4	4200.7	3551.7	3314.2	3941.6	5350.8	3525.1	3494.5	3919.7	High	High	High	High	High	High	High	High	High	High	1
High	Master Protein	AT2G37270.1	Chr2:15647883-15649042 REVERSE LENGTH=207	0	60.979	37	11	148	11	207	23	9.67	1691	259.01	74	74	11	11	0	0.905	0.805	3659	4026.2	3644.2	3239.5	3659	2286.9	4026.2	4201.8	3258.1	3644.2	5657.2	3465.2	3239.5	3176	High	High	High	High	High	High	High	High	High	High	1
High	Master Protein	AT2G20260.1	Chr2:8736780-8737644 FORWARD LENGTH=145	0	95.38	57	6	321	4	145	15.2	9.95	5762	609.96	161	160	6	6	2	0.944	0.983	3654.8	3925.8	3704.1	3859.2	3654.8	2428.8	4149.2	3925.8	3449.5	3704.1	5462	3882.5	3211.7	3859.2	High	High	High	High	High	High	High	High	High	High	1
High	Master Protein	AT5G13030.1	Chr5:4133216-4136461 FORWARD LENGTH=633	0	169.559	32	22	361	22	633	71.1	6.7	3950	527.65	180	181	22	22	0	1.242	1.132	3647.1	3250.9	4037.3	3681.1	3647.1	2289.5	4050.5	3250.9	3249.8	4037.3	5102.2	3505.1	3681.1	3980.8	High	High	High	High	High	High	High	High	High	High	1
High	Master Protein	AT4G05390.1	Chr4:2738839-2740483 REVERSE LENGTH=378	0	76.639	31	13	225	10	378	42.4	8.6	1576	320.07	110	115	12	13	3	1.031	1.022	3621.5	3644.1	3758.5	3723.7	3621.5	2373	4037.6	3644.1	3473.1	3758.5	5105.4	3723.7	3240	3916	High	High	High	High	High	High	High	High	High	High	1
High	Master Protein	AT1G24510.1	Chr1:8685504-8688101 REVERSE LENGTH=535	0	141.727	43	19	285	19	535	59.3	5.66	3474	422.55	143	142	19	19	0	0.996	0.942	3620.3	3120.4	3106.6	2938.9	3620.3	1869.8	3359.2	3120.4	2719.5	3106.6	4639.1	2938.9	2769.7	3286.3	High	High	High	High	High	High	High	High	High	High	1
High	Master Protein	AT5G26710.1	Chr5:9305673-9308247 FORWARD LENGTH=719	0	123.144	25	19	260	19	719	81	7.03	2534	366.34	131	129	19	19	0	0.815	0.878	3617.5	4107.4	3347.4	3605.2	3617.5	2337.8	4107.4	4228	3301.5	3347.4	5687.9	3605.2	2704	3800.1	High	High	High	High	High	High	High	High	High	High	1
High	Master Protein	AT1G69830.1	Chr1:26288518-26293003 REVERSE LENGTH=887	0	184.03	35	27	289	27	887	99.8	6.07	3754	513.61	144	145	27	27	0	1.132	1.054	3607.6	3526.6	3991	3715.8	3607.6	2428.8	4132.5	3526.6	3991	3867.1	4784.7	3803.6	3300.9	3715.8	High	High	High	High	High	High	High	High	High	High	1
High	Master Protein	AT5G11170.1	Chr5:3553334-3556646 FORWARD LENGTH=427	0	74.175	20	10	261	10	427	48.3	5.64	2029	351.51	128	133	10	10	0	1.112	0.988	3603.5	3492.7	3885	3450.4	3603.5	2269.6	4298.1	3492.7	3304.3	3885	5356.5	3442.8	3450.4	4023.6	High	High	High	High	High	High	High	High	High	High	1
High	Master Protein	AT4G34110.1	Chr4:16336732-16339892 FORWARD LENGTH=629	0	160.646	43	20	291	17	629	68.6	8.21	4411	515.29	145	146	20	20	0	1.144	1.025	3587.8	3399.4	3888.4	3485	3587.8	2275.4	4215.4	3399.4	3275	3888.4	5220.8	3323.3	3485	3889.7	High	High	High	High	High	High	High	High	High	High	1
High	Master Protein	ATCG00160.1	ChrC:15013-15723 REVERSE LENGTH=236	0	47.956	34	10	157	10	236	26.9	9.66	1011	193.8	79	78	10	10	0	0.862	0.875	3577.1	3700.4	3190.7	3239.2	3577.1	2125.1	3700.4	3978	2676.8	3190.7	5624.9	3282.8	2877.5	3239.2	High	High	High	High	High	High	High	High	High	High	1
High	Master Protein	AT2G27710.1	Chr2:11816929-11817670 FORWARD LENGTH=115	0	82.889	85	6	199	4	115	11.4	4.68	4886	460.14	97	102	6	6	1	1.24	1.167	3571.8	2979.6	3693.6	3476.8	3571.8	2053.7	3834.4	2979.6	3071.1	3693.6	4674.9	3073.8	3476.8	3653.2	High	High	High	High	High	High	High	High	High	High	1
High	Master Protein	AT1G16350.1	Chr1:5590951-5592872 FORWARD LENGTH=502	0	79.452	26	12	139	12	502	54	6.48	1487	203.81	68	71	12	12	0	1.004	0.927	3568	3647.5	3660.3	3381.9	3568	2174.4	3895.3	3647.5	3121.6	3660.3	5213.3	3381.9	3218.6	3812.8	High	High	High	High	High	High	High	High	High	High	1
High	Master Protein	AT3G06580.1	Chr3:2049141-2051867 REVERSE LENGTH=496	0	97.144	31	13	211	13	496	54.3	5.96	2931	363.51	104	107	13	13	0	1.223	1.116	3567	3253.4	3980.1	3631.2	3567	2182.2	4029.3	3253.4	3181.4	3980.1	4958.6	3375	3631.2	3920.5	High	High	High	High	High	High	High	High	High	High	1
High	Master Protein	AT2G37190.1	Chr2:15619559-15620059 REVERSE LENGTH=166	0	78.805	45	6	215	1	166	17.9	8.97	2723	317.26	106	109	6	6	5	0.973	0.92	3547.2	3601.3	3502.3	3313.3	3547.2	2142.2	3892.2	3601.3	3100.9	3502.3	5726.2	3313.3	3076.5	3355.4	High	Not Found	High	Not Found	High	High	High	Not Found	Not Found	High	1
High	Master Protein	ATCG00800.1	ChrC:82826-83482 REVERSE LENGTH=218	0	82.275	48	11	191	11	218	25.2	9.48	2111	299.47	95	96	11	11	0	0.861	0.936	3545.9	3828.2	3294.6	3584.7	3545.9	2304.8	3828.2	4555.7	3294.6	3267.8	5893.9	3584.7	2597.8	3691.3	High	High	High	High	High	High	High	High	High	High	1
High	Master Protein	AT5G16880.1	Chr5:5549658-5551274 FORWARD LENGTH=407	0	86.816	41	13	169	13	407	45.3	4.86	1458	241.04	85	84	13	13	0	1.302	1.23	3545	3015.5	3927.2	3708.3	3545	2234.5	3986.9	3015.5	3245.2	3927.2	4859.6	3372.8	3708.3	3903.5	High	High	High	High	High	High	High	High	High	High	1
High	Master Protein	AT5G38480.1	Chr5:15410277-15411285 FORWARD LENGTH=255	0	208.554	55	14	1008	6	255	28.6	4.79	10684	1471.01	504	504	14	14	0	1.45	1.328	3538.2	2964.7	4299.7	3937.7	3538.2	2291.7	3989.9	2964.7	3410.9	4299.7	4741.3	3502.6	3937.7	4005.9	High	High	High	High	High	High	High	High	High	High	1
High	Master Protein	AT5G20890.1	Chr5:7087020-7089906 REVERSE LENGTH=527	0	191.657	43	19	332	19	527	57.3	5.87	4048	563.28	166	166	19	19	0	1.136	1.005	3531.6	3356.5	3813.2	3374.4	3531.6	2213	3883.6	3356.5	3201.9	3813.2	5132.3	3373.1	3374.4	3799.7	High	High	High	High	High	High	High	High	High	High	1
High	Master Protein	AT1G09750.1	Chr1:3157541-3158960 FORWARD LENGTH=449	0	71.486	15	8	187	8	449	47.6	7.52	2108	318.33	92	95	8	8	0	1.209	1.111	3520.1	3158.6	3817.4	3510	3520.1	2246.8	4159	3158.6	3090.2	3817.4	4905.1	3510	3458.1	3769.2	High	High	High	High	High	High	High	High	High	High	1
High	Master Protein	AT1G70410.2	Chr1:26534167-26537457 REVERSE LENGTH=280	0	138.862	54	14	312	12	280	30.8	7.09	4542	518.62	155	157	13	14	2	1.018	1.014	3515	3615.8	3680.1	3667.2	3515	2335.8	3944.1	3615.8	3327.6	3680.1	5278.5	3667.2	3101.5	3852	High	High	High	High	High	High	High	High	High	High	1
High	Master Protein	AT3G54660.1	Chr3:20230356-20233100 REVERSE LENGTH=565	0	113.376	24	12	229	12	565	60.8	7.87	2068	396.14	114	115	12	12	0	1.402	1.212	3511.5	2925.9	4102.8	3545.5	3511.5	2078	3485	2925.9	3349.4	4102.8	4544.6	3545.5	3241.5	4022.8	High	High	High	High	High	High	High	High	High	High	1
High	Master Protein	AT3G25770.1	Chr3:9406975-9407839 FORWARD LENGTH=253	0	74.927	44	9	205	6	253	27.6	7.43	2744	373.57	102	103	9	9	3	1.152	1.117	3509.6	3339.4	3847.3	3730.7	3509.6	2356.3	3339.4	3431.4	3323.8	3847.3	4947.3	3816.6	3497.1	3730.7	High	High	High	High	High	High	High	High	High	High	1
High	Master Protein	AT4G14040.1	Chr4:8100691-8102828 REVERSE LENGTH=487	0	171.449	48	18	244	9	487	53.9	6.19	2891	369.19	121	123	18	18	9	1.105	1.004	3503.9	3331.8	3681.1	3346.1	3503.9	2154.7	4018.2	3331.8	3078.2	3681.1	5057.7	3266	3346.1	3862.5	High	High	High	High	High	High	High	High	High	High	1
High	Master Protein	AT1G72370.1	Chr1:27243148-27244842 REVERSE LENGTH=298	0	106.016	36	11	226	11	298	32.3	5.15	2879	375.42	113	113	11	11	0	1.04	1.158	3487	3051.4	3174.2	3533	3487	1942.6	3399.8	3051.4	2721.5	3174.2	4932.7	3533	3272.6	3685	High	High	High	High	High	High	High	High	High	High	1
High	Master Protein	AT1G43670.1	Chr1:16468184-16470347 FORWARD LENGTH=341	0	194.237	48	14	305	14	341	37.3	5.47	5178	627.15	153	152	14	14	0	1.495	1.332	3486.5	2852.1	4265.1	3799.8	3486.5	2133	3368.4	2852.1	3484.4	4265.1	4285.9	3799.8	3432.5	4421.9	High	High	High	High	High	High	High	High	High	High	1
High	Master Protein	AT1G48520.1	Chr1:17940185-17942540 FORWARD LENGTH=550	0	109.383	37	18	313	18	550	60.9	7.62	3052	447.64	155	158	17	17	0	1.058	0.97	3482.5	3387.1	3583.3	3284	3482.5	2101.4	3979.7	3387.1	3220.6	3583.3	4857.1	3191.4	3284	3737.3	High	High	High	High	High	High	High	High	High	High	1
High	Master Protein	AT3G48990.1	Chr3:18159031-18161294 REVERSE LENGTH=514	0	111.646	30	13	236	13	514	55.5	6.54	3186	384.6	116	120	13	13	0	1.054	0.999	3480.7	3708.8	3910.8	3706.2	3480.7	2410.5	4846.9	3708.8	3289.2	3910.8	5761.7	3706.2	3665	4481.9	High	High	High	High	High	High	High	High	High	High	1
High	Master Protein	AT5G17710.2	Chr5:5839560-5841639 REVERSE LENGTH=326	0	100.893	44	12	256	12	326	35.7	4.59	3219	413.95	127	129	12	12	0	1.483	1.395	3479.2	3275.6	4857.6	4568.7	3479.2	2669.1	5102.7	3275.6	4155.9	4857.6	4973.1	3969.2	4568.7	4610.3	High	High	High	High	High	High	High	High	High	High	1
High	Master Protein	AT5G19760.1	Chr5:6679591-6681845 REVERSE LENGTH=298	0	96.434	37	9	225	9	298	31.9	9.23	3135	362.46	118	107	9	9	0	0.882	0.94	3467.8	3782	3334.8	3553.5	3467.8	2300.2	3782	4133.5	3031.1	3334.8	5866.1	3553.5	2739.4	3583.1	High	High	High	High	High	High	High	High	High	High	1
High	Master Protein	AT4G37300.1	Chr4:17554805-17555498 FORWARD LENGTH=173	0	90.142	54	6	332	6	173	18.8	4.68	4191	540.43	164	168	6	6	0	1.415	1.227	3456.7	2930	4146.9	3594	3456.7	2114.7	4313.3	2930	3047	4146.9	4748.4	2839.7	4293.6	3594	High	High	High	High	High	High	High	High	High	High	1
High	Master Protein	AT3G16470.1	Chr3:5596096-5597709 REVERSE LENGTH=451	0	193.409	52	14	292	14	451	48.5	5.26	6267	627.31	145	147	14	14	0	1.08	1.113	3452.8	3315.7	3579.5	3689.5	3452.8	2432	3478.2	3315.7	3579.5	3383.9	4790.2	4278.7	2967.2	3689.5	High	High	High	High	High	High	High	High	High	High	1
High	Master Protein	AT3G02200.2	Chr3:406692-408919 FORWARD LENGTH=417	0	147.841	44	16	295	15	417	46.8	5.12	2577	452.4	145	150	16	16	0	1.109	1.015	3450.1	3328.7	3690.1	3379.5	3450.1	2076.6	3961.5	3328.7	3071.4	3690.1	5138	3365.7	3379.5	3715.4	High	High	High	High	High	High	High	High	High	High	1
High	Master Protein	AT1G04420.1	Chr1:1191634-1193699 FORWARD LENGTH=412	0	128.79	41	15	212	15	412	46.4	8.53	2147	357.15	106	106	15	15	0	1.189	1.047	3438.2	3148.2	3743.1	3295.8	3438.2	2035.5	3869.9	3148.2	3017.9	3743.1	4808.8	3197.3	3295.8	3740.9	High	High	High	High	High	High	High	High	High	High	1
High	Master Protein	AT2G44350.2	Chr2:18316673-18320524 FORWARD LENGTH=474	0	115.272	32	11	257	11	474	52.7	6.89	2986	443.85	130	127	11	11	0	1.226	1.111	3436	3221.8	3949.8	3578.9	3436	2248.2	4121.8	3221.8	3390	3949.8	5106.3	3560.1	3578.9	3921.4	High	High	High	High	High	High	High	High	High	High	1
High	Master Protein	AT4G23890.1	Chr4:12420593-12421345 REVERSE LENGTH=250	0	117.349	42	11	238	11	250	27.7	8.21	2489	388.56	120	118	11	11	0	1.135	1.065	3430.8	3463.9	3932.7	3690	3430.8	2451.7	4036.8	3463.9	3488.1	3932.7	4958.6	3690	3536.6	3795.3	High	High	High	High	High	High	High	High	High	High	1
High	Master Protein	AT3G58730.1	Chr3:21718495-21719280 REVERSE LENGTH=261	0	88.552	48	15	302	15	261	29	9.51	1773	325.94	128	174	14	15	0	1.15	1.041	3426.8	3298.5	3794.7	3432.3	3426.8	2162.2	3833.9	3298.5	3043.2	3794.7	4949	3351.8	3432.3	3726.5	High	High	High	High	High	High	High	High	High	High	1
High	Master Protein	AT5G54160.1	Chr5:21982075-21984167 FORWARD LENGTH=363	0	72.091	28	9	212	9	363	39.6	5.95	2531	326.61	106	106	9	9	0	1.204	1.114	3420.8	3167.5	3813.5	3527.8	3420.8	2136.4	4102.8	3167.5	3161.4	3813.5	5054.5	3190.6	3527.8	3838.6	High	High	High	High	High	High	High	High	High	High	1
High	Master Protein	AT2G24940.1	Chr2:10609447-10609749 FORWARD LENGTH=100	0	81.938	56	6	191	6	100	11	4.88	3043	368.51	95	96	6	6	0	1.573	1.456	3420.6	2600.1	4091.1	3785.2	3420.6	2098.9	3867.1	2600.1	3327.8	4091.1	4378.2	3256.6	3785.2	3839.2	High	High	High	High	High	High	High	High	High	High	1
High	Master Protein	AT1G53850.1	Chr1:20104131-20105792 REVERSE LENGTH=237	0	93.386	45	10	191	1	237	25.9	4.75	2935	361.93	96	95	10	10	9	1.129	1.075	3419.2	3206.1	3620.2	3446.7	3419.2	2052.4	3873.5	3206.1	2975.5	3620.2	5002.6	3107.5	3446.7	3638.5	High	High	High	High	High	High	High	High	High	High	1
High	Master Protein	AT5G59970.2	Chr5:24146352-24146663 REVERSE LENGTH=103	0	59.728	40	5	179	5	103	11.4	11.47	2833	303.07	89	90	5	5	0	0.783	0.694	3411	4147.3	3248.5	2878.4	3411	2339.2	4147.3	4694.9	3141.2	3248.5	5787.1	3489.9	2634	2878.4	High	High	High	High	High	High	High	High	High	High	1
High	Master Protein	AT3G25860.1	Chr3:9460632-9462585 FORWARD LENGTH=480	0	241.535	56	17	398	15	480	50	8.37	5221	821.63	198	200	17	17	5	1.037	0.932	3408.3	3438.1	3565.9	3204.9	3408.3	2029.6	3923.6	3438.1	2878.6	3565.9	5244.9	3149.9	3204.9	3724	High	High	High	High	High	High	High	High	High	High	1
High	Master Protein	AT1G10670.1	Chr1:3535787-3538098 FORWARD LENGTH=423	0	81.253	39	16	159	6	423	46.6	5.5	1443	236.7	78	81	16	15	10	1.075	1.032	3398.8	3115.1	3348.8	3216	3398.8	2102.3	3817.8	3115.1	2818.1	3348.8	4680	3148	3216	3608.6	High	High	High	High	High	High	High	High	High	High	1
High	Master Protein	AT3G15356.1	Chr3:5174603-5175418 REVERSE LENGTH=271	0	96.549	46	9	238	6	271	29.7	8.87	3577	437.99	117	121	9	9	3	1.019	0.992	3390.2	3412.4	3475.9	3386.8	3390.2	2219.9	3982.1	3412.4	3043.3	3475.9	4968.1	3386.8	3152.8	3508.2	High	High	High	High	High	High	High	High	High	High	1
High	Master Protein	AT4G26900.1	Chr4:13515514-13519608 FORWARD LENGTH=592	0	129.731	32	18	347	18	592	64.2	6.76	3708	516.12	174	173	18	18	0	1.117	1.057	3389.5	3141.3	3507.7	3321.1	3389.5	2105	3901.3	3141.3	3092.2	3507.7	4833.9	3321.1	3318.7	3700.8	High	High	High	High	High	High	High	High	High	High	1
High	Master Protein	AT3G10920.1	Chr3:3418015-3419581 FORWARD LENGTH=231	0	92.742	42	8	190	8	231	25.4	8.48	4051	398.05	93	97	8	8	0	1.421	1.443	3389	2851.4	4052.3	4115	3389	2446.9	3441.6	2851.4	3606.2	4111.9	4052.3	4115	3907.9	4222.3	High	High	High	High	High	High	High	High	High	High	1
High	Master Protein	AT3G54960.1	Chr3:20363514-20366822 REVERSE LENGTH=579	0	120.399	28	14	251	14	579	64.2	4.83	3733	454.26	125	126	14	14	0	1.386	1.292	3382.9	2954.3	4094	3815.7	3382.9	2144.4	3869.6	2954.3	3010.5	4094	4787.7	3189.3	3829.4	3815.7	High	High	High	High	High	High	High	High	High	High	1
High	Master Protein	AT3G18080.1	Chr3:6191586-6194124 FORWARD LENGTH=512	0	61.006	26	13	153	12	512	58.9	9.42	1174	204.11	77	76	13	13	1	0.838	0.915	3381.3	3745.1	3136.6	3427.9	3381.3	2403.6	3745.1	3811.5	2904	3136.6	5401.1	3613.2	2663.2	3427.9	High	High	High	High	High	High	High	High	High	High	1
High	Master Protein	AT3G07770.3	Chr3:2479611-2483970 FORWARD LENGTH=799	0	260.57	40	28	513	22	799	90.5	5.39	6499	831.92	253	260	27	28	0	1.151	1.051	3380.7	3259.4	3751.5	3426.4	3380.7	2162.7	3722.3	3259.4	3142.2	3751.5	4523.2	3229.8	3426.4	3627.8	High	High	High	High	High	High	High	High	High	High	1
High	Master Protein	AT5G13510.1	Chr5:4341294-4341956 FORWARD LENGTH=220	0	97.608	42	11	170	11	220	24.7	9.32	1708	267.54	86	84	11	10	0	1.033	0.96	3380.2	3643.5	3762.2	3496.5	3380.2	2287	4485.3	3643.5	3332.3	3762.2	5382.1	3303.7	3496.5	3982.7	High	High	High	High	High	High	High	High	High	High	1
High	Master Protein	AT5G38660.1	Chr5:15473285-15475497 REVERSE LENGTH=286	0	95.407	37	11	267	11	286	31.4	8.4	3842	437.17	133	134	11	11	0	0.976	0.958	3380.1	3648.2	3560.9	3494	3380.1	2131.8	3648.2	3653.4	3012.1	3560.9	5227.2	3544.4	2967.8	3494	High	High	High	High	High	High	High	High	High	High	1
High	Master Protein	AT3G24830.1	Chr3:9064613-9065871 FORWARD LENGTH=206	0	47.175	34	8	116	5	206	23.4	10.35	1062	160.77	58	58	8	8	2	0.86	0.787	3374.2	3268.9	2812.1	2574.1	3374.2	1965.6	3268.9	4032	2619.4	2812.1	5658.7	3345.8	2391.2	2574.1	High	High	High	High	High	High	High	High	High	High	1
High	Master Protein	AT4G26690.1	Chr4:13456793-13459890 REVERSE LENGTH=759	0	95.544	17	11	216	10	759	82.5	5.54	2155	347.37	108	108	11	11	0	1.502	1.435	3358.5	2658.1	3992.1	3815.5	3358.5	2013	3809.4	2658.1	2849	3992.1	4480.3	3027.8	3815.5	3859.6	High	High	High	High	High	High	High	High	High	High	1
High	Master Protein	AT5G16715.1	Chr5:5485353-5493229 FORWARD LENGTH=974	0	99.707	18	19	186	19	974	110.6	6.37	1520	241.5	91	95	18	19	0	1.11	1.009	3358.2	3150.8	3498.6	3180.3	3358.2	1976.3	3778.8	3150.8	3055.6	3498.6	4693.7	3141	3180.3	3577.6	High	High	High	High	High	High	High	High	High	High	1
High	Master Protein	AT5G63310.1	Chr5:25372122-25373838 REVERSE LENGTH=231	0	48.957	24	7	212	7	231	25.5	8.95	1998	340.61	106	106	7	7	0	1.278	1.18	3349.1	2989.3	3819.9	3526.9	3349.1	2089.3	3711	2989.3	3203.1	3819.9	4738.9	3526.9	3333.8	3674	High	High	High	High	High	High	High	High	High	High	1
High	Master Protein	AT3G15360.1	Chr3:5188448-5189457 FORWARD LENGTH=193	0	50.387	22	5	202	5	193	21.2	9.57	2922	309.81	100	102	5	5	0	1.211	1.149	3347.6	2949	3572.5	3388.5	3347.6	2133.9	3824.4	2949	3167.5	3572.5	4528.2	3397	3388.5	3177.3	High	High	High	High	High	High	High	High	High	High	1
High	Master Protein	AT4G39690.1	Chr4:18417755-18421633 FORWARD LENGTH=650	0	160.306	31	15	347	15	650	70.5	5.2	4310	544.22	174	173	15	15	0	1.314	1.212	3340.7	2977.2	3911.8	3609.6	3340.7	2230.6	3893.3	2977.2	3256.4	3911.8	4492.7	3400.8	3609.6	3779.3	High	High	High	High	High	High	High	High	High	High	1
High	Master Protein	AT1G15340.1	Chr1:5275895-5277474 REVERSE LENGTH=384	0	171.522	50	17	437	17	384	42.3	4.67	6371	741.9	221	216	16	17	0	1.488	1.409	3338.3	2923	4350.1	4118.4	3338.3	2582	4772.5	2923	4410.1	4350.1	4179.8	3822.2	4228.8	4118.4	High	High	High	High	High	High	High	High	High	High	1
High	Master Protein	AT5G13450.1	Chr5:4310558-4311941 REVERSE LENGTH=238	0	123.038	54	12	308	12	238	26.3	9.23	3549	500.91	155	153	12	12	0	1.287	1.184	3337.5	2931.7	3771.8	3470.4	3337.5	2147.9	3890.9	2931.7	3196.4	3771.8	4777	3208.7	3470.4	3590	High	High	High	High	High	High	High	High	High	High	1
High	Master Protein	AT3G62120.2	Chr3:23001227-23003849 REVERSE LENGTH=530	0	101.283	34	16	190	16	530	60.7	6.4	1232	275.9	90	100	15	16	0	0.891	0.893	3330.1	3775	3362.9	3370.3	3330.1	2267.8	3951.8	3775	3151.8	3362.9	5259.7	3370.3	2856.6	3673.3	High	High	High	High	High	High	High	High	High	High	1
High	Master Protein	AT1G74260.1	Chr1:27923005-27927764 REVERSE LENGTH=1407	0	214.287	25	25	342	25	1407	153.9	5.36	3719	579.32	170	172	25	25	0	1.157	1.059	3326.6	3054.8	3533.5	3233.7	3326.6	1916.2	3610.3	3054.8	3104.9	3533.5	4577.5	3233.7	2983.1	3456.7	High	High	High	High	High	High	High	High	High	High	1
High	Master Protein	AT2G13560.1	Chr2:5650089-5655103 FORWARD LENGTH=623	0	155.822	39	18	364	18	623	69.6	5.45	4362	506.25	180	184	18	17	0	1.048	0.98	3323.9	3053.8	3200.6	2992.1	3323.9	1954.4	3578.4	3053.8	2823.7	3200.6	4584.3	2992.1	2844.7	3445.5	High	High	High	High	High	High	High	High	High	High	1
High	Master Protein	AT4G26300.4	Chr4:13308400-13312204 REVERSE LENGTH=590	0	152.36	42	20	230	13	590	66.3	6.49	3574	394.48	117	113	20	19	7	1.02	0.969	3322.6	3315	3380.4	3212.5	3322.6	2038	3535.4	3315	2812.4	3380.4	4913.1	3212.5	2933.2	3428.8	High	High	High	High	High	High	High	High	High	High	1
High	Master Protein	AT4G26910.1	Chr4:13520127-13522889 REVERSE LENGTH=464	0	89.994	28	11	214	4	464	50	9.09	2166	310.25	110	104	11	11	9	1.124	1.009	3314.8	3247.8	3651.9	3278.6	3314.8	2142.1	3791.5	3247.8	3031.2	3651.9	4973.5	3271.6	3278.6	3607.3	High	High	High	High	High	High	High	High	High	High	1
High	Master Protein	AT2G35410.1	Chr2:14898341-14899590 FORWARD LENGTH=308	0	126.89	50	13	366	13	308	33.8	5.64	6182	642.59	183	183	13	13	0	1.201	1.11	3304.5	3319.2	3985.3	3685.2	3304.5	2364.4	4469.8	3319.2	3527.6	3985.3	5177.4	3539.5	3685.2	4164.4	High	High	High	High	High	High	High	High	High	High	1
High	Master Protein	AT3G12390.1	Chr3:3942344-3943595 FORWARD LENGTH=203	0	117.957	62	8	416	5	203	22	4.48	4279	582.64	203	213	8	8	3	1.139	1.096	3300.2	3012	3429.8	3301.8	3300.2	1979.4	3650.2	3012	2985.4	3429.8	5091.7	3301.8	3041.5	3537.2	High	High	High	High	High	High	High	High	High	High	1
High	Master Protein	AT3G02780.1	Chr3:602578-604648 REVERSE LENGTH=284	0	87.905	31	10	228	6	284	32.6	6.55	2435	346.22	116	112	10	10	5	1.188	1.085	3300.1	3078	3657.3	3340	3300.1	2013	3810.1	3078	3112	3657.3	4705.1	3340	3282.6	3668.6	High	High	High	High	High	High	High	High	High	High	1
High	Master Protein	AT5G49360.1	Chr5:20012179-20016659 REVERSE LENGTH=774	0	130.529	24	16	210	15	774	83.5	8.51	2929	349.29	104	106	16	16	1	0.93	0.893	3292.4	3468.4	3225	3096.1	3292.4	2046.4	3915.1	3468.4	2509.5	3225	5648	3096.1	2778.2	3642.5	High	High	High	High	High	High	High	High	High	High	1
High	Master Protein	AT2G31570.1	Chr2:13438211-13439775 REVERSE LENGTH=169	0	38.918	36	7	139	5	169	18.9	5.72	2161	223.01	69	70	7	7	2	1.224	1.149	3290.9	3001.9	3675.2	3450	3290.9	2178.9	3864.8	3001.9	3006.7	3675.2	4747	3203.6	3450	3622.2	High	High	High	High	High	High	High	High	High	High	1
High	Master Protein	AT1G31230.1	Chr1:11158744-11163055 REVERSE LENGTH=911	0	139.533	30	25	267	20	911	99.3	6.77	2908	397.56	132	135	25	25	4	0.921	0.984	3285.5	3311.3	3049.6	3258.2	3285.5	2002	3565.2	3311.3	3022.9	3049.6	4886.4	3258.2	2611.3	3484.4	High	High	High	High	High	High	High	High	High	High	1
High	Master Protein	AT1G79690.1	Chr1:29985360-29990171 FORWARD LENGTH=772	0	125.579	28	19	231	19	772	86.8	5.44	2431	378.04	116	115	19	18	0	1.153	1.12	3279.4	3129.7	3608.3	3506.7	3279.4	2112.6	3797.6	3129.7	3394.6	3608.3	4711	3506.7	3172.6	3606.8	High	High	High	High	High	High	High	High	High	High	1
High	Master Protein	AT2G40490.1	Chr2:16912961-16914988 FORWARD LENGTH=394	0	138.354	51	14	287	14	394	43.6	8.21	3472	529.22	140	147	14	14	0	1.119	1.016	3279.2	3115.1	3487.2	3164.3	3279.2	1951.2	3803.3	3115.1	2911	3487.2	4564	3164.3	3139.8	3455.1	High	High	High	High	High	High	High	High	High	High	1
High	Master Protein	AT1G79440.1	Chr1:29882525-29887275 REVERSE LENGTH=528	0	181.606	45	19	301	19	528	56.5	6.92	3250	488.09	149	152	18	19	0	1.218	1.111	3272.7	2962.7	3609.3	3291.5	3272.7	2015.2	3798.8	2962.7	2941.1	3609.3	4500.7	2977.6	3291.5	3564.4	High	High	High	High	High	High	High	High	High	High	1
High	Master Protein	AT3G52960.1	Chr3:19639699-19640403 FORWARD LENGTH=234	0	159.138	53	10	343	10	234	24.7	9.03	6668	695.22	171	172	10	10	0	1.075	0.991	3271.2	3137	3372.8	3107.7	3271.2	1949.3	3808.4	3137	2913.1	3372.8	4621.5	3107.7	3057.5	3459.6	High	High	High	High	High	High	High	High	High	High	1
High	Master Protein	AT5G37600.1	Chr5:14933574-14935656 REVERSE LENGTH=356	0	121.099	46	12	257	4	356	39.1	5.47	2346	416.73	127	130	12	12	10	1.062	1.024	3264.5	3286.6	3490.4	3366.6	3264.5	1999	3550.6	3286.6	3046	3490.4	4982.6	3366.6	3070.4	3472.7	High	High	High	High	High	High	High	High	High	High	1
High	Master Protein	AT3G08943.1	Chr3:2719198-2721911 REVERSE LENGTH=871	0	130.095	24	18	222	18	871	96.4	4.75	1900	310.67	109	113	17	18	0	1.196	1.049	3263.2	3066.3	3668.2	3216.6	3263.2	2023.7	3663	3066.3	3072.1	3668.2	4702.2	3137.9	3216.6	3494.1	High	High	High	High	High	High	High	High	High	High	1
High	Master Protein	AT5G22580.1	Chr5:7502709-7503137 FORWARD LENGTH=111	0	56.006	64	7	170	7	111	12.3	5.73	1827	229.79	88	82	6	7	0	1.252	0.917	3261.6	3510.8	4395	3218.8	3261.6	2054.1	3510.8	3698.3	3085.6	7332.4	4395	3218.8	2944.8	4031.8	High	High	High	High	High	High	High	High	High	High	1
High	Master Protein	AT3G28710.1	Chr3:10773144-10775594 REVERSE LENGTH=351	0	59.817	19	8	158	8	351	40.8	5.16	1480	218.01	80	78	8	8	0	1.14	0.988	3247.8	3109.1	3544.7	3070.4	3247.8	2042.5	3505.4	3109.1	2713.6	3544.7	4671.8	3070.4	3000.2	3592.8	High	High	High	High	High	High	High	High	High	High	1
High	Master Protein	AT4G34670.1	Chr4:16548724-16550222 FORWARD LENGTH=262	0	135.061	51	12	396	7	262	29.8	9.74	4099	598.95	198	198	12	12	5	0.943	0.946	3238.7	3432.7	3238.7	3247.8	3238.7	2076.3	3432.7	3535.3	2870.4	3238.7	4831.3	3247.8	2813.3	3402.6	High	High	High	High	High	High	High	High	High	High	1
High	Master Protein	AT3G13860.1	Chr3:4561704-4565133 REVERSE LENGTH=572	0	183.236	46	22	337	21	572	60.4	6.1	5132	561.21	166	171	22	22	0	1.167	1.089	3227.1	2918.9	3406.2	3179.9	3227.1	1952	3566.6	2918.9	2912.9	3406.2	4519	2955.7	3179.9	3491.2	High	High	High	High	High	High	High	High	High	High	1
High	Master Protein	AT1G31812.1	Chr1:11411132-11412099 REVERSE LENGTH=92	0	86.64	75	6	180	6	92	10.4	5.24	2490	300.49	93	87	6	5	0	1.293	1.229	3216.5	2747.2	3552.7	3375.5	3216.5	2011.9	3797.1	2747.2	2937.2	3552.7	4144.9	3162.2	3471.9	3375.5	High	High	High	High	High	High	High	High	High	High	1
High	Master Protein	AT4G15530.5	Chr4:8864828-8870748 REVERSE LENGTH=963	0	177.977	29	24	377	24	963	105.1	6.38	5446	573.32	190	187	24	24	0	1.243	1.05	3210.3	2924.5	3635.8	3069.3	3210.3	1973.8	3431.7	2924.5	2818.7	3635.8	4660.3	3048.7	3069.3	3586.8	High	High	High	High	High	High	High	High	High	High	1
High	Master Protein	AT4G31490.2	Chr4:15269460-15272693 FORWARD LENGTH=948	0	145.477	28	21	237	2	948	106	6.01	2590	386.64	118	119	20	21	17	0.893	0.986	3208.8	3442.8	3075.5	3395.3	3208.8	2155.9	3442.8	3990.1	2963.1	3075.5	5173	3395.3	2484.7	3398.4	High	High	High	High	High	High	High	High	High	High	1
High	Master Protein	AT2G21385.1	Chr2:9149726-9151752 FORWARD LENGTH=330	0	64.963	29	10	177	10	330	37.5	7.43	2093	268.75	88	89	10	10	0	1.406	1.313	3204.8	2582.1	3629.8	3389.4	3204.8	2003.7	3762.2	2582.1	2991.7	3629.8	4361.1	3062.4	3389.4	3614.3	High	High	High	High	High	High	High	High	High	High	1
High	Master Protein	AT5G10860.1	Chr5:3429173-3430142 REVERSE LENGTH=206	0	90.867	32	6	292	6	206	22.7	9.01	2295	411.32	146	146	6	6	0	1.112	1.02	3200.7	3090.9	3435.6	3151.2	3200.7	2006.3	3643.4	3090.9	2946.1	3435.6	4760.4	3151.2	3106.8	3496.5	High	High	High	High	High	High	High	High	High	High	1
High	Master Protein	AT1G23190.1	Chr1:8219946-8224186 FORWARD LENGTH=583	0	237.321	47	24	564	14	583	63.1	6.3	7254	945.63	279	285	24	24	0	0.97	0.943	3200	3344.8	3244.3	3154.8	3200	1968.2	3485.7	3344.8	2842	3244.3	4666.4	3154.8	2854.1	3419.2	High	High	High	High	High	High	High	High	High	High	1
High	Master Protein	AT2G20610.1	Chr2:8878150-8880298 REVERSE LENGTH=462	0	120.309	40	16	267	16	462	51.1	5.91	3288	449.41	133	134	16	16	0	1.162	1.042	3195.3	3011	3498.9	3136.4	3195.3	2080.1	3560.8	3011	3015.9	3498.9	4647.2	3136.4	3104.2	3543.6	High	High	High	High	High	High	High	High	High	High	1
High	Master Protein	AT3G14067.1	Chr3:4658421-4660754 REVERSE LENGTH=777	0	129.054	25	13	234	13	777	81.8	6.77	3956	464.52	116	118	12	13	0	1.341	1.222	3190.5	2692.2	3609.9	3290.9	3190.5	1923.9	3467.7	2692.2	2904.2	3609.9	4168.6	3290.9	3034.4	3572.3	High	High	High	High	High	High	High	High	High	High	1
High	Master Protein	AT5G52310.1	Chr5:21240929-21243326 FORWARD LENGTH=710	0	184.575	53	28	334	28	710	77.8	4.54	3402	539.21	162	172	27	28	0	1.623	1.301	3185	2796.6	4537.6	3637.8	3185	2308.3	3758.4	2796.6	3502.4	4537.6	4727.5	3089.4	3729.5	3637.8	High	High	High	High	High	High	High	High	High	High	1
High	Master Protein	AT1G54500.1	Chr1:20357084-20357671 REVERSE LENGTH=195	0	80.65	37	5	247	5	195	21.9	6.79	2988	436.08	122	125	5	5	0	1.244	1.158	3181.4	2934	3649.9	3397.9	3181.4	2118.3	3673.1	2934	2948.1	3649.9	4509.1	3022.7	3397.9	3468	High	High	High	High	High	High	High	High	High	High	1
High	Master Protein	AT3G03710.1	Chr3:919542-924906 FORWARD LENGTH=922	0	153.688	25	18	282	18	922	99.5	5.57	3527	490.44	139	143	18	18	0	1.068	0.982	3181	3120.8	3333.1	3064.1	3181	2063.3	3736.6	3120.8	2986	3333.1	4611.9	3064.1	2898.6	3468.5	High	High	High	High	High	High	High	High	High	High	1
High	Master Protein	AT1G06530.1	Chr1:2001625-2002596 FORWARD LENGTH=323	0	116.486	50	15	277	15	323	36.1	4.81	4196	466.96	138	139	15	15	0	1.437	1.293	3175.9	2669.1	3834.7	3450.6	3175.9	2077	3703.3	2669.1	3004.5	3834.7	3898.5	3100.9	3682.4	3450.6	High	High	High	High	High	High	High	High	High	High	1
High	Master Protein	AT5G11880.1	Chr5:3827806-3829942 REVERSE LENGTH=489	0	73.503	18	8	198	4	489	54.1	6.67	2420	318.19	99	99	8	8	5	1.232	1.213	3167.5	2744.9	3381.8	3330.6	3167.5	1983.9	3257.2	2744.9	2872.6	3381.8	4181.4	3330.6	2986.6	3334	High	High	High	High	High	High	High	High	High	High	1
High	Master Protein	AT2G05710.1	Chr2:2141591-2146350 FORWARD LENGTH=990	0	252.484	34	24	623	17	990	108.1	7.17	8549	1006.51	314	309	24	24	0	1.183	1.059	3166.3	2842.9	3363.6	3009.6	3166.3	1818.1	3528	2842.9	2860.8	3363.6	4363.4	2943.5	3009.6	3382.2	High	High	High	High	High	High	High	High	High	High	1
High	Master Protein	AT5G52650.1	Chr5:21355781-21357003 REVERSE LENGTH=179	0	56.263	43	7	145	4	179	19.5	9.61	1179	202	72	73	7	7	3	0.95	0.878	3159.8	3405.8	3234.4	2990.5	3159.8	1953.1	3436.8	3405.8	2621.6	3234.4	4768.1	2986.3	2990.5	3241.3	High	High	High	High	High	High	High	High	High	High	1
High	Master Protein	AT1G19920.1	Chr1:6914835-6916657 REVERSE LENGTH=476	0	98.646	33	15	232	11	476	53.6	6.61	1988	357.42	116	116	15	15	1	1.103	0.995	3153.4	3096.2	3413.8	3080.5	3153.4	1955	3553.2	3096.2	2911.1	3413.8	4391.4	3045.2	3080.5	3408.3	High	High	High	High	High	High	High	High	High	High	1
High	Master Protein	AT1G33140.1	Chr1:12023360-12024502 FORWARD LENGTH=194	0	112.613	59	10	231	7	194	22	9.45	2962	355.39	115	116	10	10	3	0.891	0.968	3145.6	3289.9	2931.9	3185	3145.6	1925.1	3289.9	3588.9	2789.8	2931.9	5196.1	3185	2306.5	3232.2	High	High	High	High	High	High	High	High	High	High	1
High	Master Protein	AT1G48600.2	Chr1:17966074-17969077 FORWARD LENGTH=491	0	139.657	33	13	291	10	491	56	5.19	3796	494.12	143	148	13	13	4	1.094	1.079	3138.4	2975.8	3256	3211.9	3138.4	2092.5	3520.6	2975.8	3201.5	3256	4363.6	3268.4	2707.8	3211.9	High	High	High	High	High	High	High	High	High	High	1
High	Master Protein	AT5G03850.1	Chr5:1028542-1028736 REVERSE LENGTH=64	0	26.464	61	5	108	3	64	7.4	10.83	1120	157.29	50	58	4	5	2	0.832	0.847	3127.8	2831.6	2356.7	2399.1	3127.8	1553.8	2892	2831.6	1761.8	2356.7	5493.5	2729.3	2298.7	2399.1	High	High	High	High	High	High	High	High	High	High	1
High	Master Protein	AT3G11830.1	Chr3:3732734-3736156 FORWARD LENGTH=557	0	143.877	41	18	264	18	557	59.7	6.39	3874	416.07	130	134	17	18	0	1.164	1.061	3127.2	2891.2	3365.1	3067.2	3127.2	1988.8	3505.9	2891.2	2829.9	3365.1	4481.6	2914.3	3067.2	3450.7	High	High	High	High	High	High	High	High	High	High	1
High	Master Protein	AT4G08850.1	Chr4:5636693-5640496 REVERSE LENGTH=1045	0	121.245	19	16	201	16	1045	115.4	6.27	2235	312.01	100	101	16	16	0	1.152	1.083	3120.3	2997.8	3454.1	3245.2	3120.3	2145.2	3632	2997.8	2743.3	3454.1	4774.2	2970.3	3245.2	3454	High	High	High	High	High	High	High	High	High	High	1
High	Master Protein	AT3G23600.1	Chr3:8473833-8475655 FORWARD LENGTH=239	0	91.596	47	7	198	7	239	25.8	5.31	3456	406.86	99	99	7	7	0	1.259	1.168	3117.1	2718.6	3423.6	3176.1	3117.1	1850.1	3462.5	2718.6	2796.6	3423.6	4191	3032.5	3176.1	3275.4	High	High	High	High	High	High	High	High	High	High	1
High	Master Protein	AT1G71500.1	Chr1:26936084-26937331 FORWARD LENGTH=287	0	121.657	36	8	283	8	287	31.7	8.73	5927	543.22	142	141	8	8	0	0.987	0.957	3113.4	3225.6	3183.1	3087.2	3113.4	1941	3528.2	3225.6	2846.7	3183.1	4901.2	3087.2	2755.5	3266.4	High	High	High	High	High	High	High	High	High	High	1
High	Master Protein	AT5G07350.2	Chr5:2320021-2324892 REVERSE LENGTH=1007	0	241.713	43	33	387	23	1007	110	7.5	4499	603.77	185	202	31	33	0	0.831	0.93	3109.6	3555.3	2953.8	3307	3109.6	2012.8	3675	3555.3	2729.9	2953.8	5075.1	3307	2589	3419.2	High	High	High	High	High	High	High	High	High	High	1
High	Master Protein	AT5G37830.1	Chr5:15056635-15060525 REVERSE LENGTH=1266	0	139.312	16	20	220	20	1266	137.4	5.86	2309	304.24	112	108	20	20	0	0.994	0.958	3105.6	3236.1	3217.5	3100.9	3105.6	2068.9	3531.3	3236.1	2948.3	3217.5	4633.4	3100.9	2743.8	3482.2	High	High	High	High	High	High	High	High	High	High	1
High	Master Protein	AT5G20630.1	Chr5:6975315-6975950 REVERSE LENGTH=211	0	91.607	28	4	183	4	211	21.8	6.76	3894	408.23	92	91	4	4	0	1.353	1.304	3091.1	2881.9	3898.6	3758.3	3091.1	2003	3145	2881.9	3004.6	3898.6	4075.5	3883.9	3758.3	3296.5	High	High	High	High	High	High	High	High	High	High	1
High	Master Protein	AT5G42790.1	Chr5:17159270-17160975 REVERSE LENGTH=278	0	128.397	50	14	312	7	278	30.5	5.08	4801	527.58	157	155	14	14	8	1.146	1.065	3091.1	2878.6	3299.2	3066.3	3091.1	1879.5	3396.5	2878.6	2756.3	3299.2	4389.1	2917.8	3066.3	3356.2	High	High	High	High	High	High	High	High	High	High	1
High	Master Protein	AT5G19440.1	Chr5:6556493-6558123 FORWARD LENGTH=326	0	63.688	30	8	168	8	326	35.6	7.12	1239	261.3	83	85	8	8	0	1.115	0.997	3084.6	2636.8	2940.6	2629	3084.6	1669.8	2973.9	2636.8	2494.5	2940.6	3868	2514.2	2629	2884.3	High	High	High	High	High	High	High	High	High	High	1
High	Master Protein	AT2G35040.1	Chr2:14765347-14768269 REVERSE LENGTH=596	0	135.553	38	16	251	16	596	64.9	6.92	2987	416.81	124	127	15	16	0	1.041	1.006	3044.3	2899.1	3019.3	2917.5	3044.3	1785	3308.1	2899.1	2497.8	3019.3	4538.3	2917.5	2678.4	3302.4	High	High	High	High	High	High	High	High	High	High	1
High	Master Protein	AT2G40060.1	Chr2:16726564-16728001 FORWARD LENGTH=258	0	79.517	33	10	177	10	258	28.8	4.98	1997	299.14	88	89	10	10	0	1.307	1.21	3042.8	2706.6	3536.3	3274.1	3042.8	2005.1	3501.3	2706.6	2850.7	3536.3	4124.3	3028.6	3274.1	3377.3	High	High	High	High	High	High	High	High	High	High	1
High	Master Protein	AT5G65020.1	Chr5:25973915-25975554 FORWARD LENGTH=317	0	115.201	39	11	379	11	317	36.2	6.1	4200	474.45	187	192	11	11	0	1.099	1.049	3040.1	3005	3302.8	3151.8	3040.1	2070.4	3438.6	3005	3075.5	3302.8	4461.6	3151.8	3067.5	3266.9	High	High	High	High	High	High	High	High	High	High	1
High	Master Protein	AT2G30200.1	Chr2:12883162-12885482 REVERSE LENGTH=393	0	129.082	38	13	210	13	393	41.5	8.56	3102	354.58	105	105	13	13	0	1.153	1.063	3037.5	2814.1	3246	2991	3037.5	1880.9	3485.7	2814.1	2675	3246	4268.2	2868.4	2991	3353.7	High	High	High	High	High	High	High	High	High	High	1
High	Master Protein	AT1G71220.3	Chr1:26841550-26851730 FORWARD LENGTH=1651	0	222.821	26	38	324	38	1651	186.3	5.91	3098	455.16	161	163	38	38	0	1.125	1.015	3031.5	2994.4	3368.3	3040.2	3031.5	2004.5	3526.7	2994.4	3002.6	3368.3	4412.4	3040.2	2919.8	3351.7	High	High	High	High	High	High	High	High	High	High	1
High	Master Protein	AT1G11840.6	Chr1:3995928-3997518 FORWARD LENGTH=322	0	100.773	48	13	241	11	322	36.3	5.5	3421	416.44	110	131	12	12	0	1.006	0.995	3029.9	2990	3009	2974	3029.9	1817.4	3263.5	2990	2960.3	3009	4275.5	2974	2521.2	3289.3	High	High	High	High	High	High	High	High	High	High	1
High	Master Protein	AT3G54050.2	Chr3:20016951-20018527 FORWARD LENGTH=417	0	125.605	36	12	267	12	417	45.1	5.4	4840	497.2	130	137	12	12	0	1.255	1.231	3028.9	2681.2	3366.1	3301.7	3028.9	1845.2	3193.9	2681.2	3235.2	3366.1	4027.9	3301.7	2721.9	3562.6	High	High	High	High	High	High	High	High	High	High	1
High	Master Protein	AT2G20630.2	Chr2:8897335-8899648 REVERSE LENGTH=290	0	82.923	39	10	162	7	290	31.8	6.3	1878	265.53	81	81	10	10	3	1.08	0.99	3028.5	2911	3144.3	2880.7	3028.5	1889.5	3421	2911	2681.9	3144.3	4452.3	2880.7	2853.9	3227	High	High	High	High	High	High	High	High	High	High	1
High	Master Protein	AT1G78850.1	Chr1:29642072-29643397 REVERSE LENGTH=441	0	126.94	38	12	229	12	441	49	7.65	3124	396.51	114	115	12	12	0	1.212	1.008	3026.4	2764.2	3351.5	2786.2	3026.4	1787.2	3400.3	2764.2	2620.8	3351.5	4253.2	2773.3	2786.2	3395.9	High	High	High	High	High	High	High	High	High	High	1
High	Master Protein	AT1G03630.1	Chr1:907699-909245 FORWARD LENGTH=401	0	141.298	36	15	233	11	401	43.9	9.11	2606	393.36	117	116	15	15	0	0.95	0.953	3026	3235.1	3072.4	3083	3026	1972.7	3374.9	3235.1	3019.8	3072.4	4380.5	3083	2568.7	3116.4	High	High	High	High	High	High	High	High	High	High	1
High	Master Protein	AT1G04080.3	Chr1:1051803-1056550 FORWARD LENGTH=823	0	154.233	24	17	318	17	823	91.1	4.98	4766	582.37	156	162	17	17	0	1.358	1.274	3021.4	2550.9	3462.9	3250.9	3021.4	1915	3481.9	2550.9	2780.4	3462.9	4160	2819.5	3250.9	3419.1	High	High	High	High	High	High	High	High	High	High	1
High	Master Protein	AT3G18890.1	Chr3:6511169-6514729 FORWARD LENGTH=641	0	190.618	46	20	328	20	641	68.3	8.1	4103	586.72	163	165	20	20	0	1.037	0.946	3020	3035.7	3149	2870.5	3020	1939.9	3499.8	3035.7	2710.2	3149	4383.1	2870.5	2819.1	3222.2	High	High	High	High	High	High	High	High	High	High	1
High	Master Protein	AT2G36880.1	Chr2:15479721-15480893 REVERSE LENGTH=390	0	129.828	52	15	227	9	390	42.5	6.18	2288	335.12	110	117	15	15	2	1.049	0.968	3019.6	3094.3	3245.8	2994	3019.6	1902.4	3334.3	3094.3	2790	3245.8	4620.8	2994	2740.9	3274.3	High	High	High	High	High	High	High	High	High	High	1
High	Master Protein	AT5G54600.1	Chr5:22183046-22184403 FORWARD LENGTH=198	0	37.116	15	4	152	4	198	22	9.69	1284	228.77	77	75	4	4	0	1.059	1.02	3017	3253.3	3445.9	3316.8	3017	1905.6	3725.8	3253.3	2930.3	3445.9	4432.2	2821.4	3316.8	3509.7	High	High	High	High	High	High	High	High	High	High	1
High	Master Protein	AT5G44130.1	Chr5:17761128-17761871 FORWARD LENGTH=247	0	47.873	18	5	151	5	247	26.2	5.67	2149	240.97	76	75	5	5	0	1.518	1.464	3014.3	2536.1	3850.1	3711.8	3014.3	2092.3	4053.9	2536.1	3180.6	3850.1	4391.7	3088.2	3809.5	3711.8	High	High	High	High	High	High	High	High	High	High	1
High	Master Protein	AT4G12800.2	Chr4:7521283-7522493 FORWARD LENGTH=281	0	77.413	20	6	239	6	281	30.4	10.14	4180	432.58	119	120	6	6	0	0.863	0.908	3012.9	3396.1	2930.8	3083	3012.9	2119.1	3396.1	3649	2715	2930.8	4876.5	3083	2337	3142.2	High	High	High	High	High	High	High	High	High	High	1
High	Master Protein	AT1G30360.1	Chr1:10715892-10718799 FORWARD LENGTH=724	0	107.14	24	15	230	15	724	81.9	9.23	2533	358.5	114	116	15	15	0	0.882	0.926	3011.7	3126.2	2756.9	2893.8	3011.7	1920.1	3126.2	3727.1	2555.4	2756.9	4626.8	3030.7	2217.7	2893.8	High	High	High	High	High	High	High	High	High	High	1
High	Master Protein	AT4G31300.3	Chr4:15188927-15190935 FORWARD LENGTH=233	0	73.462	44	8	172	8	233	25.1	5.55	2348	254.47	86	86	8	8	0	1.034	0.993	3010.2	3016.3	3119.5	2995.7	3010.2	1910.1	3604.1	3016.3	2743.1	3119.5	4727	2995.7	2837.5	3436.4	High	High	High	High	High	High	High	High	High	High	1
High	Master Protein	AT1G32200.1	Chr1:11602223-11605001 REVERSE LENGTH=459	0	179.498	38	15	321	15	459	50.4	6.55	3820	600.21	159	162	15	15	0	1.162	1.102	3009.3	2637	3065.5	2905.8	3009.3	1708.4	3313.5	2637	2571.2	3065.5	4034.2	2678.8	2905.8	3062.6	High	High	High	High	High	High	High	High	High	High	1
High	Master Protein	AT5G26570.1	Chr5:9261580-9267526 FORWARD LENGTH=1196	0	189.692	23	22	443	22	1196	131.2	6.24	5432	663.51	217	226	22	22	0	1.019	1.017	3004.1	3063.1	3120.3	3115.2	3004.1	1950.6	3405.7	3063.1	2997.6	3120.3	4286.9	3115.2	2678.1	3175.4	High	High	High	High	High	High	High	High	High	High	1
High	Master Protein	AT4G19410.2	Chr4:10581037-10584766 REVERSE LENGTH=517	0	64.164	15	7	164	5	517	55.8	9.04	2061	263.75	81	83	7	7	2	0.972	0.902	3003.8	3008.3	2924.4	2714.6	3003.8	1877	3666.9	3008.3	2409	2924.4	4591	2714.6	2571.5	3310	High	High	High	High	High	High	High	High	High	High	1
High	Master Protein	AT3G51160.1	Chr3:19007232-19008353 REVERSE LENGTH=373	0	96.624	45	16	231	16	373	41.9	6.11	2249	324.95	117	114	16	16	0	1.089	1.038	2988.6	2806.5	3056.2	2914.3	2988.6	1848.7	3437.1	2806.5	2644.3	3056.2	4158.1	2853.7	2914.3	3270.9	High	High	High	High	High	High	High	High	High	High	1
High	Master Protein	AT5G58070.1	Chr5:23500512-23501156 REVERSE LENGTH=186	0	59.242	42	6	195	6	186	21.4	6.35	2580	331.73	97	98	6	6	0	1.237	1.097	2988.4	2774.2	3431.6	3043.6	2988.4	1925.1	3137.3	2774.2	2817.7	3431.6	4215	3043.6	2946	3361.1	High	High	High	High	High	High	High	High	High	High	1
High	Master Protein	AT2G25970.1	Chr2:11071844-11075604 REVERSE LENGTH=632	0	116.384	30	17	200	15	632	64.6	5.49	2293	323.63	99	101	17	17	2	1.267	1.229	2982.9	2556.4	3239.2	3142.7	2982.9	1855	3515.7	2556.4	2622.1	3239.2	4205.6	2834.5	3142.7	3281.2	High	High	High	High	High	High	High	High	High	High	1
High	Master Protein	AT5G41670.4	Chr5:16665647-16667110 REVERSE LENGTH=487	0	147.86	46	20	253	10	487	53.3	5.8	2650	373.32	126	127	20	20	8	1.06	1.05	2978.3	2897.6	3072.9	3041.5	2978.3	2023.4	3538	2897.6	2810.8	3072.9	4448.3	3041.5	2876.7	3289.4	High	High	High	High	High	High	High	High	High	High	1
High	Master Protein	AT4G08870.1	Chr4:5646654-5648693 REVERSE LENGTH=344	0	136.34	42	12	369	8	344	38	6.32	3222	474.19	183	186	12	12	8	1.313	1.325	2974.1	2618	3437.3	3467.8	2974.1	1858	3058.4	2618	3062	3437.3	3634.6	3565.2	3021.7	3467.8	High	High	High	High	High	High	High	High	High	High	1
High	Master Protein	AT3G15520.3	Chr3:5249739-5252432 REVERSE LENGTH=466	0	121.417	32	13	192	13	466	50.5	7.06	3253	357.76	98	94	13	13	0	1.279	1.201	2966	2633.8	3369.4	3163.3	2966	1805	3436.3	2633.8	2600.1	3369.4	4098.9	2821.8	3163.3	3175.6	High	High	High	High	High	High	High	High	High	High	1
High	Master Protein	AT4G34870.1	Chr4:16614451-16614969 FORWARD LENGTH=172	0	76.432	46	7	211	5	172	18.4	8.69	3212	398.13	103	108	7	7	2	1.029	0.994	2960.3	2960.3	3046	2941.1	2960.3	1925.3	3309.8	2960.3	2710.2	3046	4440	2941.1	2684.7	3167.6	High	High	High	High	High	High	High	High	High	High	1
High	Master Protein	AT3G02560.3	Chr3:542341-543168 FORWARD LENGTH=191	0	73.531	46	8	239	6	191	22.2	9.77	3604	368.95	120	119	8	8	3	0.865	0.917	2956.6	3040.4	2629.6	2789.3	2956.6	1690.9	3074.6	3040.4	2149	2629.6	4690.2	2789.3	2511.9	3028.8	High	High	High	High	High	High	High	High	High	High	1
High	Master Protein	AT4G21150.3	Chr4:11278646-11283599 FORWARD LENGTH=691	0	160.263	33	20	202	20	691	74.6	7.53	2630	348.26	100	102	20	20	0	0.867	0.885	2952	3187.9	2762.9	2820.1	2952	1784.7	3187.9	3223.5	2577.6	2762.9	4451.9	2860.8	2373.3	2820.1	High	High	High	High	High	High	High	High	High	High	1
High	Master Protein	AT5G37510.2	Chr5:14897490-14900447 FORWARD LENGTH=748	0	165.868	30	18	306	18	748	81.5	6.64	4364	555.35	145	161	17	18	0	1.315	1.182	2943.8	2694	3541.6	3185.6	2943.8	2018.6	3463.4	2694	2759.1	3541.6	4213.3	3185.6	2861.1	3231.6	High	High	High	High	High	High	High	High	High	High	1
High	Master Protein	AT1G13020.1	Chr1:4440927-4443520 REVERSE LENGTH=549	0	125.151	40	24	320	22	549	59.3	8.72	2355	407.94	156	164	24	24	2	1.135	0.993	2937.3	3104.9	3524.7	3082.1	2937.3	1833.4	3420	3104.9	2527.4	3524.7	3900.4	2660.7	3193.3	3082.1	High	High	High	High	High	High	High	High	High	High	1
High	Master Protein	AT1G70820.1	Chr1:26705594-26708034 FORWARD LENGTH=615	0	154.188	34	21	273	21	615	67.3	5.94	3334	431.28	137	136	21	21	0	1.385	1.249	2936.5	2177.5	3015.5	2719.1	2936.5	1601.7	3071.4	2177.5	2474.9	3015.5	3591.8	2486.2	2719.1	2854.9	High	High	High	High	High	High	High	High	High	High	1
High	Master Protein	AT3G11710.1	Chr3:3702359-3705613 REVERSE LENGTH=626	0	147.836	32	19	372	19	626	70.8	6.24	6609	646.18	183	189	19	19	0	1.046	0.974	2936	2969	3106	2892	2936	1819.6	3305.1	2969	2614.2	3106	4286	2846	2892	3195.9	High	High	High	High	High	High	High	High	High	High	1
High	Master Protein	AT5G27850.1	Chr5:9873169-9874297 FORWARD LENGTH=187	0	47.922	36	7	109	7	187	21	10.96	1340	138.33	61	48	7	6	0	0.874	0.892	2931.9	3143.7	2748.9	2804.7	2931.9	1811	3143.7	3936.9	2354.2	2748.9	4521.8	2804.7	2250.6	2964.7	High	High	High	High	High	High	High	High	High	High	1
High	Master Protein	AT5G05010.2	Chr5:1477137-1479872 FORWARD LENGTH=527	0	142.106	42	16	238	16	527	57.7	5.85	2849	381.22	121	117	16	16	0	0.958	0.943	2931.5	2949.2	2826	2779.8	2931.5	1694.1	3057.8	2949.2	2306.4	2826	4288.1	2779.8	2313.2	3004.6	High	High	High	High	High	High	High	High	High	High	1
High	Master Protein	AT4G26530.2	Chr4:13391566-13392937 FORWARD LENGTH=358	0	161.071	48	14	294	11	358	38.3	5.81	5105	568.18	147	147	14	14	0	1.287	1.202	2921.1	2549.7	3282.3	3065.4	2921.1	1882.8	3513.4	2549.7	2889.1	3282.3	3968.2	2984.4	3065.4	3237.8	High	High	High	High	High	High	High	High	High	High	1
High	Master Protein	AT5G52440.1	Chr5:21286896-21288613 FORWARD LENGTH=260	0	84.489	53	10	320	10	260	28.2	8.88	3392	563.92	161	159	10	10	0	1.424	1.209	2918.7	2568.9	3658.1	3106.7	2918.7	1870	3506.2	2568.9	2892	3658.1	3940.9	2715.4	3292.1	3106.7	High	High	High	High	High	High	High	High	High	High	1
High	Master Protein	AT3G12290.1	Chr3:3919591-3921326 FORWARD LENGTH=299	0	112.105	45	11	264	10	299	31.6	8.16	3292	415.58	133	131	11	11	0	0.844	0.931	2918.1	3265.9	2757.7	3040.2	2918.1	1883.6	3265.9	3294.5	2629.2	2757.7	4661	3040.2	2246.4	3068.2	High	High	High	High	High	High	High	High	High	High	1
High	Master Protein	AT4G10320.1	Chr4:6397526-6404509 REVERSE LENGTH=1190	0	128.548	22	23	300	23	1190	135.4	6.3	2631	440.77	150	150	23	23	0	0.91	0.914	2917.1	3099	2820.4	2832.6	2917.1	1883.4	3099	3129.6	2640.3	2820.4	4454.9	2832.6	2357	2993.7	High	High	High	High	High	High	High	High	High	High	1
High	Master Protein	AT2G47450.1	Chr2:19472781-19473902 FORWARD LENGTH=373	0	150.503	47	15	317	15	373	41.3	4.61	4549	536.66	158	159	15	15	0	1.301	1.211	2912.5	2622.8	3413.4	3176.9	2912.5	1754.3	3366.1	2622.8	2603.1	3413.4	3854.7	2809.3	3176.9	3256.1	High	High	High	High	High	High	High	High	High	High	1
High	Master Protein	AT5G59290.2	Chr5:23915814-23917998 REVERSE LENGTH=357	0	126.635	54	15	300	4	357	40.2	8.35	2964	372.58	150	150	14	15	12	0.921	0.888	2908.9	2833.5	2609.2	2516.8	2908.9	1536.4	2909.1	2833.5	2305.7	2609.2	3920	2516.8	2276.6	2757	High	High	High	High	High	High	High	High	High	High	1
High	Master Protein	AT1G09130.3	Chr1:2939731-2942217 REVERSE LENGTH=370	0	126.215	37	11	376	11	370	40.9	8.75	4207	546.96	187	189	11	11	0	0.955	0.876	2906.8	3041.8	2903.5	2664.8	2906.8	1801.5	3295.1	3041.8	2577.6	2903.5	4326.4	2664.8	2605.4	2998	High	High	High	High	High	High	High	High	High	High	1
High	Master Protein	AT1G01790.1	Chr1:284781-290869 FORWARD LENGTH=1193	0	170.102	24	21	238	19	1193	128	5.34	2964	397.17	119	119	21	21	2	1.037	0.967	2905.9	2832.8	2936.5	2738.9	2905.9	1836.5	2999.6	2832.8	2538.9	2936.5	3979	2882.5	2737.9	2738.9	High	High	High	High	High	High	High	High	High	High	1
High	Master Protein	AT1G26630.1	Chr1:9205968-9207098 FORWARD LENGTH=159	0	67.252	46	7	191	5	159	17.1	5.94	1768	294.54	95	96	7	7	2	1.12	1.043	2904.9	2792.7	3127	2913.4	2904.9	1850.5	3383.7	2792.7	2703.7	3127	4428.9	2913.4	2828.6	3231.5	High	High	High	High	High	High	High	High	High	High	1
High	Master Protein	AT2G30970.1	Chr2:13179012-13181686 FORWARD LENGTH=430	0	90.576	34	12	167	12	430	47.7	8.19	2106	299.26	83	84	12	12	0	1.136	0.996	2903.8	2742.9	3115.5	2732.5	2903.8	1761.3	3247	2742.9	2463.1	3115.5	4360.2	2722.6	2732.5	3136.8	High	High	High	High	High	High	High	High	High	High	1
High	Master Protein	AT1G58380.1	Chr1:21689115-21690085 FORWARD LENGTH=284	0	82.183	42	11	191	4	284	30.7	10.26	3053	310.6	95	96	11	11	7	0.879	0.981	2901.6	3058.9	2688.6	3000	2901.6	1825.2	3058.9	3536.4	2564.1	2688.6	4837.2	3027.6	2244.3	3000	High	High	High	High	High	High	High	High	High	High	1
High	Master Protein	AT2G01140.1	Chr2:95006-96491 REVERSE LENGTH=391	0	122.398	34	11	266	9	391	42.3	8.09	4304	446.24	135	131	11	11	0	1.142	1.05	2899.7	3125.9	3571.2	3282.1	2899.7	2207.3	3987.5	3125.9	3223.9	3571.2	4769.2	3282.1	3228	3785.1	High	High	High	High	High	High	High	High	High	High	1
High	Master Protein	AT1G76680.1	Chr1:28776982-28778271 FORWARD LENGTH=372	0	138.226	59	16	278	16	372	41.1	6.8	3141	482.99	137	141	16	16	0	1.049	1.033	2899.6	2811.2	2947.7	2903.1	2899.6	1808.6	3231.6	2811.2	2825.9	2947.7	4147.8	2903.1	2454.8	2981.4	High	High	High	High	High	High	High	High	High	High	1
High	Master Protein	AT3G27300.4	Chr3:10083318-10086774 REVERSE LENGTH=587	0	94.578	30	17	214	9	587	67.4	8.82	1961	320.62	105	109	17	17	8	0.908	0.947	2893.9	3051.7	2770.9	2890	2893.9	1808.3	3051.7	3253.1	2588.7	2770.9	4455.2	2890	2319.8	2920.6	High	High	High	High	High	High	High	High	High	High	1
High	Master Protein	AT5G63980.1	Chr5:25610002-25611802 FORWARD LENGTH=353	0	89.935	33	11	189	11	353	37.5	5.17	1973	321.89	92	97	11	11	0	1.032	1.035	2893	3048.5	3146	3156.7	2893	2012.3	3848.8	3048.5	3146	3110	4380.1	3156.7	2882.8	3340.9	High	High	High	High	High	High	High	High	High	High	1
High	Master Protein	AT1G62480.1	Chr1:23128799-23129548 FORWARD LENGTH=152	0	143.633	64	10	400	10	152	16.6	4.02	3841	768.06	196	204	10	10	0	1.523	1.568	2890.8	2346.7	3574.9	3679.3	2890.8	1690.3	3291.9	2346.7	2468.1	3574.9	4163.2	2343.4	3679.3	3704.3	High	High	High	High	High	High	High	High	High	High	1
High	Master Protein	AT5G09900.1	Chr5:3089462-3092434 REVERSE LENGTH=442	0	183.676	48	19	289	13	442	50.8	7.4	4041	502.99	143	146	19	19	6	0.994	0.901	2885.8	3166.2	3148.6	2852.5	2885.8	1916.3	3215.4	3166.2	2715.7	3148.6	4449.2	2852.5	2761.4	3072.2	High	High	High	High	High	High	High	High	High	High	1
High	Master Protein	AT5G46290.3	Chr5:18774439-18776629 REVERSE LENGTH=489	0	99.895	25	8	163	8	489	52.1	8.21	2551	302.97	77	86	7	8	0	1.099	1.005	2884.8	2767.1	3042.1	2782.2	2884.8	1858.6	3185.8	2767.1	2503.2	3042.1	4442.1	2782.2	2699.7	3074	High	High	High	High	High	High	High	High	High	High	1
High	Master Protein	AT2G31390.1	Chr2:13383635-13386116 REVERSE LENGTH=325	0	144.9	56	15	259	14	325	35.3	5.49	2604	413.11	129	130	15	15	1	1.163	1.022	2880.9	2731.3	3176.9	2790.9	2880.9	1759.6	3274.6	2731.3	2687.2	3176.9	4065.6	2700.4	2790.9	3068.5	High	High	High	High	High	High	High	High	High	High	1
High	Master Protein	AT3G53560.2	Chr3:19859954-19861120 REVERSE LENGTH=388	0	83.516	27	13	254	12	388	44	8.38	2547	318.26	124	130	13	13	1	1.331	1.266	2875.5	2512.3	3344.1	3179.9	2875.5	1797	3383.9	2512.3	2699.2	3344.1	4034.6	2737.8	3179.9	3230.9	High	High	High	High	High	High	High	High	High	High	1
High	Master Protein	AT4G29160.3	Chr4:14381019-14382342 FORWARD LENGTH=219	0	64.908	35	7	172	3	219	24.3	4.93	2116	292.95	86	86	7	7	7	1.169	1.142	2867.8	2646.4	3093.6	3022.3	2867.8	1848.2	3261.9	2646.4	2456.2	3093.6	4085.2	2748.8	3022.3	3052.3	High	High	High	High	High	High	High	High	High	High	1
High	Master Protein	AT5G65010.2	Chr5:25969224-25972278 FORWARD LENGTH=579	0	69.314	23	11	151	7	579	65.1	6.46	1855	221.32	76	75	11	11	4	0.952	0.811	2865.2	3076.2	2927.9	2493.8	2865.2	1680.5	3301.7	3076.2	2345.9	2927.9	4539.4	2493.8	2418.3	3083.2	High	High	High	High	High	High	High	High	High	High	1
High	Master Protein	AT3G57410.2	Chr3:21243615-21249809 REVERSE LENGTH=965	0	221.428	34	26	328	21	965	106.3	5.85	4518	598.85	163	165	25	26	1	0.899	0.906	2859.4	3131.9	2814.8	2836.6	2859.4	1867.5	3321.3	3131.9	2484.2	2814.8	4751.1	2836.6	2397.2	3256.4	High	High	High	High	High	High	High	High	High	High	1
High	Master Protein	AT4G30920.1	Chr4:15046589-15049304 REVERSE LENGTH=583	0	175.715	34	16	454	3	583	61.3	7.08	6668	763.55	229	225	16	16	7	1.066	1.007	2856.5	2799.2	2983.4	2818.4	2856.5	1748.9	3091.2	2799.2	2681.1	2983.4	4081.8	2818.4	2568.6	3128.6	High	High	High	High	High	High	High	High	High	High	1
High	Master Protein	AT1G65010.1	Chr1:24149543-24154024 FORWARD LENGTH=1345	0	226.002	30	33	289	32	1345	152.6	4.94	2927	489.69	137	152	31	33	0	1.18	1.141	2854.1	2665.1	3144.4	3041.8	2854.1	1861.5	3452	2665.1	2735.8	3144.4	3622.7	2971.4	3041.8	3152.3	High	High	High	High	High	High	High	High	High	High	1
High	Master Protein	AT3G54400.1	Chr3:20140291-20142599 REVERSE LENGTH=425	0	92.715	25	9	211	9	425	45.4	9.09	3665	367.11	105	106	9	9	0	1.169	1.129	2839.8	2638.3	3084.2	2978.2	2839.8	2040.3	3395.5	2638.3	2725.5	3084.2	4049.7	2978.2	2860.5	3100.1	High	High	High	High	High	High	High	High	High	High	1
High	Master Protein	AT2G24020.1	Chr2:10217869-10219269 REVERSE LENGTH=182	0	107.798	53	8	220	6	182	19.8	9.1	3374	379.82	110	110	8	8	3	1.168	1.04	2837.3	2586.8	3021	2689.7	2837.3	1736.6	3162.9	2586.8	2522.1	3021	4002.6	2601.6	2689.7	3152.9	High	High	High	High	High	High	High	High	High	High	1
High	Master Protein	AT1G79280.3	Chr1:29819176-29832809 REVERSE LENGTH=2094	0	191.704	21	39	318	39	2094	237.1	5.08	2107	425.97	154	164	35	37	0	1.151	1.087	2835.5	2731.7	3144.7	2970.4	2835.5	1972.3	3454.2	2731.7	2930.8	3144.7	3937.1	2970.4	2892.8	3065.3	High	High	High	High	High	High	High	High	High	High	1
High	Master Protein	AT1G72550.1	Chr1:27319947-27323908 REVERSE LENGTH=598	0	103.487	31	16	202	16	598	67.5	5.3	1883	278.51	102	100	15	16	0	1.09	0.994	2824.3	2765.1	3013.1	2747.6	2824.3	1810.1	3176.1	2765.1	2559.4	3013.1	4219.1	2747.6	2739.7	3081.8	High	High	High	High	High	High	High	High	High	High	1
High	Master Protein	AT2G30410.1	Chr2:12959812-12960552 FORWARD LENGTH=113	0	44.616	57	9	152	9	113	12.8	5.05	1698	220.32	75	77	9	9	0	1.186	1.113	2815.6	2562.1	3039.9	2851.9	2815.6	1780	3315.7	2562.1	2643.1	3039.9	3792.7	2825.3	2851.9	3193.8	High	High	High	High	High	High	High	High	High	High	1
High	Master Protein	AT4G35450.5	Chr4:16839862-16841759 FORWARD LENGTH=350	0	192.589	59	12	223	10	350	38	4.64	2471	431.12	110	113	12	12	2	1.431	1.374	2808	2359.5	3375.9	3242.1	2808	1860.1	3397.8	2359.5	2750.2	3375.9	3891.4	2806.6	3305.5	3242.1	High	High	High	High	High	High	High	High	High	High	1
High	Master Protein	AT5G43010.1	Chr5:17248563-17251014 REVERSE LENGTH=399	0	115.775	47	17	203	3	399	44.8	8.19	1797	290.43	101	102	17	17	12	1.114	1.029	2807.7	2572.2	2866.2	2647.1	2807.7	1712.3	3090.5	2572.2	2445.8	2866.2	3987.1	2579.5	2647.1	2966.3	High	High	High	High	High	High	High	High	High	High	1
High	Master Protein	AT2G27020.2	Chr2:11528515-11531164 REVERSE LENGTH=351	0	108.847	31	10	278	10	351	39.3	8.98	3971	400.38	137	141	9	10	0	0.994	0.941	2806	2918.1	2901.9	2747.1	2806	1733.7	3034.4	2918.1	2420.2	2901.9	4351.8	2747.1	2560.9	3021.5	High	High	High	High	High	High	High	High	High	High	1
High	Master Protein	AT3G18190.1	Chr3:6232226-6233836 FORWARD LENGTH=536	0	106.861	34	17	177	17	536	57.7	7.68	2234	264.14	88	89	17	17	0	1.009	0.96	2805.9	2742.6	2766.5	2633.6	2805.9	1742.8	3294.6	2742.6	2506.8	2766.5	4326.3	2633.6	2537.3	3056.9	High	High	High	High	High	High	High	High	High	High	1
High	Master Protein	AT2G27530.1	Chr2:11763443-11764570 REVERSE LENGTH=216	0	40.205	43	9	134	4	216	24.4	9.88	464	106.73	68	66	8	9	6	0.884	0.889	2800.2	2940	2599	2612.6	2800.2	1652.8	2940	3151.9	2382.5	2599	4409.3	2612.6	2193	2745.9	High	High	High	High	High	High	High	High	High	High	1
High	Master Protein	AT1G32990.1	Chr1:11955827-11957139 FORWARD LENGTH=222	0	87.841	35	6	132	6	222	23.1	9.66	2240	239.98	66	66	6	6	0	0.993	0.876	2798.9	2909.8	2889.2	2549.5	2798.9	1700.5	3247.1	2909.8	2401.9	2889.2	4507	2504.2	2549.5	2979.4	High	High	High	High	High	High	High	High	High	High	1
High	Master Protein	AT3G44110.1	Chr3:15869115-15871059 REVERSE LENGTH=420	0	118.425	32	13	202	4	420	46.4	6.11	2403	362	102	100	13	13	9	0.886	0.922	2794.2	2934.3	2599.7	2704.5	2794.2	1725.5	2934.3	3372.3	2383.4	2599.7	4195.4	2704.5	2333.4	2858	High	High	High	High	High	High	High	High	High	High	1
High	Master Protein	AT1G79230.1	Chr1:29800824-29803679 FORWARD LENGTH=379	0	130.367	48	15	244	15	379	41.9	6.39	3486	446	121	123	15	15	0	1.181	1.068	2786	2611.1	3083	2787.9	2786	1747.9	3123.5	2611.1	2539.2	3083	3958	2787.9	2758.9	3067.4	High	High	High	High	High	High	High	High	High	High	1
High	Master Protein	AT3G56940.1	Chr3:21076594-21078269 FORWARD LENGTH=409	0	138.257	38	14	223	14	409	47.6	8.38	3196	434.23	110	113	14	14	0	0.912	0.836	2784.7	3177.8	2897	2657.8	2784.7	1700.7	3337.1	3177.8	2431.1	2897	4496.3	2657.8	2457.3	2818.5	High	High	High	High	High	High	High	High	High	High	1
High	Master Protein	AT3G11820.1	Chr3:3729540-3730868 REVERSE LENGTH=346	0	122.742	36	13	215	12	346	37.9	8.95	2869	331.77	108	107	13	13	1	1.219	1.123	2779	2520	3072.4	2829.2	2779	1829.6	3298.7	2520	2402.7	3072.4	3854.1	2749.2	2829.2	3035.7	High	High	High	High	High	High	High	High	High	High	1
High	Master Protein	AT2G34460.1	Chr2:14529635-14530732 FORWARD LENGTH=280	0	60.462	35	10	228	10	280	30.5	8.97	3129	360.28	113	115	10	10	0	0.895	0.909	2772.4	3087.8	2763.1	2808.1	2772.4	1913.1	3301.9	3087.8	2645.6	2763.1	4361.9	2808.1	2309.3	2983.2	High	High	High	High	High	High	High	High	High	High	1
High	Master Protein	AT4G16830.1	Chr4:9470621-9472308 FORWARD LENGTH=355	0	121.068	41	13	198	11	355	37.4	8.06	2255	306.91	97	101	13	13	0	1.178	1.069	2763.5	2874.4	3384.9	3074	2763.5	1902.9	3361.5	2874.4	2463.5	3384.9	3839.2	2659.9	3431.6	3074	High	High	High	High	High	High	High	High	High	High	1
High	Master Protein	AT1G16470.2	Chr1:5623122-5625439 FORWARD LENGTH=235	0	104.647	59	10	192	10	235	25.7	5.69	2220	345.85	95	97	10	10	0	1.211	1.135	2763.5	2441.4	2956.5	2770.2	2763.5	1644.9	3126.7	2441.4	2443.7	2956.5	3825.3	2619.7	2770.2	2853.6	High	High	High	High	High	High	High	High	High	High	1
High	Master Protein	AT2G41790.1	Chr2:17429453-17436110 REVERSE LENGTH=970	0	94.221	17	18	171	18	970	110.9	6.04	997	206.31	85	86	17	18	0	0.962	0.93	2758.9	2936.4	2824.4	2732.3	2758.9	1746.5	3179	2936.4	2411.4	2824.4	4184.6	2732.3	2446.1	3075.7	High	High	High	High	High	High	High	High	High	High	1
High	Master Protein	AT5G23890.1	Chr5:8058789-8063005 FORWARD LENGTH=946	0	135.851	25	21	308	20	946	103.9	4.69	2927	387.78	152	156	21	21	0	1.26	1.16	2740.5	2582.1	3254.1	2995.3	2740.5	1890.4	3057.1	2582.1	2701.5	3254.1	3503.5	2961.8	3092.3	2995.3	High	High	High	High	High	High	High	High	High	High	1
High	Master Protein	AT1G20200.1	Chr1:7001409-7004154 REVERSE LENGTH=488	0	157.031	38	16	277	7	488	55.5	8.19	3655	467.59	137	140	16	15	9	0.909	0.968	2739.9	2998.9	2726.4	2902.2	2739.9	1820	2998.9	3375	2553.2	2726.4	4454.2	2902.2	2219.4	2936.3	High	High	High	High	High	High	High	High	High	High	1
High	Master Protein	AT5G38430.1	Chr5:15384350-15385155 REVERSE LENGTH=181	0	117.501	49	9	3863	2	181	20.3	7.71	27491	4553.36	1910	1953	9	9	0	0.889	0.836	2735.2	3021	2685.2	2526.9	2735.2	1463.3	3021	3159.3	2319.3	2685.2	4475.3	2526.9	2250.2	2836.8	High	High	High	High	High	High	High	High	High	High	1
High	Master Protein	AT5G25250.1	Chr5:8749774-8751430 FORWARD LENGTH=470	0	130.997	42	17	232	8	470	52.3	6.06	2619	344.03	116	116	17	17	9	0.892	0.819	2735.1	2994.8	2672.8	2452.1	2735.1	1666.6	3146.1	2994.8	2047.9	2672.8	4607.4	2362.2	2452.1	2958.1	High	High	High	High	High	High	High	High	High	High	1
High	Master Protein	AT4G14360.2	Chr4:8267869-8270191 REVERSE LENGTH=608	0	101.623	36	19	219	6	608	69.2	6.54	1715	301.31	109	110	19	19	12	1.018	0.921	2732.2	2857	2909.6	2632.6	2732.2	1718.3	3102.3	2857	2381.4	2909.6	4126.8	2589	2632.6	2975.7	High	High	High	High	High	High	High	High	High	High	1
High	Master Protein	AT5G49760.1	Chr5:20216679-20221052 FORWARD LENGTH=953	0	148.752	29	23	187	22	953	104.6	6.2	1911	302.67	93	94	23	23	1	1.276	1.149	2729.1	2434.5	3106.2	2796.8	2729.1	1775	3246.3	2434.5	2609.2	3106.2	3724.8	2599.4	2796.8	2908.8	High	High	High	High	High	High	High	High	High	High	1
High	Master Protein	AT3G57290.1	Chr3:21196786-21199073 REVERSE LENGTH=441	0	159.669	57	20	264	20	441	51.7	5.86	2373	475.88	131	133	20	20	0	1.148	1.058	2729	2585.9	2967.6	2737.1	2729	1661.7	3159.1	2585.9	2318.1	2967.6	3978.2	2590.6	2737.1	2850.3	High	High	High	High	High	High	High	High	High	High	1
High	Master Protein	AT3G62530.1	Chr3:23132219-23133121 FORWARD LENGTH=221	0	127.323	60	13	169	13	221	24.5	6.57	2582	293.78	83	86	13	13	0	1.03	0.916	2727.6	2802	2885	2566.2	2727.6	1579	3294.6	2802	2256.2	2885	4336.1	2377.6	2566.2	2967.6	High	High	High	High	High	High	High	High	High	High	1
High	Master Protein	AT1G30630.1	Chr1:10858546-10860173 REVERSE LENGTH=292	0	70.631	40	9	176	8	292	32.6	5.57	2510	293.99	87	89	9	9	0	1.082	1	2727.1	2634.2	2850.9	2633	2727.1	1628.3	3062.4	2634.2	2245.2	2850.9	3768.7	2488	2633	2876.2	High	High	High	High	High	High	High	High	High	High	1
High	Master Protein	AT1G73110.1	Chr1:27494344-27496844 REVERSE LENGTH=432	0	144.137	57	18	256	18	432	48.3	7.33	3099	400.62	125	131	17	17	0	1.168	1.079	2724.7	2595.1	3032.3	2798.9	2724.7	1682.4	3161	2595.1	2465.9	3032.3	4034.2	2674	2798.9	2960.9	High	High	High	High	High	High	High	High	High	High	1
High	Master Protein	AT3G43300.1	Chr3:15234235-15245034 REVERSE LENGTH=1758	0	207.836	21	30	328	30	1758	194.9	5.58	3812	510.6	165	163	30	29	0	0.891	0.927	2723	2910.8	2594.1	2697.7	2723	1824.5	2910.8	3083	2419.5	2594.1	4386.6	2905	2071.9	2697.7	High	High	High	High	High	High	High	High	High	High	1
High	Master Protein	AT2G06850.1	Chr2:2763619-2765490 FORWARD LENGTH=296	0	91.703	42	11	156	10	296	34.3	8.91	1968	269.41	78	78	11	11	1	0.801	0.879	2706.1	3102	2485.6	2725.7	2706.1	1712.6	3102	3103.1	2437.5	2485.6	4386	2771.5	2006	2725.7	High	High	High	High	High	High	High	High	High	High	1
High	Master Protein	AT5G23010.2	Chr5:7703089-7706769 FORWARD LENGTH=534	0	132.138	31	14	241	10	534	58.3	7.87	3037	409.94	121	120	14	13	4	1.158	0.994	2699.1	2705.5	3132.3	2689	2699.1	1726.4	3044.1	2705.5	2532.6	3132.3	4034.8	2689	2645.6	3056.3	High	High	High	High	High	High	High	High	High	High	1
High	Master Protein	AT3G24170.3	Chr3:8729762-8734115 REVERSE LENGTH=499	0	53.237	15	7	175	7	499	53.8	6.8	1077	174.92	86	89	7	7	0	0.891	0.957	2696.7	2878.8	2566.3	2755.6	2696.7	1604.7	2903.1	2878.8	2458.1	2566.3	4065	2755.6	2094	2832.2	High	High	High	High	High	High	High	High	High	High	1
High	Master Protein	AT3G53020.1	Chr3:19660749-19661912 REVERSE LENGTH=163	0	47.538	29	7	89	7	163	18.6	10.78	1003	151.54	44	45	7	7	0	0.786	0.956	2691.8	2795.8	2198.7	2673.7	2691.8	1607.7	2795.8	3227.2	2046.3	2198.7	4532.9	2673.7	2001.1	2683.8	High	High	High	High	High	High	High	High	High	High	1
High	Master Protein	AT1G15750.4	Chr1:5415086-5420359 REVERSE LENGTH=1131	0	122.196	23	20	179	4	1131	124.2	7.24	1918	264.38	90	89	20	20	16	0.886	0.948	2685.1	2899.4	2568.7	2748.9	2685.1	1695.3	2899.4	2922.2	2484.9	2568.7	4191.6	2748.9	2166.3	2821.9	High	High	High	High	High	High	High	High	High	High	1
High	Master Protein	AT3G07390.1	Chr3:2365452-2366273 FORWARD LENGTH=273	0	28.154	17	5	78	5	273	27.9	8.18	920	107.35	38	40	5	5	0	1.392	1.382	2682	2093	2912.8	2891.6	2682	1766.8	3128.9	2093	2568.1	2912.8	3627.1	2830.3	2891.6	3039.5	High	High	High	High	High	High	High	High	High	High	1
High	Master Protein	AT5G60360.3	Chr5:24280044-24282157 FORWARD LENGTH=361	0	51.906	19	8	132	5	361	39.6	7.36	855	196.8	65	67	8	8	3	1.373	1.267	2681.8	2338.5	3209.9	2963.1	2681.8	1691.7	3321.2	2338.5	2597	3209.9	3631.5	2786	2963.1	3168.6	High	High	High	High	High	High	High	High	High	High	1
High	Master Protein	AT2G20690.1	Chr2:8923342-8924621 FORWARD LENGTH=271	0	32.422	19	6	99	6	271	29.6	7.72	853	135.1	49	50	6	6	0	1.561	1.385	2679.3	2092.9	3266	2899.6	2679.3	1693.4	2838.9	2092.9	2558.9	3266	3328.2	2575.7	2899.6	3101.1	High	High	High	High	High	High	High	High	High	High	1
High	Master Protein	AT1G63000.1	Chr1:23342510-23343859 FORWARD LENGTH=301	0	107.593	48	12	232	9	301	33.6	5.97	2578	340.06	114	118	12	12	0	1.146	1.089	2679.1	2680	3072	2917.7	2679.1	1823.3	3318.1	2680	2686.2	3072	4092.9	2917.7	2796.8	3126.3	High	High	High	High	High	High	High	High	High	High	1
High	Master Protein	AT4G27520.1	Chr4:13750668-13751819 REVERSE LENGTH=349	0	68.528	18	6	279	6	349	35	9.32	4444	477.39	139	140	6	6	0	1.193	1.185	2674	2678.8	3194.9	3173.8	2674	2017.7	3054.7	2678.8	3056.5	3194.9	3361.8	3511.8	3173.8	3149.7	High	High	High	High	High	High	High	High	High	High	1
High	Master Protein	AT1G62390.1	Chr1:23084632-23086887 REVERSE LENGTH=751	0	125.073	29	17	195	17	751	82.7	5.62	2092	290.4	97	98	17	16	0	1.143	1.014	2661.9	2566.9	2934.7	2604	2661.9	1709.7	3032.2	2566.9	2482.9	2934.7	3850.9	2604	2590.1	2739.1	High	High	High	High	High	High	High	High	High	High	1
High	Master Protein	AT1G60710.1	Chr1:22355073-22356627 REVERSE LENGTH=345	0	82.226	32	10	249	7	345	37.9	6.3	2300	420.51	123	126	10	10	4	1.233	1.121	2655.3	2387.2	2944.6	2674.9	2655.3	1680.4	3016.6	2387.2	2709.7	2944.6	3685.1	2674.9	2603.2	2893.2	High	High	High	High	High	High	High	High	High	High	1
High	Master Protein	AT1G52360.2	Chr1:19499420-19505397 FORWARD LENGTH=970	0	112.138	16	14	199	5	970	109.7	4.96	3087	324.14	99	100	14	14	9	0.985	0.955	2653.9	2857.6	2813.7	2729.8	2653.9	1713.8	2922.5	2857.6	2512.2	2813.7	4116	2729.8	2281.1	2947.7	High	High	High	High	High	High	High	High	High	High	1
High	Master Protein	AT4G25370.1	Chr4:12972747-12974580 FORWARD LENGTH=238	0	101.004	47	9	208	9	238	26	9.19	2524	381.66	104	104	9	9	0	1.253	1.195	2650.7	2395.7	3002.1	2863.2	2650.7	1655.4	3124.1	2395.7	2483.5	3002.1	3793.1	2543.6	2863.2	2919.9	High	High	High	High	High	High	High	High	High	High	1
High	Master Protein	AT3G12490.2	Chr3:3960523-3961876 REVERSE LENGTH=234	0	59.134	31	6	110	5	234	26.3	6.27	1107	191.18	55	55	6	6	1	1.279	1.186	2650.6	2372.5	3033.3	2813.9	2650.6	1582	2937.6	2372.5	2229.1	3033.3	3650.4	2523.8	2868.4	2813.9	High	High	High	High	High	High	High	High	High	High	1
High	Master Protein	AT5G19940.1	Chr5:6739693-6740661 FORWARD LENGTH=239	0	87.353	38	8	195	8	239	26.5	9.47	2992	378.12	96	99	8	8	0	1	0.972	2647.4	2706.9	2706	2631.2	2647.4	1714.6	3186.8	2706.9	2450.9	2706	3837.4	2631.2	2371.7	2813.1	High	High	High	High	High	High	High	High	High	High	1
High	Master Protein	AT5G53490.4	Chr5:21723488-21724690 REVERSE LENGTH=259	0	54.918	24	6	172	6	259	28.2	7.56	2422	267.92	86	86	6	6	0	1.192	1.091	2642.6	2607	3107.1	2843.5	2642.6	1828.2	3571	2607	2519.2	3107.1	3978.3	2657.8	2843.5	3213.1	High	High	High	High	High	High	High	High	High	High	1
High	Master Protein	AT5G54500.1	Chr5:22124674-22126256 FORWARD LENGTH=204	0	84.397	56	8	206	5	204	21.8	6.38	4264	445.83	103	103	8	7	4	1.067	0.954	2641.7	2573.1	2744.7	2455	2641.7	1680.2	2976.8	2573.1	2386.2	2744.7	3809.8	2455	2320.3	2790	High	High	High	High	High	High	High	High	High	High	1
High	Master Protein	AT5G44020.1	Chr5:17712433-17714046 FORWARD LENGTH=272	0	73.114	35	9	221	7	272	31	7.91	3840	294.76	106	115	8	9	2	1.187	1.199	2638	2090.8	2481	2506.9	2638	1541.8	2090.8	2999.8	2108	2481	4988.8	3227.3	2506.9	1743.2	High	High	High	High	High	High	High	High	High	High	1
High	Master Protein	AT2G43910.1	Chr2:18184658-18186951 REVERSE LENGTH=227	0	87.413	46	8	149	8	227	25.3	4.82	2160	302.78	74	75	8	8	0	1.243	1.173	2635.2	2279.4	2832.8	2674	2635.2	1770.5	2965.6	2279.4	2435.2	2832.8	3517.3	2655.3	2674	2793.9	High	High	High	High	High	High	High	High	High	High	1
High	Master Protein	AT2G38270.1	Chr2:16031347-16033054 REVERSE LENGTH=293	0	82.119	47	10	172	10	293	32.2	7.9	1945	298.88	86	86	10	10	0	1.301	1.192	2634.9	2278.3	2963.5	2716.4	2634.9	1527.2	2891.9	2278.3	2206.1	2963.5	3654.2	2452.6	2716.4	2804.5	High	High	High	High	High	High	High	High	High	High	1
High	Master Protein	AT5G10560.1	Chr5:3336335-3339351 REVERSE LENGTH=792	0	72.555	15	11	177	10	792	87.1	6.38	1969	266.59	87	90	10	11	0	1.396	1.245	2634.9	2249.9	3141.9	2800.8	2634.9	1732.4	3088	2249.9	2541.3	3141.9	3472.9	2676.5	2800.8	3051.8	High	High	High	High	High	High	High	High	High	High	1
High	Master Protein	AT4G30270.1	Chr4:14819445-14820448 REVERSE LENGTH=269	0	53.303	34	7	95	7	269	30.7	8.31	1142	161.29	47	48	7	7	0	0.942	0.946	2627.7	2538.9	2390.8	2401.6	2627.7	1394	3042.4	2538.9	1729.8	2390.8	4116.2	2213.2	2401.6	2686.7	High	High	High	High	High	High	High	High	High	High	1
High	Master Protein	AT3G48500.2	Chr3:17962209-17965408 FORWARD LENGTH=697	0	121.711	29	18	210	18	697	82.4	5.16	2047	350.71	103	107	18	18	0	1.164	1.048	2624.2	2241.1	2608.6	2348.7	2624.2	1462.7	2611.3	2241.1	2226.5	2608.6	3393.5	2143.2	2348.7	2522.9	High	High	High	High	High	High	High	High	High	High	1
High	Master Protein	AT3G58140.1	Chr3:21529988-21532386 REVERSE LENGTH=429	0	118.688	32	14	215	14	429	49.2	6.4	2703	360.1	107	108	14	14	0	0.96	0.95	2620.2	2668.4	2561.7	2535.1	2620.2	1540.9	2758.1	2668.4	2105.7	2561.7	3877.8	2535.1	2246.9	2779.8	High	High	High	High	High	High	High	High	High	High	1
High	Master Protein	AT2G46820.1	Chr2:19243729-19244870 FORWARD LENGTH=174	0	44.361	27	4	217	4	174	18.5	7.94	2143	364.46	100	117	3	4	0	1.174	1.08	2614.5	2439.7	2863.4	2634.4	2614.5	1677.1	2940.9	2439.7	2453.7	2863.4	3724.2	2634.4	2493.1	2788.6	High	High	High	High	High	High	High	High	High	High	1
High	Master Protein	AT2G42530.1	Chr2:17709191-17709873 REVERSE LENGTH=141	0	76.265	43	8	148	6	141	15	7.24	1525	247.41	74	74	8	8	2	1.499	1.371	2614.3	2248.4	3369.7	3083.1	2614.3	2086.4	3385.3	2248.4	3757	3369.7	3290.7	3083.1	3225.4	2890.6	High	High	High	High	High	High	High	High	High	High	1
High	Master Protein	AT1G21500.1	Chr1:7530047-7530954 REVERSE LENGTH=126	0	25.58	15	3	39	3	126	13.3	10.65	407	60.97	19	20	3	3	0	1.128	1.314	2610.7	1788	2016	2348.8	2610.7	1569.1	1788	2004.2	1718.3	2016	4007.8	2432	2348.8	1900.3	High	High	High	High	High	High	High	High	High	High	1
High	Master Protein	AT5G55230.2	Chr5:22402716-22405182 FORWARD LENGTH=616	0	96.982	30	13	164	11	616	69	5.17	2258	305.15	77	87	12	12	2	1.475	1.407	2602.5	2079.9	3068.6	2925.9	2602.5	1705.9	3029	2079.9	2486.1	3068.6	3294.5	2553.6	2963.1	2925.9	High	High	High	High	High	High	High	High	High	High	1
High	Master Protein	AT1G15140.1	Chr1:5210403-5212137 REVERSE LENGTH=295	0	63.224	24	7	146	7	295	31.9	8	1917	248.58	72	74	7	7	0	1.135	1.061	2587.6	2442.6	2772.6	2592.5	2587.6	1580.5	2991.5	2442.6	2322.1	2772.6	3674.5	2486.8	2592.5	2783.9	High	High	High	High	High	High	High	High	High	High	1
High	Master Protein	AT5G66680.1	Chr5:26617840-26620581 REVERSE LENGTH=437	0	72.523	33	13	133	13	437	48.7	6.34	1411	207.02	63	70	12	13	0	0.892	0.997	2586.5	2468.4	2201.2	2462.2	2586.5	1475.3	2468.4	2996.6	2042.7	2201.2	3879.2	2477.8	1783.9	2462.2	High	High	High	High	High	High	High	High	High	High	1
High	Master Protein	AT2G36580.1	Chr2:15339253-15342781 FORWARD LENGTH=527	0	89.728	34	15	218	4	527	57.5	6.35	1137	286.1	94	124	14	15	12	0.934	0.977	2580.1	2682.8	2506.1	2620.2	2580.1	1546.5	2760.3	2682.8	2360.1	2506.1	3995.5	2653	2089.4	2620.2	High	High	High	High	High	High	High	High	High	High	1
High	Master Protein	AT3G48420.1	Chr3:17929743-17931551 FORWARD LENGTH=319	0	88.009	27	9	135	9	319	34.2	8.06	1464	215.1	67	68	9	9	0	1.338	1.232	2577.9	2168	2900.3	2669.9	2577.9	1630.1	2720.7	2168	2324	2900.3	3476.8	2669.9	2621	2825.5	High	High	High	High	High	High	High	High	High	High	1
High	Master Protein	AT4G04040.1	Chr4:1939250-1942765 FORWARD LENGTH=569	0	84.994	29	16	143	10	569	62.7	5.6	1162	201.56	71	72	15	15	8	1.161	1.046	2577.1	2358	2737.3	2466.8	2577.1	1537.6	2989.7	2358	2272.7	2737.3	3587.2	2448.6	2466.8	2811.3	High	High	High	High	High	High	High	High	High	High	1
High	Master Protein	AT4G31700.1	Chr4:15346306-15347714 REVERSE LENGTH=250	0	65.108	30	8	168	2	250	28.4	10.61	2311	339.11	83	85	8	8	5	0.769	0.783	2576.4	3321.1	2553.5	2601.1	2576.4	1849.2	3321.1	4030	2553.5	2324.6	4426.6	2601.1	1847.1	2834.1	High	High	High	High	High	High	High	High	High	High	1
High	Master Protein	AT3G20050.1	Chr3:6998544-7002266 REVERSE LENGTH=545	0	133.921	41	16	256	16	545	59.2	6.3	2854	283.22	130	126	16	16	0	1.05	0.977	2573.4	2546.1	2674.1	2486.6	2573.4	1682.2	2935	2546.1	2248.3	2674.1	3856	2486.6	2343.2	2811.3	High	High	High	High	High	High	High	High	High	High	1
High	Master Protein	AT4G34050.3	Chr4:16310763-16311973 FORWARD LENGTH=286	0	106.772	52	10	191	10	286	32.5	6.19	2223	342.14	94	97	10	10	0	1.102	0.999	2568.1	2487	2741.5	2485.6	2568.1	1508.8	2852.4	2487	2286.8	2741.5	3649.1	2485.6	2443.2	2702.3	High	High	High	High	High	High	High	High	High	High	1
High	Master Protein	AT3G53580.1	Chr3:19864784-19866907 FORWARD LENGTH=362	0	68.886	30	9	138	9	362	39	5.68	1972	222.4	68	70	8	9	0	1.132	1.006	2567.6	2416.3	2734.6	2431.2	2567.6	1535.7	2891.9	2416.3	2232.6	2734.6	3806.7	2431.2	2382.7	2840.1	High	High	High	High	High	High	High	High	High	High	1
High	Master Protein	AT4G11420.1	Chr4:6947834-6952053 REVERSE LENGTH=987	0	164.326	29	29	337	29	987	114.2	9.17	2409	459.24	159	178	28	29	0	0.85	0.89	2567.1	2795	2376.1	2487.4	2567.1	1789.5	2795	3686.6	2376.1	2372.7	4015.1	2871.9	2012	2487.4	High	High	High	High	High	High	High	High	High	High	1
High	Master Protein	AT1G80410.2	Chr1:30227779-30234832 REVERSE LENGTH=911	0	135.604	25	21	204	21	911	103.9	7.78	2200	289.4	103	101	21	21	0	0.928	0.92	2566.8	2723.3	2526.1	2504.5	2566.8	1616.8	2724.2	2723.3	2242.5	2526.1	3820.5	2580	2135.8	2504.5	High	High	High	High	High	High	High	High	High	High	1
High	Master Protein	AT2G43710.1	Chr2:18120107-18122495 FORWARD LENGTH=401	0	141.747	51	16	247	9	401	45.7	6.48	4047	467.07	123	124	16	15	7	1.245	1.117	2566.7	2329	2899.7	2601.7	2566.7	1521.1	3030	2329	2361.7	2899.7	3645.2	2493.1	2601.7	2822.9	High	High	High	High	High	High	High	High	High	High	1
High	Master Protein	AT4G01690.1	Chr4:729929-732309 FORWARD LENGTH=537	0	123.738	38	15	282	15	537	57.7	9.03	3915	425.25	142	140	15	15	0	1.015	0.888	2565.3	2626.7	2666.3	2332.1	2565.3	1472.2	2845.2	2626.7	2233.4	2666.3	3582.7	2332.1	2316.9	2695.8	High	High	High	High	High	High	High	High	High	High	1
High	Master Protein	AT1G12270.1	Chr1:4172105-4174575 FORWARD LENGTH=572	0	170	41	21	306	16	572	64.5	6.28	3053	518.93	152	154	21	21	0	1.299	1.193	2563.9	2251.5	2923.6	2686.9	2563.9	1655.1	3035.3	2251.5	2377.4	2923.6	3567.2	2408.2	2686.9	2853.5	High	High	High	High	High	High	High	High	High	High	1
High	Master Protein	AT3G06650.2	Chr3:2079247-2082633 REVERSE LENGTH=608	0	160.235	32	14	253	5	608	65.8	7.81	3752	417.63	127	126	14	14	10	0.959	0.934	2557.4	2722.1	2611.4	2543.6	2557.4	1618.8	2810.6	2722.1	2303.7	2611.4	3864.1	2543.6	2151.7	2780.4	High	High	High	High	High	High	High	High	High	High	1
High	Master Protein	AT3G54470.1	Chr3:20168285-20170245 REVERSE LENGTH=476	0	81.87	37	13	172	12	476	51.8	7.23	2667	333.22	86	86	13	13	1	0.969	0.894	2551.9	2647.4	2564.3	2366.9	2551.9	1595.5	2837.3	2647.4	2211.5	2564.3	3964.1	2366.9	2232.9	2712.1	High	High	High	High	High	High	High	High	High	High	1
High	Master Protein	AT4G39150.1	Chr4:18233651-18235740 REVERSE LENGTH=345	0	81.93	37	11	115	11	345	38.4	7.5	1403	189.81	57	58	11	11	0	1.424	1.273	2551.7	2149.5	3061.3	2736	2551.7	1564.3	3019.9	2149.5	2681.3	3061.3	3502.7	2403.4	2736	2819.8	High	High	High	High	High	High	High	High	High	High	1
High	Master Protein	AT2G21960.1	Chr2:9354990-9356958 FORWARD LENGTH=332	0	37.641	18	5	91	5	332	35.8	8.81	987	160.15	45	46	5	5	0	1.066	0.983	2551.7	995	1060.4	978.3	2551.7	653.3	1099.5	995	926.1	1060.4	1532.8	978.3	916.7	1071.5	High	High	High	High	High	High	High	High	High	High	1
High	Master Protein	AT3G09740.1	Chr3:2989615-2991354 FORWARD LENGTH=266	0	105.276	61	13	313	13	266	30	5.22	3407	372.69	154	159	13	13	0	1.077	1.052	2551.7	2496	2687.7	2626.5	2551.7	1710.6	3026.8	2496	2276	2687.7	3633.9	2516.3	2626.5	2736	High	High	High	High	High	High	High	High	High	High	1
High	Master Protein	AT1G69840.4	Chr1:26293932-26295150 REVERSE LENGTH=286	0	83.479	41	12	155	10	286	31.4	5.43	1759	234.56	78	77	12	12	2	1.05	0.996	2544.3	2470.9	2593.9	2461.8	2544.3	1658.7	2931	2470.9	2189.8	2593.9	3920	2389	2461.8	2719	High	High	High	High	High	High	High	High	High	High	1
High	Master Protein	AT5G16070.1	Chr5:5247549-5251050 REVERSE LENGTH=535	0	92.092	29	14	184	3	535	58.9	6.25	1374	235.12	92	92	14	14	12	0.973	0.935	2540.8	2608.7	2537	2440.2	2540.8	1584.3	2754.8	2608.7	2258.2	2537	3853.9	2440.2	2189.8	2699.7	High	High	High	High	High	High	High	High	High	High	1
High	Master Protein	AT1G20440.1	Chr1:7084722-7085664 REVERSE LENGTH=265	0	104.274	68	11	168	9	265	29.9	4.77	1128	296.23	82	86	10	11	1	0.83	0.8	2537	2913.3	2417.5	2331.7	2537	1634.3	3039.8	2913.3	1927.1	2417.5	3725.4	2048	2331.7	2360.7	High	High	High	High	High	High	High	High	High	High	1
High	Master Protein	AT5G52840.1	Chr5:21413718-21414794 FORWARD LENGTH=169	0	105.734	51	10	263	10	169	19.2	4.77	2849	397.51	132	131	10	10	0	1.235	1.206	2536.6	2202.1	2719.3	2655.2	2536.6	1602.9	2854.4	2202.1	2422.9	2719.3	3304	2414.2	2659.9	2655.2	High	High	High	High	High	High	High	High	High	High	1
High	Master Protein	AT4G20830.1	Chr4:11155486-11157577 FORWARD LENGTH=570	0	88.753	29	18	167	17	570	63.5	9.58	1142	230.27	84	83	18	17	1	0.888	0.884	2532.7	2878.8	2555.8	2545.3	2532.7	1711.8	3026.2	2878.8	2444.5	2555.8	3954.1	2545.3	2157.3	2748.9	High	High	High	High	High	High	High	High	High	High	1
High	Master Protein	AT2G47400.1	Chr2:19446889-19447263 FORWARD LENGTH=124	0	41.602	31	4	192	4	124	13.5	4.93	3244	295.65	90	102	4	4	0	1.445	1.281	2528.2	2867.1	4142.9	3672.4	2528.2	2386.9	5720.5	2867.1	4142.9	4518.2	3960.7	3623.4	4418.4	3672.4	High	High	High	High	High	High	High	High	High	High	1
High	Master Protein	AT5G28500.1	Chr5:10477810-10479114 FORWARD LENGTH=434	0	111.549	35	12	253	12	434	48.2	5.07	3090	434.56	126	127	12	12	0	1.013	0.922	2526.9	2557	2591.5	2358.2	2526.9	1445.8	3007.1	2557	2257.1	2591.5	3802.2	2354.5	2358.2	2793.5	High	High	High	High	High	High	High	High	High	High	1
High	Master Protein	AT1G02500.1	Chr1:519037-520218 FORWARD LENGTH=393	0	151.653	41	14	292	4	393	43.1	5.82	4056	451.59	146	146	14	14	2	1.136	1.082	2525.8	2461.9	2797.8	2663.3	2525.8	1740	2939.6	2461.9	2458.7	2797.8	3729	2663.3	2420.8	2838.6	High	High	High	High	High	High	High	High	High	High	1
High	Master Protein	AT3G54890.1	Chr3:20339706-20340922 REVERSE LENGTH=241	0	65.01	21	5	169	4	241	26	6.68	2751	336.08	80	89	4	5	0	0.926	0.921	2518.5	2687.1	2487.1	2476.1	2518.5	1554.4	2687.1	2695.5	2099.2	2487.1	3657.3	2478.1	2214.4	2476.1	High	High	High	High	High	High	High	High	High	High	1
High	Master Protein	AT1G75350.1	Chr1:28272163-28272687 FORWARD LENGTH=144	0	76.929	44	6	148	6	144	16	9.8	1918	256.62	74	74	6	6	0	1.025	0.93	2513.1	2534.7	2598.7	2358.4	2513.1	1385.7	2534.7	2581.1	2065.4	2598.7	3676.2	2358.4	2212.1	2490.9	High	High	High	High	High	High	High	High	High	High	1
High	Master Protein	AT5G19990.1	Chr5:6752144-6754918 FORWARD LENGTH=419	0	121.066	44	15	234	13	419	47.2	8.88	3236	405.7	117	117	15	15	1	1.054	0.961	2511.8	2441.8	2573.7	2345.7	2511.8	1488.1	2760.4	2441.8	2131.4	2573.7	3652	2316.2	2345.7	2655	High	High	High	High	High	High	High	High	High	High	1
High	Master Protein	AT3G55040.1	Chr3:20398718-20400305 REVERSE LENGTH=292	0	106.974	46	10	240	10	292	33	7.28	3493	438.1	120	120	10	10	0	1.396	1.295	2509.6	2045.2	2854.2	2647.9	2509.6	1601.6	2969	2045.2	2345.2	2854.2	3259.1	2369.7	2661.9	2647.9	High	High	High	High	High	High	High	High	High	High	1
High	Master Protein	AT5G10920.1	Chr5:3441805-3443892 FORWARD LENGTH=517	0	76.594	25	12	186	12	517	57.5	5.88	1427	273.36	93	93	12	12	0	1.244	1.186	2509	2227.2	2769.8	2641.5	2509	1601.5	2873.3	2227.2	2345.5	2769.8	3417.3	2433.8	2641.5	2838	High	High	High	High	High	High	High	High	High	High	1
High	Master Protein	AT4G30530.1	Chr4:14920605-14922286 FORWARD LENGTH=250	0	45.959	28	6	110	6	250	28.4	5.69	1210	176.35	55	55	6	6	0	1.017	1.04	2505.1	2450.5	2491.5	2548.3	2505.1	1799.1	2766.2	2450.5	2491.5	2489.1	3501.3	2729	2221.9	2548.3	High	High	High	High	High	High	High	High	High	High	1
High	Master Protein	AT4G38220.2	Chr4:17925251-17926919 FORWARD LENGTH=433	0	122.887	44	15	304	15	433	48	6.35	4128	479.36	152	152	15	15	0	1.104	1.054	2502.9	2377.2	2624	2504.5	2502.9	1491.8	2744.5	2377.2	2303.6	2624	3403.1	2504.5	2291.8	2610.3	High	High	High	High	High	High	High	High	High	High	1
High	Master Protein	AT1G76160.1	Chr1:28578211-28581020 REVERSE LENGTH=541	0	88.198	30	11	153	7	541	60	8.4	1848	275.97	76	77	11	11	4	1.019	1.001	2502.2	2395.1	2441.3	2397.4	2502.2	1425.7	2553.4	2395.1	2101.4	2441.3	3684.4	2397.4	2032.5	2563.2	High	High	High	High	High	High	High	High	High	High	1
High	Master Protein	AT1G45145.1	Chr1:17075264-17076256 REVERSE LENGTH=118	0	56.057	44	6	130	6	118	13.1	5.27	1205	174.89	67	63	6	6	0	1.057	1.025	2499.4	2382.9	2518.3	2443.4	2499.4	1537.9	2522.9	2382.9	2107.4	2518.3	3610.5	2443.4	2254.9	2560.6	High	High	High	High	High	High	High	High	High	High	1
High	Master Protein	AT2G17200.1	Chr2:7482133-7485090 REVERSE LENGTH=551	0	164.998	48	16	360	9	551	58	4.93	3923	476.75	203	157	16	14	11	1.304	1.203	2499.1	2164.7	2823.3	2604.3	2499.1	1598.2	2851	2164.7	2265.4	2823.3	3300.5	2331.1	2604.3	2692.2	High	High	High	High	High	High	High	High	High	High	1
High	Master Protein	AT1G30690.2	Chr1:10888284-10890085 FORWARD LENGTH=540	0	191.312	44	22	305	22	540	61.2	4.92	3591	523.41	151	154	22	22	0	1.174	1.153	2496.2	2200.4	2582.9	2536.9	2496.2	1459.7	2841.9	2200.4	2132.8	2582.9	3457.4	2334.6	2536.9	2723	High	High	High	High	High	High	High	High	High	High	1
High	Master Protein	AT3G53420.2	Chr3:19803906-19805454 REVERSE LENGTH=287	0	74.536	17	5	264	4	287	30.5	8.4	3705	488.5	132	132	5	5	1	0.773	0.799	2496	2769.1	2139.4	2213.4	2496	1557.4	2769.1	3441	1825.4	2139.4	4219	2213.4	1795.4	2264.1	High	High	High	High	High	High	High	High	High	High	1
High	Master Protein	AT5G63570.1	Chr5:25451957-25453620 FORWARD LENGTH=474	0	195.376	48	15	402	6	474	50.3	6.87	6700	776.96	202	200	14	14	0	1.293	1.121	2495.3	2178.9	2816.6	2443	2495.3	1533.5	2767.6	2178.9	2357.3	2816.6	3398.5	2443	2413.9	2838.1	High	High	High	High	High	High	High	High	High	High	1
High	Master Protein	AT5G58250.1	Chr5:23559558-23560372 FORWARD LENGTH=211	0	66.118	40	7	138	7	211	24.1	8.1	1175	204.83	70	68	7	7	0	1.044	0.913	2493.4	2489.7	2599.1	2273	2493.4	1474.2	2887	2489.7	2228.9	2599.1	3759.7	2268.7	2273	2649.5	High	High	High	High	High	High	High	High	High	High	1
High	Master Protein	AT5G63420.1	Chr5:25400515-25405807 FORWARD LENGTH=911	0	122.865	23	20	213	20	911	100.5	8.22	2378	318.52	107	106	20	20	0	0.983	0.912	2490.8	2581.4	2538.7	2353.7	2490.8	1566.5	2670.3	2581.4	2082.3	2538.7	3651	2353.7	2126.8	2515.3	High	High	High	High	High	High	High	High	High	High	1
High	Master Protein	AT1G22840.1	Chr1:8079384-8080286 FORWARD LENGTH=114	0	32.651	36	4	92	2	114	12.4	9.31	1555	167.18	46	46	4	4	2	1.618	1.382	2487.3	1853.5	2999.4	2562.1	2487.3	1429.4	2348.4	1853.5	2332.7	2999.4	3160.6	2529.2	2688.7	2562.1	High	High	High	High	High	High	High	High	High	High	1
High	Master Protein	AT4G13780.1	Chr4:7993366-7998433 REVERSE LENGTH=797	0	117.165	29	20	179	20	797	89.8	7.01	1609	271.89	88	91	18	20	0	0.977	0.922	2486.7	2570.9	2511.3	2371.5	2486.7	1555.4	2858.2	2570.9	2228	2511.3	3752.9	2371.5	2258.2	2682	High	High	High	High	High	High	High	High	High	High	1
High	Master Protein	AT2G47940.1	Chr2:19618372-19622164 REVERSE LENGTH=607	0	71.076	21	12	131	12	607	66.8	6.05	1246	194.43	60	71	11	12	0	0.9	0.838	2485	2633	2369.4	2206.6	2485	1550.1	2715.3	2633	2032.5	2369.4	3921.2	2206.6	1960.3	2606.8	High	High	High	High	High	High	High	High	High	High	1
High	Master Protein	AT3G13870.1	Chr3:4565762-4571109 REVERSE LENGTH=802	0	151	28	20	273	18	802	89	5.57	3493	469.89	133	140	20	20	2	1.061	0.956	2483.9	2506.7	2660	2396.8	2483.9	1589.4	2831.7	2506.7	2264	2660	3792.2	2327.9	2396.8	2556.9	High	High	High	High	High	High	High	High	High	High	1
High	Master Protein	AT1G21680.1	Chr1:7613028-7615148 FORWARD LENGTH=706	0	87.151	28	16	164	14	706	78.4	6.79	1850	271.92	81	83	16	16	2	1.338	1.112	2479.9	2098.4	2808.5	2332.5	2479.9	1477.5	2474.5	2098.4	2100.5	2808.5	3236.5	2332.5	2328	2852.5	High	High	High	High	High	High	High	High	High	High	1
High	Master Protein	AT1G74100.1	Chr1:27864489-27865505 REVERSE LENGTH=338	0	96.516	38	12	202	9	338	39.2	5.62	1957	360.79	100	102	12	12	4	1.114	1.045	2478.3	2423.5	2699.8	2533	2478.3	1644	3034.3	2423.5	2516.8	2699.8	3584.1	2533	2449.6	2764.7	High	High	High	High	High	High	High	High	High	High	1
High	Master Protein	AT2G32060.2	Chr2:13639228-13640104 REVERSE LENGTH=144	0	28.879	25	4	120	1	144	15.3	5.9	1420	178.27	59	61	4	4	3	1.095	1.029	2472.4	2361.4	2584.7	2429.9	2472.4	1609.7	2948.5	2361.4	2315.7	2584.7	3759.4	2429.9	2401.9	2653.5	High	High	High	High	High	High	High	High	High	High	1
High	Master Protein	AT1G20950.1	Chr1:7297467-7301336 REVERSE LENGTH=614	0	126.796	30	14	194	9	614	67.1	6.99	2941	389.08	96	98	14	14	6	1.029	0.923	2470.9	2321.5	2388	2142.4	2470.9	1414.1	2616.5	2321.5	2112	2388	3425.8	2142.4	2021.4	2440.4	High	High	High	High	High	High	High	High	High	High	1
High	Master Protein	AT2G26670.1	Chr2:11341816-11343394 FORWARD LENGTH=282	0	66.75	33	10	116	9	282	32.7	6.95	1202	169.53	59	57	10	10	2	1.264	1.209	2469.4	2128.4	2691.1	2572.4	2469.4	1484.4	2800	2128.4	2094.5	2691.1	3494.1	2411.1	2572.4	2747.9	High	High	High	High	High	High	High	High	High	High	1
High	Master Protein	AT4G11600.1	Chr4:7010021-7011330 REVERSE LENGTH=232	0	36.674	23	6	135	5	232	25.6	9.35	1829	193.4	67	68	6	6	0	1.178	1.082	2468.1	2354.2	2773.3	2547.8	2468.1	1706.3	3305.7	2354.2	2550.8	2773.3	3725.6	2533.3	2547.8	2851.5	High	High	High	High	High	High	High	High	High	High	1
High	Master Protein	AT4G16720.1	Chr4:9400156-9401315 REVERSE LENGTH=204	0	45.952	44	9	104	9	204	24.2	11.44	892	142.32	52	52	9	9	0	0.832	0.872	2467.8	2409.7	2004	2101.1	2467.8	1390.4	2409.7	3738.8	2004	1858.1	4438	2404.2	1415	2101.1	High	High	High	High	High	High	High	High	High	High	1
High	Master Protein	AT2G05220.2	Chr2:1894757-1895179 REVERSE LENGTH=140	0	107.985	56	8	199	2	140	15.9	10.04	2330	373.14	99	100	8	8	8	0.862	0.818	2465.7	2956.9	2548.4	2419.4	2465.7	1630.2	3078.8	2956.9	2274	2548.4	3808.4	2419.4	2364.4	2770.5	High	High	High	High	High	High	High	High	High	High	1
High	Master Protein	AT5G67500.2	Chr5:26935223-26937123 FORWARD LENGTH=303	0	64.477	38	11	101	11	303	32.9	7.58	1049	166.47	50	51	11	11	0	0.887	0.935	2458.2	2602	2308.9	2433.1	2458.2	1495.1	2602	2614.8	2062	2308.9	3816.7	2433.1	2003	2569	High	High	High	High	High	High	High	High	High	High	1
High	Master Protein	AT3G25530.1	Chr3:9271949-9273514 REVERSE LENGTH=289	0	175.541	61	13	251	13	289	30.7	6.13	3532	503.36	124	127	12	13	0	1.098	0.984	2456.2	2445.3	2685.6	2407	2456.2	1528.5	2850	2445.3	2222.3	2685.6	3636.7	2407	2342.2	2634.9	High	High	High	High	High	High	High	High	High	High	1
High	Master Protein	AT1G24360.1	Chr1:8640820-8643283 FORWARD LENGTH=319	0	78.022	35	9	198	9	319	33.5	9.41	2657	317.08	97	101	9	9	0	1.06	1.04	2443.7	2377.4	2520	2472.5	2443.7	1588.2	2765.5	2377.4	2351	2520	3519.3	2472.5	2192.3	2612.3	High	High	High	High	High	High	High	High	High	High	1
High	Master Protein	AT5G03650.1	Chr5:931924-937470 FORWARD LENGTH=805	0	113.684	29	19	226	16	805	92.5	5.86	2015	321.02	111	115	19	19	3	0.924	0.969	2442.1	2549.3	2356.5	2471.1	2442.1	1575.9	2762.7	2549.3	2225.8	2356.5	3618	2471.1	2074.6	2581.1	High	High	High	High	High	High	High	High	High	High	1
High	Master Protein	AT1G15130.1	Chr1:5206217-5209848 REVERSE LENGTH=846	0	110.935	24	18	276	18	846	95.1	6.44	2638	323.67	138	138	18	18	0	0.945	0.924	2441.5	2625.4	2481.2	2426.8	2441.5	1508.6	2735.5	2625.4	2030.1	2481.2	3653.8	2426.8	2211.7	2632.7	High	High	High	High	High	High	High	High	High	High	1
High	Master Protein	AT4G35310.1	Chr4:16802436-16804628 FORWARD LENGTH=556	0	73.42	18	9	191	9	556	62.1	5.34	2097	314.7	97	94	9	9	0	1.085	0.991	2433.6	2488.3	2700.9	2465	2433.6	1670.3	2911.3	2488.3	2235.3	2700.9	3732.5	2465	2384.5	2657.8	High	High	High	High	High	High	High	High	High	High	1
High	Master Protein	AT4G11010.1	Chr4:6732780-6734298 REVERSE LENGTH=238	0	32.571	29	7	110	7	238	25.7	9.23	571	137.35	56	54	7	7	0	0.927	0.941	2430.5	2489.7	2306.9	2342.9	2430.5	1467.7	2725.3	2489.7	2188.4	2306.9	3662	2342.9	2086.3	2495.5	High	High	High	High	High	High	High	High	High	High	1
High	Master Protein	AT4G39980.1	Chr4:18539654-18541832 FORWARD LENGTH=525	0	88.568	30	14	169	12	525	57.9	8.06	2256	288.85	83	86	14	14	2	0.966	0.965	2428.8	2535.9	2450.7	2447.1	2428.8	1597.6	2760.3	2535.9	2335.7	2450.7	3612.8	2488.6	2152.3	2447.1	High	High	High	High	High	High	High	High	High	High	1
High	Master Protein	AT1G29470.1	Chr1:10310424-10313369 REVERSE LENGTH=770	0	153.741	24	14	323	13	770	87.1	5.24	4851	594.99	161	162	14	14	1	1.207	1.069	2428.6	2609.6	3149	2788.8	2428.6	1819.7	3218	2609.6	2773.6	3149	3343.4	2717.1	2788.8	3038.8	High	High	High	High	High	High	High	High	High	High	1
High	Master Protein	AT3G23490.2	Chr3:8423238-8424415 REVERSE LENGTH=168	0	82.613	67	9	178	9	168	18.6	5.63	1625	255.24	89	89	9	9	0	1.458	1.316	2420.4	1898.8	2768.2	2498.9	2420.4	1393.6	2505.7	1898.8	2103.4	2768.2	3091.8	2300.8	2498.9	2541.7	High	High	High	High	High	High	High	High	High	High	1
High	Master Protein	AT4G30190.1	Chr4:14770820-14775920 REVERSE LENGTH=948	0	365.264	38	34	798	8	948	104.3	6.99	11896	1466.06	395	403	33	34	3	0.84	0.837	2418.9	2647.5	2224.6	2215.7	2418.9	1476.4	2676.2	2647.5	1975.4	2224.6	3786.1	2215.7	1955.3	2335.9	High	High	High	High	High	High	High	High	High	High	1
High	Master Protein	AT5G64050.1	Chr5:25630196-25633099 REVERSE LENGTH=570	0	86.891	21	10	208	10	570	63.4	7.75	2239	322.37	104	104	10	10	0	1.088	0.97	2415.8	2365.4	2574.4	2294.6	2415.8	1470.8	2846.7	2365.4	2271	2574.4	3574.3	2258.8	2294.6	2532.2	High	High	High	High	High	High	High	High	High	High	1
High	Master Protein	AT4G09670.1	Chr4:6107382-6109049 REVERSE LENGTH=362	0	60.467	25	8	113	8	362	39.5	5.88	1263	191.94	56	57	8	8	0	1.114	1.021	2414.3	2308.7	2572.9	2358.2	2414.3	1498.6	2742	2308.7	2173.2	2572.9	3619.5	2358.2	2302.3	2628.4	High	High	High	High	High	High	High	High	High	High	1
High	Master Protein	AT2G21250.1	Chr2:9103408-9105116 REVERSE LENGTH=309	0	61.909	27	8	145	8	309	35	6.62	1372	207.49	75	70	8	8	0	1.055	0.966	2407.7	2480.3	2616.4	2395.6	2407.7	1502.1	2770.5	2480.3	2200.9	2616.4	3620.2	2395.6	2337.4	2671.5	High	High	High	High	High	High	High	High	High	High	1
High	Master Protein	AT2G44920.2	Chr2:18524419-18526502 FORWARD LENGTH=224	0	98.011	47	8	200	8	224	23.8	7.64	3656	384.78	99	101	8	8	0	1.44	1.29	2406.6	2035.9	2931.2	2625.8	2406.6	1540.5	2789.3	2035.9	2208.2	2931.2	3305.4	2204.4	2745.1	2625.8	High	High	High	High	High	High	High	High	High	High	1
High	Master Protein	AT3G02760.1	Chr3:597588-600650 REVERSE LENGTH=883	0	124.556	25	21	200	21	883	97.5	6.42	1993	291.81	98	102	20	21	0	1.081	1.124	2401.4	2215.8	2395.6	2491.3	2401.4	1426.2	2578.3	2215.8	2052.5	2395.6	3298	3626.7	2038	2491.3	High	High	High	High	High	High	High	High	High	High	1
High	Master Protein	AT2G47390.1	Chr2:19442278-19446253 REVERSE LENGTH=961	0	239.25	39	23	324	23	961	106.2	6.42	4407	560.82	161	163	23	23	0	1.038	0.974	2397	2329.7	2417.5	2268	2397	1417.3	2537.7	2329.7	2199.2	2417.5	3470.9	2268	2165	2496.6	High	High	High	High	High	High	High	High	High	High	1
High	Master Protein	AT1G70830.1	Chr1:26710203-26711395 REVERSE LENGTH=335	0	51.108	24	8	190	6	335	37.6	5.34	1238	195.68	97	93	8	8	2	1.114	1.108	2393.5	2297	2558.7	2546.1	2393.5	1617	2669.6	2297	2382.5	2558.7	3348.3	2546.1	2148.8	2552.3	High	High	High	High	High	High	High	High	High	High	1
High	Master Protein	AT4G15545.1	Chr4:8875932-8877567 FORWARD LENGTH=337	0	110.09	56	13	193	12	337	37.2	5.01	2323	296.7	99	94	13	12	1	1.444	1.362	2388.8	1935.3	2794.1	2635.6	2388.8	1618.8	2850.8	1935.3	2230.2	2794.1	3214.2	2345.4	2661.5	2635.6	High	High	High	High	High	High	High	High	High	High	1
High	Master Protein	AT1G78300.1	Chr1:29461883-29463052 FORWARD LENGTH=259	0	212.459	62	15	893	9	259	29.1	4.79	9712	1313.92	446	447	15	15	0	1.249	1.174	2388	2307.3	2880.8	2709.2	2388	1529.6	2839.2	2307.3	2391.6	2880.8	3438.1	2306.2	2751.6	2709.2	High	High	High	High	High	High	High	High	High	High	1
High	Master Protein	AT1G10840.1	Chr1:3607885-3610299 REVERSE LENGTH=337	0	84.694	40	10	230	10	337	38.3	4.92	2414	324.42	113	117	10	10	0	1.126	1.023	2382.6	2368.4	2667.4	2423.5	2382.6	1571.9	2746.6	2368.4	2185.2	2667.4	3681.3	2423.5	2367.4	2676.6	High	High	High	High	High	High	High	High	High	High	1
High	Master Protein	AT5G42740.2	Chr5:17136080-17140622 FORWARD LENGTH=560	0	94.179	33	15	230	15	560	61.7	6.65	2513	339.42	116	114	15	15	0	1.072	0.984	2381.4	2355	2524.2	2317.6	2381.4	1411.8	2682.7	2355	2154.6	2524.2	3434	2317.6	2240.4	2548.5	High	High	High	High	High	High	High	High	High	High	1
High	Master Protein	AT3G18420.1	Chr3:6324771-6325721 REVERSE LENGTH=316	0	81.5	46	13	156	13	316	35.6	5.26	1930	249.02	78	78	13	13	0	1.424	1.353	2379.2	2131.3	3036	2883.8	2379.2	1617.2	3132.8	2131.3	2517.6	3036	3324.8	2476.4	2883.8	2939.1	High	High	High	High	High	High	High	High	High	High	1
High	Master Protein	AT4G18100.1	Chr4:10035715-10036475 REVERSE LENGTH=133	0	48.476	32	6	87	1	133	15.5	10.89	1244	139.47	44	43	6	5	7	0.942	0.885	2373.3	2377.5	2238.8	2103.4	2373.3	1354.4	2377.5	2732.7	1823.6	2238.8	3539.1	2103.4	1837.3	2290	High	High	High	High	High	High	High	High	High	High	1
High	Master Protein	AT1G24100.1	Chr1:8525547-8527010 REVERSE LENGTH=460	0	85.232	26	12	129	12	460	51	4.98	1029	185.27	65	64	11	12	0	1.133	1.029	2371	2280	2582.1	2345.2	2371	1572.9	2636.7	2280	2205.7	2582.1	3318.7	2345.2	2284.2	2585.5	High	High	High	High	High	High	High	High	High	High	1
High	Master Protein	AT3G56240.3	Chr3:20863460-20864402 REVERSE LENGTH=121	0	70.342	58	7	148	7	121	13	4.93	2233	266.87	74	74	7	7	0	1.3	1.177	2366.6	2154.1	2801	2536.3	2366.6	1753	3028.2	2154.1	2801	2660.8	3172.9	2842.3	2536.3	2513.5	High	High	High	High	High	High	High	High	High	High	1
High	Master Protein	AT4G38630.1	Chr4:18057357-18059459 REVERSE LENGTH=386	0	82.87	25	9	188	9	386	40.7	4.6	2420	315.87	94	94	9	9	0	1.244	1.143	2363.6	2047.5	2547.7	2340.1	2363.6	1504.9	2612.3	2047.5	2206.5	2547.7	3388.3	2316.1	2340.1	2610.8	High	High	High	High	High	High	High	High	High	High	1
High	Master Protein	AT1G31190.1	Chr1:11144861-11146800 FORWARD LENGTH=371	0	40.127	14	5	144	5	371	40.4	7.24	1110	197.32	72	72	5	5	0	1.163	1.06	2359.6	2151.9	2502.1	2281.3	2359.6	1391.1	2588.9	2151.9	2236.9	2502.1	3134.6	2281.3	2161.3	2538.2	High	High	High	High	High	High	High	High	High	High	1
High	Master Protein	AT1G79010.1	Chr1:29725138-29726933 REVERSE LENGTH=222	0	43.805	31	9	139	3	222	25.5	5.41	1022	172.98	69	70	9	9	7	1.192	1.114	2349	2181.3	2600.2	2430.9	2349	1735.7	2550.4	2181.3	2194.7	2600.2	3307.1	2430.9	2279.7	2492.9	High	High	High	High	High	High	High	High	High	High	1
High	Master Protein	AT5G64130.3	Chr5:25664547-25665339 REVERSE LENGTH=140	0	53.542	55	6	134	5	140	15.1	7.94	1714	232.26	67	67	6	6	1	1.221	1.172	2346.8	2210.2	2697.7	2590.3	2346.8	1410.2	2753.6	2210.2	2052.8	2697.7	3280.1	2246.6	2610.1	2590.3	High	High	High	High	High	High	High	High	High	High	1
High	Master Protein	AT2G35490.1	Chr2:14912309-14913797 REVERSE LENGTH=376	0	73.484	36	9	268	9	376	40.5	4.55	3377	372.14	132	136	9	9	0	1.423	1.341	2346.5	1916	2726.7	2569.7	2346.5	1491.2	2622.6	1916	2206.7	2726.7	3136.5	2257.2	2578.9	2569.7	High	High	High	High	High	High	High	High	High	High	1
High	Master Protein	AT1G01090.1	Chr1:47705-49166 REVERSE LENGTH=428	0	91.729	33	13	194	13	428	47.1	7.49	2328	324.79	96	98	12	13	0	1.158	1.029	2344.7	2218	2568.2	2283.2	2344.7	1428.4	2638.4	2218	2073.8	2568.2	3330.1	2165.4	2283.2	2583.4	High	High	High	High	High	High	High	High	High	High	1
High	Master Protein	AT2G39460.1	Chr2:16475049-16475904 FORWARD LENGTH=154	0	38.167	32	5	111	5	154	17.4	10.2	1474	169.28	53	58	5	5	0	1.36	1.33	2340	1890.8	2572.3	2513.9	2340	1613	2045.6	1890.8	2514.5	3051.1	2572.3	2513.9	2328.8	2988.9	High	High	High	High	High	High	High	High	High	High	1
High	Master Protein	AT2G41560.1	Chr2:17332256-17337179 REVERSE LENGTH=1030	0	86.532	18	16	177	12	1030	112.7	6.07	1521	240.16	86	91	16	16	4	0.817	0.81	2339.2	2608.2	2130	2113.4	2339.2	1462.5	2615.1	2608.2	1915.6	2130	3627.3	2113.4	1825.7	2325.2	High	High	High	High	High	High	High	High	High	High	1
High	Master Protein	AT2G20990.3	Chr2:9014827-9017829 FORWARD LENGTH=579	0	80.376	25	12	142	12	579	66.2	7.78	1277	216	70	72	12	12	0	0.825	0.846	2336.5	2645.2	2183.1	2238.7	2336.5	1562.1	2645.2	2918.6	2049.1	2183.1	3820.6	2238.7	1788.2	2258.2	High	High	High	High	High	High	High	High	High	High	1
High	Master Protein	AT1G24460.2	Chr1:8666072-8672338 FORWARD LENGTH=1732	0	177.942	21	30	255	30	1732	193.5	4.61	2003	337.94	125	130	30	30	0	1.263	1.168	2336.2	2052.2	2592.5	2396.3	2336.2	1506.5	2564.2	2052.2	2169.7	2592.5	3032.4	2156.9	2396.3	2495.8	High	High	High	High	High	High	High	High	High	High	1
High	Master Protein	AT2G37040.1	Chr2:15557602-15560237 REVERSE LENGTH=725	0	138.174	31	18	199	10	725	78.7	6.3	2855	368.02	99	100	18	18	8	1.234	1.208	2336	2015.8	2488.5	2434.1	2336	1448.6	2436.2	2015.8	2468	2488.5	3272.8	2665.9	2117	2434.1	High	High	High	High	High	High	High	High	High	High	1
High	Master Protein	AT2G44100.1	Chr2:18241804-18244864 FORWARD LENGTH=445	0	110.367	34	12	323	8	445	49.8	5.74	2572	405.63	159	164	12	12	0	0.948	0.947	2328.7	2356.6	2235.1	2232.5	2328.7	1366.7	2516	2356.6	2189.7	2235.1	3448.6	2232.5	1927.8	2418.4	High	High	High	High	High	High	High	High	High	High	1
High	Master Protein	AT5G20830.3	Chr5:7050599-7054032 REVERSE LENGTH=808	0	60.917	17	13	145	13	808	92.9	6.2	939	185.92	72	73	13	13	0	1.05	0.888	2327.1	2342	2458.8	2080.6	2327.1	1286.8	2482.7	2342	1870.4	2458.8	3342.5	2010.2	2080.6	2447.9	High	High	High	High	High	High	High	High	High	High	1
High	Master Protein	AT4G22890.3	Chr4:12007157-12009175 FORWARD LENGTH=324	0	107.467	43	8	186	6	324	35.7	5.29	3199	340.16	93	93	8	8	2	1.22	1.079	2319.3	2162.2	2638.5	2333.7	2319.3	1524.9	2583.2	2162.2	2073.8	2638.5	3226.5	2333.7	2295	2510	High	High	High	High	High	High	High	High	High	High	1
High	Master Protein	AT1G16920.1	Chr1:5787489-5789147 REVERSE LENGTH=216	0	74.218	44	10	132	4	216	24	5.77	1748	207.03	66	66	10	10	6	0.853	0.878	2316.7	2655.8	2266.5	2332.5	2316.7	1523.2	2660.3	2655.8	2190.1	2266.5	3771.2	2332.5	1815.2	2513.8	High	High	High	High	High	High	High	High	High	High	1
High	Master Protein	AT1G08450.1	Chr1:2668008-2671800 REVERSE LENGTH=424	0	84.434	32	13	258	13	424	49.8	6.13	2290	300.02	127	131	13	13	0	0.869	0.94	2312.2	2425.9	2108.6	2280	2312.2	1471.1	2425.9	2850.1	1948.2	2108.6	3691.2	2280	1737.4	2353.1	High	High	High	High	High	High	High	High	High	High	1
High	Master Protein	AT3G20820.1	Chr3:7280930-7282027 FORWARD LENGTH=365	0	62.453	37	12	133	12	365	39.8	8.41	1298	194.83	68	65	12	12	0	0.955	0.925	2312.1	2362.4	2256.8	2185.7	2312.1	1571.3	2535.4	2362.4	1938.5	2256.8	3457.4	2405	2091.8	2185.7	High	High	High	High	High	High	High	High	High	High	1
High	Master Protein	AT3G57260.2	Chr3:21188709-21189870 REVERSE LENGTH=355	0	87.465	38	10	197	10	355	39.4	5.71	3346	417.63	98	99	10	10	0	1.079	0.963	2307.5	2421.5	2612.4	2332.4	2307.5	1355.3	2778.1	2421.5	1921.8	2612.4	3396.9	2332.4	2322.7	2558.9	High	High	High	High	High	High	High	High	High	High	1
High	Master Protein	AT4G13010.1	Chr4:7600682-7602567 FORWARD LENGTH=329	0	71.826	33	8	135	8	329	34.4	8.95	1821	251.62	67	68	8	8	0	1.191	1.079	2301.2	2121.1	2525.5	2288.2	2301.2	1411.4	2602.5	2121.1	2026.1	2525.5	3431	2220.3	2288.2	2496.1	High	High	High	High	High	High	High	High	High	High	1
High	Master Protein	AT1G14610.1	Chr1:5008502-5014486 REVERSE LENGTH=1108	0	209.12	27	27	283	27	1108	125.8	7.11	3461	466.24	139	144	27	27	0	1.042	0.945	2298.7	2454.7	2557	2318.9	2298.7	1539.8	2658.6	2454.7	2270.5	2557	3253.5	2318.9	2167.8	2600.9	High	High	High	High	High	High	High	High	High	High	1
High	Master Protein	AT1G80600.1	Chr1:30298675-30300513 REVERSE LENGTH=457	0	95.345	32	13	176	13	457	48.8	6.8	2434	266.59	88	88	13	13	0	1.183	1.047	2296.5	2070.7	2450.5	2167.6	2296.5	1371.9	2381.6	2070.7	2026.3	2450.5	3132.1	2166.8	2167.6	2590.4	High	High	High	High	High	High	High	High	High	High	1
High	Master Protein	AT1G51710.1	Chr1:19175805-19179894 REVERSE LENGTH=482	0	103.287	26	9	242	9	482	53.7	6.2	2611	372.47	121	121	9	9	0	0.961	0.894	2295.2	2436.1	2342	2178.4	2295.2	1463	2654.1	2436.1	2043.3	2342	3452	2178.4	2034.1	2460	High	High	High	High	High	High	High	High	High	High	1
High	Master Protein	AT2G31790.1	Chr2:13518269-13520167 FORWARD LENGTH=457	0	76.429	21	11	148	10	457	51.6	5.71	1305	208.87	75	73	11	11	1	1.037	1.001	2293.8	2346.8	2432.9	2350.2	2293.8	1593	2638.5	2346.8	2321.9	2432.9	3333.7	2350.2	2085.7	2572.2	High	High	High	High	High	High	High	High	High	High	1
High	Master Protein	AT2G44650.1	Chr2:18419521-18420510 REVERSE LENGTH=139	0	67.301	52	7	126	5	139	15	8.48	1263	163.67	63	63	7	7	2	1.022	0.942	2291.3	2235.1	2285.1	2105.5	2291.3	1332.2	2490.5	2235.1	1959.8	2285.1	3362.1	2105.5	2098.7	2426.2	High	High	High	High	High	High	High	High	High	High	1
High	Master Protein	AT5G60790.1	Chr5:24453760-24455767 REVERSE LENGTH=595	0	76.804	17	9	227	9	595	66.8	6.46	2487	324.09	113	114	9	9	0	0.879	0.847	2290	2613.9	2298	2214.1	2290	1445	2613.9	2618.8	2069.7	2298	3605.3	2214.1	1932	2505.4	High	High	High	High	High	High	High	High	High	High	1
High	Master Protein	AT3G15190.1	Chr3:5116216-5117412 FORWARD LENGTH=202	0	78.951	30	6	163	6	202	21.8	10.13	2163	319.89	81	82	6	6	0	1.141	1.078	2289.7	2225.1	2539.1	2399.1	2289.7	1368.4	2571.3	2225.1	1929.7	2539.1	3204.5	2096.1	2399.1	2577.9	High	High	High	High	High	High	High	High	High	High	1
High	Master Protein	AT5G52520.1	Chr5:21311112-21313875 FORWARD LENGTH=543	0	120.872	36	18	171	18	543	60.7	7.02	1469	259.57	87	84	18	18	0	1.043	0.994	2287.8	2320.6	2421.5	2305.7	2287.8	1513.5	2708.5	2320.6	2185.5	2421.5	3563.5	2305.7	2127.7	2502.5	High	High	High	High	High	High	High	High	High	High	1
High	Master Protein	AT3G06860.1	Chr3:2161926-2166009 FORWARD LENGTH=725	0	57.803	22	14	120	14	725	78.8	9.17	1192	161.22	59	61	13	14	0	0.883	0.913	2285.7	2384.9	2106.5	2177.8	2285.7	1399.9	2384.9	2609.7	2100.2	2106.5	3327	2177.8	1779.6	2217.2	High	High	High	High	High	High	High	High	High	High	1
High	Master Protein	AT1G10940.1	Chr1:3656050-3658170 REVERSE LENGTH=363	0	71.492	24	8	189	3	363	41.1	5.57	2609	352.93	94	95	8	8	5	1.164	1.039	2285	2192.7	2552.1	2278.5	2285	1493.4	2739	2192.7	2215.2	2552.1	3369.2	2278.5	2257.4	2521.4	High	High	High	High	High	High	High	High	High	High	1
High	Master Protein	AT4G22690.1	Chr4:11929847-11931520 FORWARD LENGTH=557	0	85.755	26	13	134	13	557	63.1	7.17	880	194.76	67	67	13	13	0	0.93	0.894	2284.9	2538.2	2361.5	2269.6	2284.9	1487.1	2538.2	2555.8	2074.2	2361.5	3388.3	2333.3	1957.7	2269.6	High	High	High	High	High	High	High	High	High	High	1
High	Master Protein	AT2G30490.1	Chr2:12993861-12995683 REVERSE LENGTH=505	0	112.193	36	15	158	15	505	57.8	8.78	1620	274.6	76	82	15	15	0	0.88	0.924	2284.6	2324	2044.5	2146.4	2284.6	1439.7	2324	2698.2	1902.2	2044.5	3635.1	2146.4	1668.6	2153.4	High	High	High	High	High	High	High	High	High	High	1
High	Master Protein	AT5G25754.1	Chr5:8953564-8955511 FORWARD LENGTH=514	0	92.58	26	11	220	11	514	60.1	6.29	2341	302.91	109	111	11	11	0	0.898	0.889	2282.7	2479.1	2225.8	2204.7	2282.7	1434.9	2479.1	2578.8	1952.5	2225.8	3507.4	2204.7	1876.8	2302.2	High	High	High	High	High	High	High	High	High	High	1
High	Master Protein	AT1G47260.1	Chr1:17321384-17323347 REVERSE LENGTH=278	0	77.324	38	9	133	8	278	30	7.24	1943	214.76	67	66	9	9	2	1	0.954	2281.9	2316.5	2316.8	2209.1	2281.9	1430.4	2474.7	2316.5	1979.5	2316.8	3401.5	2209.1	2014.5	2362.5	High	High	High	High	High	High	High	High	High	High	1
High	Master Protein	AT5G25460.1	Chr5:8863430-8865394 FORWARD LENGTH=369	0	73.343	40	11	108	8	369	40	7.36	1134	147.21	54	54	11	11	4	0.935	0.953	2270.1	2298	2149	2189	2270.1	1550.8	2482	2298	2077.8	2149	3423.4	2383.9	1898.4	2189	High	High	High	High	High	High	High	High	High	High	1
High	Master Protein	AT5G12470.1	Chr5:4044950-4047290 REVERSE LENGTH=386	0	52.121	26	7	140	7	386	41.3	7.43	1720	218.68	70	70	7	7	0	0.929	0.981	2261.1	2427.3	2254.8	2380.6	2261.1	1531.4	2429.8	2427.3	2191.6	2254.8	3573.9	2478.5	1834.3	2380.6	High	High	High	High	High	High	High	High	High	High	1
High	Master Protein	AT3G49910.1	Chr3:18504311-18504751 FORWARD LENGTH=146	0	63.346	44	8	260	7	146	16.9	10.78	2884	278.23	129	131	8	8	1	0.916	0.983	2259.2	2292.7	2100.6	2253.8	2259.2	1397.4	2292.7	2885.7	2100.6	2022.1	3513	2253.8	1596	2288.4	High	High	High	High	High	High	High	High	High	High	1
High	Master Protein	AT1G12230.2	Chr1:4148050-4150708 FORWARD LENGTH=427	0	104.309	37	12	189	12	427	46.5	7.78	2239	318.2	93	96	12	12	0	1.414	1.308	2253.7	1911.4	2702.6	2499.4	2253.7	1480.2	2711.3	1911.4	2067.2	2702.6	3019.9	2139.1	2572.8	2499.4	High	High	High	High	High	High	High	High	High	High	1
High	Master Protein	AT3G61260.1	Chr3:22675403-22676701 REVERSE LENGTH=212	0	61.092	43	9	173	7	212	23.1	5.64	2351	366.78	81	92	8	9	1	1.274	1.333	2250.8	1885.3	2402.6	2513.7	2250.8	1404.4	2691.6	1885.3	1822	2402.6	3006.7	2008.8	2573.6	2513.7	High	High	High	High	High	High	High	High	High	High	1
High	Master Protein	AT5G08540.1	Chr5:2763914-2765431 FORWARD LENGTH=346	0	86.979	34	9	204	9	346	38.6	5.85	3165	356.75	101	103	9	9	0	1.067	1.03	2249.4	2260.3	2411.2	2328.4	2249.4	1467.6	2541	2260.3	2127.7	2411.2	3246	2199.5	2328.4	2375.9	High	High	High	High	High	High	High	High	High	High	1
High	Master Protein	AT3G01120.1	Chr3:39234-41865 REVERSE LENGTH=563	0	75.149	21	10	182	10	563	59.9	6.87	2090	271.74	89	93	10	10	0	1.068	1.101	2248.3	2204.2	2354.4	2427.3	2248.3	1410.4	2389.2	2204.2	2259.4	2354.4	3291.6	2498.9	2012.1	2427.3	High	High	High	High	High	High	High	High	High	High	1
High	Master Protein	AT4G17720.1	Chr4:9862660-9864498 REVERSE LENGTH=313	0	51.876	33	10	117	7	313	33.5	6.1	723	140.84	59	58	10	10	2	1.097	0.993	2245.5	2247.3	2465.1	2230.7	2245.5	1466	2594.8	2247.3	2065.5	2465.1	3216	2185	2230.7	2398.3	High	High	High	High	High	High	High	High	High	High	1
High	Master Protein	AT1G27090.1	Chr1:9404041-9406098 REVERSE LENGTH=420	0	147.367	41	11	304	11	420	46	5.39	4986	531.44	154	150	11	10	0	1.144	1.061	2236.5	2100.1	2402.9	2228.3	2236.5	1373.1	2538.6	2100.1	1999	2402.9	2987.6	2110.6	2228.3	2329.8	High	High	High	High	High	High	High	High	High	High	1
High	Master Protein	AT5G45170.1	Chr5:18270555-18273129 REVERSE LENGTH=372	0	102.391	33	10	136	10	372	40.7	7.84	1980	240.49	66	70	10	10	0	1.147	1.046	2234	2059.1	2362.3	2153.8	2234	1345.6	2566.1	2059.1	2014.5	2362.3	3181.9	2090.5	2153.8	2407.6	High	High	High	High	High	High	High	High	High	High	1
High	Master Protein	AT5G24530.1	Chr5:8378964-8383154 FORWARD LENGTH=341	0	59.951	30	10	146	10	341	39.3	5.68	1339	199.12	73	73	10	10	0	1.261	1.079	2228	2018.2	2545.8	2177.7	2228	1399.6	2461.6	2018.2	1959.9	2545.8	3403.8	2105.5	2177.7	2441.8	High	High	High	High	High	High	High	High	High	High	1
High	Master Protein	AT4G11380.2	Chr4:6920608-6925444 FORWARD LENGTH=916	0	100.712	21	14	231	4	916	101.9	5.03	1858	316.81	114	117	14	14	9	0.87	0.903	2222.2	2443.8	2127.1	2207.7	2222.2	1401.2	2467.9	2443.8	1990.2	2127.1	3540.6	2207.7	1752.5	2246.9	High	High	High	High	High	High	High	High	High	High	1
High	Master Protein	AT5G18170.1	Chr5:6006172-6008248 FORWARD LENGTH=411	0	72.313	31	11	111	8	411	44.5	6.86	1077	178.24	55	56	11	11	3	1.073	1.016	2214.6	1955.1	2097	1986.6	2214.6	1188.3	2206.5	1955.1	1789.6	2097	2830.8	1986.6	1801.7	2191.3	High	High	High	High	High	High	High	High	High	High	1
High	Master Protein	AT3G17810.1	Chr3:6094279-6096289 FORWARD LENGTH=426	0	72.61	32	12	144	12	426	46.8	6.8	1906	217.07	68	76	11	12	0	1.267	1.175	2213.7	1988.6	2520	2336	2213.7	1414.5	2534	1988.6	2102.9	2520	3153.9	2250.1	2336	2462.6	High	High	High	High	High	High	High	High	High	High	1
High	Master Protein	AT2G24420.1	Chr2:10380147-10382624 FORWARD LENGTH=440	0	88.992	25	11	138	11	440	50.3	9.33	1351	216.66	71	67	11	11	0	1.33	1.209	2213	1920.8	2554.2	2321.3	2213	1503.7	2452.4	1920.8	2128.2	2554.2	2778.2	2160.1	2367.6	2321.3	High	High	High	High	High	High	High	High	High	High	1
High	Master Protein	AT3G14840.2	Chr3:4988271-4993891 FORWARD LENGTH=1020	0	131.933	24	18	216	16	1020	112.2	6.19	2474	340.57	106	110	18	18	2	1.155	1.058	2212.9	2007	2318.8	2123.9	2212.9	1411.4	2482.6	2007	1971.2	2318.8	3173.3	2035.9	2123.9	2349.1	High	High	High	High	High	High	High	High	High	High	1
High	Master Protein	AT2G44610.1	Chr2:18411778-18413883 REVERSE LENGTH=208	0	79.692	41	9	186	3	208	23.1	7.9	2342	296.12	93	93	9	9	6	0.792	0.834	2211.7	2559.8	2027	2135.4	2211.7	1452.2	2559.8	2637.3	1875.4	2027	3676.5	2135.4	1705.9	2321	High	High	High	High	High	High	High	High	High	High	1
High	Master Protein	AT3G26720.1	Chr3:9816707-9823056 FORWARD LENGTH=1019	0	127.41	26	19	152	19	1019	115.1	6.73	1667	220.79	76	76	19	19	0	1.342	1.204	2211.6	2066.4	2773.6	2487.3	2211.6	1548.7	2836.3	2066.4	2263.2	2773.6	3192.7	2375.3	2487.3	2788.8	High	High	High	High	High	High	High	High	High	High	1
High	Master Protein	AT2G33255.1	Chr2:14098795-14100358 FORWARD LENGTH=245	0	31.995	23	5	86	5	245	27.5	6.24	1106	148.21	41	45	4	5	0	1.11	0.998	2208.4	1479.2	1642	1476.8	2208.4	937.6	1727.4	1479.2	1262.4	1642	2157.3	1421.1	1476.8	1586	High	High	High	High	High	High	High	High	High	High	1
High	Master Protein	AT5G44070.1	Chr5:17734876-17737672 FORWARD LENGTH=485	0	109.535	36	15	234	15	485	54.4	6.6	2899	367.9	116	118	15	15	0	1.12	1.059	2202.6	2089.1	2340	2213.4	2202.6	1423	2354.3	2089.1	1903	2340	3204.6	2213.4	2073.7	2325.9	High	High	High	High	High	High	High	High	High	High	1
High	Master Protein	AT4G32520.1	Chr4:15689642-15692334 REVERSE LENGTH=529	0	106.706	24	13	225	13	529	57.9	8.88	2791	337.21	112	113	13	13	0	1.308	1.169	2201.6	1951.6	2553.3	2281.3	2201.6	1397.3	2335.6	1951.6	2109.9	2553.3	2915.7	2281.3	2236.8	2589	High	High	High	High	High	High	High	High	High	High	1
High	Master Protein	AT5G58290.1	Chr5:23569155-23571116 FORWARD LENGTH=408	0	129.194	44	15	321	13	408	45.7	5.6	4161	538.27	160	161	15	15	0	1.072	0.983	2200.4	2146.7	2300.3	2109.2	2200.4	1352.4	2498.2	2146.7	1935.1	2300.3	3227.2	2109.2	2094	2421.2	High	High	High	High	High	High	High	High	High	High	1
High	Master Protein	AT1G64520.1	Chr1:23956459-23958120 FORWARD LENGTH=267	0	99.224	45	9	156	9	267	30.7	4.91	1617	274.55	77	79	9	9	0	1.215	1.091	2200.2	2047.7	2487.5	2233.3	2200.2	1338.2	2542.5	2047.7	1952.9	2487.5	3181.6	2081.4	2233.3	2420	High	High	High	High	High	High	High	High	High	High	1
High	Master Protein	AT4G28750.1	Chr4:14202951-14203888 REVERSE LENGTH=143	0	72.269	61	6	353	4	143	15	9.92	5961	587.92	178	175	6	6	0	1.041	0.973	2199.2	2493.6	2594.6	2425.3	2199.2	1626.6	3176.1	2493.6	2594.6	2411.5	3664.7	2425.3	2212.6	2607.1	High	High	High	High	High	High	High	High	High	High	1
High	Master Protein	AT4G16500.2	Chr4:9301530-9301883 REVERSE LENGTH=117	0	51.068	41	5	103	5	117	12.5	9.13	1662	193.57	50	53	4	5	0	1.176	1.057	2195.4	2028.1	2385.2	2144.6	2195.4	1359.8	2431	2028.1	1934.6	2385.2	3058	2120.8	2144.6	2442.7	High	High	High	High	High	High	High	High	High	High	1
High	Master Protein	AT3G10060.1	Chr3:3102291-3103801 FORWARD LENGTH=230	0	63.311	36	7	134	7	230	24.5	9.63	1927	219.48	67	67	7	7	0	0.903	0.936	2190.1	2251.9	2034.4	2108.5	2190.1	1324.5	2447.2	2251.9	1840.4	2034.4	3404.2	2108.5	1768.6	2272.3	High	High	High	High	High	High	High	High	High	High	1
High	Master Protein	AT4G17560.1	Chr4:9780343-9781752 FORWARD LENGTH=225	0	23.408	19	6	67	3	225	25.5	10.02	293	91.45	33	34	6	6	3	0.997	0.96	2188.4	2262.5	2255.8	2172.6	2188.4	1339.5	2425.2	2262.5	2064.6	2255.8	3272.7	2172.6	1937.8	2363.5	High	High	High	High	High	High	High	High	High	High	1
High	Master Protein	AT2G31670.1	Chr2:13472699-13473490 REVERSE LENGTH=263	0	89.68	35	8	184	8	263	28.8	6.96	2236	329.92	92	92	8	8	0	1.383	1.131	2188.3	2229.6	3083.1	2520.7	2188.3	1712.2	3301.7	2229.6	3408.3	2728.7	3083.1	2520.7	2407.4	2552	High	High	High	High	High	High	High	High	High	High	1
High	Master Protein	AT2G33040.1	Chr2:14018978-14021047 REVERSE LENGTH=325	0	87.207	43	10	211	10	325	35.4	8.9	2647	290.59	106	105	10	10	0	0.932	0.979	2188	2313.1	2156.3	2264.2	2188	1449.7	2313.1	2568.3	2010	2156.3	3608.5	2404.5	1732.4	2264.2	High	High	High	High	High	High	High	High	High	High	1
High	Master Protein	AT3G53740.4	Chr3:19913921-19914813 REVERSE LENGTH=112	0	30.877	31	5	122	1	112	12.7	11.75	865	125.42	62	60	5	5	5	0.916	0.881	2187.3	2292	2098.4	2019.3	2187.3	1363.1	2292	2814	1844.3	2098.4	3348	2019.3	1801.4	2316	High	High	High	High	High	High	High	High	High	High	1
High	Master Protein	AT4G32470.1	Chr4:15669641-15671095 REVERSE LENGTH=122	0	53.074	45	5	166	5	122	14.5	9.73	1729	245.77	72	94	4	5	0	0.867	0.905	2184.3	2679.8	2324	2426.4	2184.3	1644.8	3157	2679.8	2324	2315.2	3668.8	2426.4	2111.8	2693.1	High	High	High	High	High	High	High	High	High	High	1
High	Master Protein	AT5G26742.2	Chr5:9285540-9288871 REVERSE LENGTH=748	0	137.536	28	21	186	21	748	81.1	7.8	1822	289.96	93	93	21	21	0	0.893	0.819	2184.2	2371.4	2118.2	1943.3	2184.2	1319.1	2371.4	2476.6	1849	2118.2	3370.3	1943.3	1762.4	2171.5	High	High	High	High	High	High	High	High	High	High	1
High	Master Protein	AT3G16460.1	Chr3:5593029-5595522 FORWARD LENGTH=705	0	196.819	36	15	234	15	705	72.4	5.5	4783	512.2	117	117	15	15	0	0.964	1.012	2183.6	2220.4	2141.1	2247.8	2183.6	1344.9	2595.4	2220.4	1927.7	2141.1	3666.6	2247.8	1746.8	2385.5	High	High	High	High	High	High	High	High	High	High	1
High	Master Protein	AT3G55250.1	Chr3:20479302-20480324 FORWARD LENGTH=277	0	83.818	39	11	210	11	277	31.2	6.07	2267	283.85	103	107	11	11	0	1.108	1.023	2180.1	2056.8	2279.7	2104.3	2180.1	1361.8	2447.5	2056.8	1940.9	2279.7	3140.4	2063	2104.3	2244.8	High	High	High	High	High	High	High	High	High	High	1
High	Master Protein	AT4G33510.1	Chr4:16116496-16118549 FORWARD LENGTH=507	0	74.771	22	10	165	7	507	56.1	8.78	2233	277.75	82	83	10	10	1	0.974	0.884	2179.8	2292.3	2233.8	2027	2179.8	1345.2	2462.6	2292.3	1908.4	2233.8	3282.2	2027	1984.5	2211.7	High	High	High	High	High	High	High	High	High	High	1
High	Master Protein	AT4G34490.2	Chr4:16484896-16487556 REVERSE LENGTH=543	0	62.173	19	10	114	10	543	58.4	8.35	1161	184.1	57	57	10	10	0	1.061	1.103	2179.7	2036.6	2159.9	2246.1	2179.7	1335.5	2494.2	2036.6	1855.5	2159.9	3261	2246.1	1960.3	2448	High	High	High	High	High	High	High	High	High	High	1
High	Master Protein	AT5G23820.1	Chr5:8031386-8032809 FORWARD LENGTH=164	0	27.496	20	3	125	3	164	17.9	4.68	1579	179.6	62	63	3	3	0	1.156	1.228	2179.6	1974.3	2281.5	2424.9	2179.6	1533.1	2468.6	1974.3	2192.3	2281.5	2887.5	2472.1	2190	2424.9	High	High	High	High	High	High	High	High	High	High	1
High	Master Protein	AT1G75280.1	Chr1:28252030-28253355 FORWARD LENGTH=310	0	45.775	30	9	85	9	310	33.7	5.94	695	123.03	37	48	8	9	0	1.284	1.272	2177.4	1908.2	2450.3	2426.6	2177.4	1542.9	2524	1908.2	2450.3	2268.9	2911.8	2437.3	2128.4	2426.6	High	High	High	High	High	High	High	High	High	High	1
High	Master Protein	AT5G44650.1	Chr5:18013396-18015292 FORWARD LENGTH=280	0	46.406	36	9	136	9	280	31.8	5.07	609	123.66	66	70	9	9	0	1.18	1.101	2177.2	2003.3	2364.4	2206.3	2177.2	1442.1	2526.9	2003.3	2036.5	2364.4	3096.4	2133.4	2206.3	2376.2	High	High	High	High	High	High	High	High	High	High	1
High	Master Protein	AT2G44640.1	Chr2:18417286-18419063 FORWARD LENGTH=451	0	83.6	32	12	164	12	451	49.8	8.73	1422	263.9	82	82	12	12	0	0.956	0.91	2175.3	2272	2171.9	2066.4	2175.3	1357.2	2345.7	2272	1906.9	2171.9	3255.3	2066.4	1971	2215	High	High	High	High	High	High	High	High	High	High	1
High	Master Protein	AT3G45030.1	Chr3:16471606-16472312 REVERSE LENGTH=124	0	41.829	32	4	155	1	124	13.9	9.72	1825	286.83	75	80	4	4	3	1.003	0.966	2174.8	2236.3	2244.1	2160.5	2174.8	1289	2236.3	2268.3	1992.7	2244.1	3260.8	2160.5	1917.4	2302	High	High	High	High	High	High	High	High	High	High	1
High	Master Protein	AT1G20960.1	Chr1:7302591-7309914 REVERSE LENGTH=2171	0	156.355	15	31	243	26	2171	247	5.74	1635	265.65	119	124	30	31	4	0.874	0.923	2174.1	2426.5	2120.6	2240.8	2174.1	1468.9	2426.5	2541.9	2104.2	2120.6	3423	2350.2	1781.8	2240.8	High	High	High	High	High	High	High	High	High	High	1
High	Master Protein	AT1G29150.1	Chr1:10181240-10182499 FORWARD LENGTH=419	0	80.589	38	13	142	13	419	46.7	6.67	1338	224.88	75	67	13	13	0	1.039	0.958	2174	2094.9	2176.8	2006.9	2174	1331.5	2370.7	2094.9	1730.4	2176.8	3343.5	2006.9	1995.2	2282.2	High	High	High	High	High	High	High	High	High	High	1
High	Master Protein	AT3G08030.1	Chr3:2564191-2565819 FORWARD LENGTH=365	0	81.152	44	11	132	11	365	39	7.56	1637	234.4	65	67	11	11	0	0.915	0.979	2171.6	2256.5	2065.1	2209.8	2171.6	1320.4	2501.2	2256.5	2032.1	2065.1	3316.7	2236.2	1635.7	2209.8	High	High	High	High	High	High	High	High	High	High	1
High	Master Protein	AT1G25490.1	Chr1:8951700-8954899 FORWARD LENGTH=588	0	82.541	23	13	221	8	588	65.5	5.07	1398	230.84	114	107	13	12	5	1.133	1.011	2170.5	2106.2	2386.9	2129.2	2170.5	1389.9	2451	2106.2	1920.2	2386.9	3357.5	2129.2	2050.6	2316.9	High	High	High	High	High	High	High	High	High	High	1
High	Master Protein	AT5G03290.1	Chr5:794043-795939 FORWARD LENGTH=374	0	126.858	40	12	220	6	374	40.6	6.79	2966	451.64	109	111	12	12	6	1.084	0.992	2170	2127.3	2306.5	2111.1	2170	1301.9	2427.8	2127.3	1915.8	2306.5	3133.2	2076.4	2111.1	2305.2	High	High	High	High	High	High	High	High	High	High	1
High	Master Protein	AT2G24060.1	Chr2:10229453-10231390 FORWARD LENGTH=312	0	66.272	26	9	112	5	312	35.1	5.95	978	173.2	57	55	9	9	5	1.159	1.193	2168.4	1743.3	2020.3	2080	2168.4	1133.7	2257.1	1743.3	1557.8	2020.3	2828.1	1913.4	2252.6	2080	High	High	High	High	High	High	High	High	High	High	1
High	Master Protein	AT5G06290.1	Chr5:1919380-1921211 FORWARD LENGTH=273	0	128.553	47	12	1413	4	273	29.8	5.74	13730	1814.92	691	722	11	12	0	1.503	1.42	2165.6	1733.1	2604.4	2460.6	2165.6	1371.8	2450.6	1733.1	1960.7	2604.4	2813	2101.2	2460.6	2479.9	High	High	High	High	High	High	High	High	High	High	1
High	Master Protein	AT4G10480.1	Chr4:6478089-6479079 REVERSE LENGTH=212	0	165.962	77	9	401	9	212	23.2	4.42	5885	572.64	215	186	9	8	0	1.15	1.052	2160.2	2023.2	2326.3	2128.2	2160.2	1365.2	2426.7	2023.2	1971.8	2326.3	3074.6	2118.7	2128.2	2371.8	High	High	High	High	High	High	High	High	High	High	1
High	Master Protein	AT5G66530.4	Chr5:26553821-26555386 REVERSE LENGTH=279	0	66.055	39	8	107	8	279	30.5	5.25	1284	171.08	53	54	8	7	0	1.161	1.095	2156.7	1961.2	2276.4	2148.4	2156.7	1379.2	2481.8	1961.2	1981.6	2276.4	3151.9	2148.4	2028.6	2359.7	High	High	High	High	High	High	High	High	High	High	1
High	Master Protein	AT1G02560.1	Chr1:538000-539805 FORWARD LENGTH=298	0	73.937	30	7	144	7	298	32.3	8.24	1143	220.99	71	73	7	7	0	0.919	0.835	2152.9	2277.1	2091.9	1901.6	2152.9	1225.2	2366	2277.1	1774.6	2091.9	3231.6	1901.6	1790.1	2217.9	High	High	High	High	High	High	High	High	High	High	1
High	Master Protein	AT5G55730.1	Chr5:22558375-22560392 REVERSE LENGTH=424	0	86.955	22	7	174	7	424	44.8	6.74	2624	342.11	86	88	7	7	0	1.377	1.331	2149.5	1802.5	2482.5	2399.7	2149.5	1398.5	2553.4	1802.5	1990.4	2482.5	2907.5	2083.9	2399.9	2399.7	High	High	High	High	High	High	High	High	High	High	1
High	Master Protein	AT3G22110.1	Chr3:7792819-7793571 REVERSE LENGTH=250	0	91.065	48	10	166	10	250	27.5	7.11	1773	236.44	81	85	10	10	0	0.945	0.888	2145.9	2237.6	2113.8	1987.8	2145.9	1328.1	2381.5	2237.6	1877.1	2113.8	3290.1	1987.8	1813.2	2347.9	High	High	High	High	High	High	High	High	High	High	1
High	Master Protein	AT1G07370.1	Chr1:2263204-2264382 FORWARD LENGTH=263	0	82.113	48	10	192	4	263	29.1	4.75	2104	278.65	96	96	10	10	6	1.191	1.12	2143.9	1990.9	2370.2	2229.5	2143.9	1378.7	2532.9	1990.9	2046.6	2370.2	3076.9	2095.6	2229.5	2371.8	High	High	High	High	High	High	High	High	High	High	1
High	Master Protein	AT5G56680.1	Chr5:22936645-22938841 FORWARD LENGTH=572	0	83.704	24	12	190	10	572	63.7	5.58	2264	305.74	93	97	12	12	3	1.126	1.017	2140.2	2058	2318.3	2092.3	2140.2	1385.4	2376.6	2058	2005.6	2318.3	3178.8	2092.3	2017.8	2374.9	High	High	High	High	High	High	High	High	High	High	1
High	Master Protein	AT2G47510.2	Chr2:19498614-19502020 FORWARD LENGTH=492	0	226.922	48	17	426	7	492	53	7.88	7454	858.86	213	213	17	17	0	1.226	1.117	2138.4	1898.5	2327.8	2120.4	2138.4	1345.7	2444.9	1898.5	1947.9	2327.8	2944.1	1961.4	2120.4	2292.8	High	High	High	High	High	High	High	High	High	High	1
High	Master Protein	AT5G14910.1	Chr5:4823815-4825196 FORWARD LENGTH=178	0	65.821	28	3	119	3	178	18.9	5.27	2799	292.92	59	60	3	3	0	1.41	1.148	2135.9	1828	2576.8	2098.2	2135.9	995.5	2053.1	1828	1555.7	2576.8	3166.3	1522.4	2098.2	2210.1	High	High	High	High	High	High	High	High	High	High	1
High	Master Protein	AT1G14980.1	Chr1:5165930-5166654 REVERSE LENGTH=98	0	49.352	71	7	166	7	98	10.8	7.42	1616	247.59	83	83	7	7	0	1.053	1.004	2133.9	2051.9	2160.6	2059.3	2133.9	1310.4	2245.2	2051.9	1786.7	2160.6	3007.4	1996.8	2059.3	2191.8	High	High	High	High	High	High	High	High	High	High	1
High	Master Protein	AT2G36250.2	Chr2:15197661-15199932 REVERSE LENGTH=478	0	151.801	39	13	212	10	478	50.7	5.71	3573	408.21	105	107	13	13	3	1	0.943	2133.4	2047.8	2046.8	1931.7	2133.4	1286.9	2311	2047.8	1761	2046.8	3022.3	1884.6	1931.7	2124.9	High	High	High	High	High	High	High	High	High	High	1
High	Master Protein	AT5G02490.1	Chr5:550296-552565 REVERSE LENGTH=653	0	337.85	47	25	1026	8	653	71.3	5.12	15148	1844.2	514	512	25	25	2	1.233	1.188	2133	1909.6	2355.3	2268.5	2133	1288.3	2234.9	1909.6	1697.1	2355.3	3394.9	1848.9	2268.5	2574.9	High	High	High	High	High	High	High	High	High	High	1
High	Master Protein	AT2G33120.2	Chr2:14043785-14045337 REVERSE LENGTH=229	0	32.904	22	6	100	2	229	25.8	8.78	473	93.32	53	47	6	6	5	0.851	0.885	2131.1	2357.6	2006.4	2085.3	2131.1	1377.9	2509.2	2357.6	1836.4	2006.4	3459.4	2085.3	1835.5	2202.1	High	High	High	High	High	High	High	High	High	High	1
High	Master Protein	AT2G01250.1	Chr2:132943-134264 REVERSE LENGTH=242	0	118.195	53	15	294	8	242	28.2	9.94	3338	471.71	151	143	15	14	0	0.919	0.936	2128	2202.3	2023.2	2061.8	2128	1279.4	2202.3	2506.7	1828.5	2023.2	3192.4	2061.8	1583.4	2127.2	High	High	High	High	High	High	High	High	High	High	1
High	Master Protein	AT5G03660.1	Chr5:938068-939811 FORWARD LENGTH=173	0	60.432	44	10	199	7	173	20.2	5.67	1775	226.42	98	101	10	10	2	1.303	1.252	2123.4	1765.4	2299.7	2210.4	2123.4	1339	2474.4	1765.4	2018.5	2299.7	2722.6	2034.9	2289.9	2210.4	High	High	High	High	High	High	High	High	High	High	1
High	Master Protein	AT5G35790.1	Chr5:13956879-13959686 REVERSE LENGTH=576	0	83.288	28	16	153	12	576	65.4	7.74	1965	213.11	76	77	16	16	3	1.036	0.935	2123.1	2191	2269.1	2049.1	2123.1	1360.1	2378.5	2191	1843.7	2269.1	3210.3	2049.1	2024.1	2328	High	High	High	High	High	High	High	High	High	High	1
High	Master Protein	AT3G63520.1	Chr3:23452940-23455896 FORWARD LENGTH=538	0	96.35	25	11	171	11	538	60.9	6.49	2249	252	85	86	11	11	0	1.016	0.932	2121.4	2161.8	2196.3	2015.5	2121.4	1363.7	2414.2	2161.8	1907.8	2196.3	3212.9	2015.5	1895.4	2298.8	High	High	High	High	High	High	High	High	High	High	1
High	Master Protein	AT3G22200.2	Chr3:7835457-7838863 FORWARD LENGTH=513	0	131.937	34	10	186	10	513	56.3	8.25	2942	399.17	92	94	9	10	0	1.157	1.039	2116.7	1950.5	2257	2026.6	2116.7	1243.9	2221.1	1950.5	1916.4	2257	2991.6	2026.6	1921.6	2392.4	High	High	High	High	High	High	High	High	High	High	1
High	Master Protein	AT2G45790.1	Chr2:18855876-18857753 FORWARD LENGTH=246	0	72.496	43	10	165	10	246	27.7	5.54	1897	254.3	80	85	10	10	0	1.229	1.098	2116.5	1938	2382	2127.3	2116.5	1285	2459	1938	1839.4	2382	3013.2	2018.4	2127.3	2295.6	High	High	High	High	High	High	High	High	High	High	1
High	Master Protein	AT4G29040.1	Chr4:14312369-14314386 FORWARD LENGTH=443	0	109.824	45	17	189	3	443	49.3	6.21	2109	316.84	93	96	17	17	12	0.96	0.967	2112	2076.2	1992.6	2006.9	2112	1300.9	2344	2076.2	1794.8	1992.6	3034	2006.9	1844.4	2211	High	High	High	High	High	High	High	High	High	High	1
High	Master Protein	AT5G17310.2	Chr5:5696955-5700845 REVERSE LENGTH=470	0	213.516	48	21	565	10	470	51.9	6.01	7089	825.31	282	283	21	21	0	1.14	1.039	2110.3	1995.8	2276.1	2073.3	2110.3	1352.8	2523	1995.8	1907	2276.1	3058.5	1996.2	2073.3	2370.5	High	High	High	High	High	High	High	High	High	High	1
High	Master Protein	AT5G35680.3	Chr5:13858085-13858589 REVERSE LENGTH=150	0	33.764	27	4	170	4	150	17	7.24	1765	204.28	85	85	4	4	0	0.972	0.967	2109.8	2198.9	2138	2125.3	2109.8	1395.9	2593	2198.9	1993.3	2138	3245.1	2125.3	1850.3	2138	High	High	High	High	High	High	High	High	High	High	1
High	Master Protein	AT5G62690.1	Chr5:25181560-25183501 FORWARD LENGTH=450	0	280.86	46	18	1365	4	450	50.7	4.81	17581	2081.5	683	682	18	18	0	1.159	1.087	2108.8	1992.5	2308.4	2165.9	2108.8	1356.8	2331	1992.5	2065	2308.4	3123.4	2165.9	2085.8	2282	High	High	High	High	High	High	High	High	High	High	1
High	Master Protein	AT3G59760.1	Chr3:22072119-22075345 REVERSE LENGTH=433	0	109.169	40	13	206	12	433	46.1	8.37	2400	353.68	102	104	13	13	0	1.107	1.101	2106.5	1921.5	2126.7	2115.5	2106.5	1239	2278.2	1921.5	1992	2126.7	2862.4	2115.5	1890.4	2235.9	High	High	High	High	High	High	High	High	High	High	1
High	Master Protein	AT1G01800.1	Chr1:293396-294888 FORWARD LENGTH=295	0	74.824	46	12	118	12	295	31.6	5.39	2276	201.84	59	59	12	12	0	1.359	1.269	2098.6	1765.8	2400.6	2240.3	2098.6	1368.1	2385.8	1765.8	1909	2400.6	2908.4	2052.8	2240.3	2311.7	High	High	High	High	High	High	High	High	High	High	1
High	Master Protein	AT3G61470.1	Chr3:22745736-22747032 FORWARD LENGTH=257	0	118.14	37	6	223	6	257	27.7	7.44	4334	544.1	110	113	6	6	0	0.911	0.938	2097.7	2337.4	2129.9	2192.4	2097.7	1335	2478.2	2337.4	1899.9	2129.9	3503.2	2243.5	1759.1	2192.4	High	High	High	High	High	High	High	High	High	High	1
High	Master Protein	AT1G14320.1	Chr1:4888270-4889408 FORWARD LENGTH=220	0	43.753	27	7	139	7	220	24.9	10.49	2689	247.27	70	69	7	7	0	0.849	0.917	2097	2166.9	1839.5	1987.8	2097	1393.4	2166.9	2903.6	1839.5	1839	3736.6	2159.4	1397.8	1987.8	High	High	High	High	High	High	High	High	High	High	1
High	Master Protein	AT1G66430.1	Chr1:24778400-24780393 FORWARD LENGTH=384	0	89.86	36	12	227	12	384	41.4	5.77	2879	317.79	113	114	12	12	0	1.254	1.103	2096.3	1927.3	2417	2126.1	2096.3	1327.1	2437.4	1927.3	2035.7	2417	3052.9	2096.9	2126.1	2352.4	High	High	High	High	High	High	High	High	High	High	1
High	Master Protein	AT3G60820.3	Chr3:22472038-22473809 REVERSE LENGTH=223	0	74.222	48	9	176	9	223	24.6	7.4	2126	298.14	88	88	9	9	0	0.964	0.905	2092	2228.5	2148.5	2016.6	2092	1284.3	2266.5	2228.5	1864.9	2148.5	3276.1	2016.6	1931.2	2244.7	High	High	High	High	High	High	High	High	High	High	1
High	Master Protein	AT4G21860.1	Chr4:11600238-11601507 REVERSE LENGTH=202	0	27.792	19	5	186	3	202	22	8.56	1732	253.46	93	93	5	5	0	1.274	1.168	2088.4	1785.4	2275.3	2085.1	2088.4	1316	2243.9	1785.4	1930.4	2275.3	2656	2085.1	2073	2231.4	High	High	High	High	High	High	High	High	High	High	1
High	Master Protein	AT5G11450.2	Chr5:3654421-3656357 FORWARD LENGTH=315	0	60.539	28	7	141	7	315	35.3	8.88	1462	239.48	70	71	7	7	0	1.059	0.996	2088.1	2109.1	2232.5	2101.2	2088.1	1363.7	2532.1	2109.1	1970	2232.5	3106.1	2101.2	2035	2299.6	High	High	High	High	High	High	High	High	High	High	1
High	Master Protein	ATCG00780.1	ChrC:80696-81064 REVERSE LENGTH=122	0	72.106	72	10	209	10	122	13.6	9.29	3038	341.82	105	104	10	9	0	0.974	0.926	2087.5	2167.1	2110.8	2007.7	2087.5	1297.8	2298.2	2167.1	1872	2110.8	3133.5	2007.7	1831.2	2190.1	High	High	High	High	High	High	High	High	High	High	1
High	Master Protein	AT2G21330.1	Chr2:9128416-9130152 REVERSE LENGTH=399	0	201.81	40	15	954	6	399	42.9	6.58	16248	1676.29	477	477	15	15	0	1.309	1.198	2083.1	1777.8	2327.9	2130.6	2083.1	1282.7	2362.2	1777.8	1907.4	2327.9	2828.3	1977	2130.6	2265.7	High	High	High	High	High	High	High	High	High	High	1
High	Master Protein	AT4G11260.1	Chr4:6851515-6853719 REVERSE LENGTH=358	0	80.067	27	10	124	10	358	39.7	5.11	1239	164.28	61	63	10	10	0	1.059	0.962	2080.9	2070.6	2192.5	1992.5	2080.9	1341.8	2400.1	2070.6	1914.2	2192.5	3107.9	1992.5	1902.9	2221.9	High	High	High	High	High	High	High	High	High	High	1
High	Master Protein	AT3G52140.4	Chr3:19333232-19341295 FORWARD LENGTH=1419	0	172.906	17	20	298	20	1419	155.1	6.4	4106	507.48	151	147	19	20	0	0.998	0.95	2079.2	2201.1	2196.6	2091.2	2079.2	1353.7	2337.1	2201.1	2007.5	2196.6	3033.4	2091.2	1885.6	2233.8	High	High	High	High	High	High	High	High	High	High	1
High	Master Protein	AT4G16143.1	Chr4:9134450-9137134 REVERSE LENGTH=535	0	137.294	40	15	327	10	535	58.9	5.1	5453	570.32	162	165	15	15	4	1.103	1.028	2076	1989.8	2195.1	2044.9	2076	1276.1	2317.9	1989.8	1834.3	2195.1	3026.8	2004.3	2044.9	2219.1	High	High	High	High	High	High	High	High	High	High	1
High	Master Protein	AT3G01280.1	Chr3:85754-87612 FORWARD LENGTH=276	0	103.629	47	11	142	9	276	29.4	8.73	2152	270.95	71	71	11	11	2	0.918	0.914	2075.8	2234.7	2051.9	2043.2	2075.8	1287	2234.7	2298.4	1789	2051.9	3267.8	2043.2	1741.7	2144.4	High	High	High	High	High	High	High	High	High	High	1
High	Master Protein	AT5G04740.1	Chr5:1368713-1371391 REVERSE LENGTH=301	0	36.646	22	7	114	7	301	33.2	5.48	1019	141.25	56	58	7	7	0	1.16	1.107	2075.2	1926.2	2234.7	2131.7	2075.2	1330.8	2386.3	1926.2	1889.5	2234.7	2895.6	2131.7	2031.3	2245.8	High	High	High	High	High	High	High	High	High	High	1
High	Master Protein	AT3G55260.1	Chr3:20489317-20492858 FORWARD LENGTH=541	0	54.655	18	10	116	9	541	61.2	6.27	1292	174.26	57	59	10	10	1	1.328	1.175	2070.3	1718.8	2281.8	2018.8	2070.3	1309.3	2118.6	1718.8	1915.7	2281.8	2673.7	2018.8	1931.8	2415.4	High	High	High	High	High	High	High	High	High	High	1
High	Master Protein	AT2G47610.1	Chr2:19529854-19531401 FORWARD LENGTH=257	0	38.771	30	8	88	2	257	29.1	10.13	778	114.97	42	46	7	8	6	0.822	0.952	2067.5	2076	1706.2	1977.1	2067.5	1256.6	2076	2798.1	1706.2	1649.5	3331.6	2006.8	1390.2	1977.1	High	High	High	High	High	High	High	High	High	High	1
High	Master Protein	AT4G09320.1	Chr4:5923484-5924366 FORWARD LENGTH=149	0	28.685	36	5	100	5	149	16.5	6.79	1206	150.89	50	50	5	5	0	0.998	0.928	2064.5	2169	2164.6	2013.4	2064.5	1294.3	2365.2	2169	1918.2	2164.6	3042.2	2013.4	1992.9	2302.1	High	High	High	High	High	High	High	High	High	High	1
High	Master Protein	AT5G42270.1	Chr5:16902659-16905102 FORWARD LENGTH=704	0	428.824	52	29	1190	8	704	75.2	5.49	21225	2273.87	591	599	29	29	0	1.213	1.111	2064.4	1929.7	2341	2144.4	2064.4	1376.6	2359.8	1929.7	1937.1	2341	3077.7	2016.2	2144.4	2233.8	High	High	High	High	High	High	High	High	High	High	1
High	Master Protein	AT1G34430.1	Chr1:12588027-12590084 REVERSE LENGTH=465	0	155.434	44	13	271	11	465	48.3	8.78	3255	506.58	136	135	13	13	0	1.046	0.954	2063.1	2038.8	2133	1945.7	2063.1	1198.2	2425.6	2038.8	1802.7	2133	3063.3	1881.8	1945.7	2209	High	High	High	High	High	High	High	High	High	High	1
High	Master Protein	AT4G31500.1	Chr4:15273677-15275271 REVERSE LENGTH=499	0	95.741	32	15	196	15	499	56.8	8.37	1758	287.67	96	100	14	15	0	0.893	0.932	2061.5	2173.8	1940.3	2026.2	2061.5	1319.7	2173.8	2348.2	1794.4	1940.3	3095.4	2072.3	1633.3	2026.2	High	High	High	High	High	High	High	High	High	High	1
High	Master Protein	AT2G14170.1	Chr2:5977727-5981899 REVERSE LENGTH=607	0	79.475	23	12	121	12	607	65.9	8.59	1616	193.78	61	60	12	12	0	1.336	1.154	2060.3	1772.4	2368.8	2045	2060.3	1303.2	2160.6	1772.4	1782.9	2368.8	2791.4	1956.5	2045	2339.8	High	High	High	High	High	High	High	High	High	High	1
High	Master Protein	AT3G18060.1	Chr3:6183880-6186788 FORWARD LENGTH=609	0	113.55	30	16	187	16	609	66	5.96	2316	259.93	93	94	16	16	0	1.027	0.963	2058.9	2068	2123.4	1990.5	2058.9	1202.7	2173.7	2068	1798.1	2123.4	2916.6	1990.5	1680	2147.2	High	High	High	High	High	High	High	High	High	High	1
High	Master Protein	AT1G49750.1	Chr1:18411177-18412779 REVERSE LENGTH=494	0	40.041	16	6	99	6	494	54.4	8.1	901	154.07	49	50	6	6	0	1.255	1.135	2057.2	2090.2	2624.2	2372.8	2057.2	1572.5	2568.8	2090.2	2369.3	2624.2	3202	2507.1	2372.8	2302.5	High	High	High	High	High	High	High	High	High	High	1
High	Master Protein	AT1G12410.1	Chr1:4223099-4224954 FORWARD LENGTH=279	0	72.716	34	9	164	9	279	31.2	9.14	1946	275.89	81	83	9	9	0	1.04	0.95	2050.9	2121.9	2207.1	2015.7	2050.9	1299.1	2365.4	2121.9	1902.9	2207.1	3101.6	2000.8	2015.7	2179.7	High	High	High	High	High	High	High	High	High	High	1
High	Master Protein	AT3G02880.1	Chr3:634819-636982 FORWARD LENGTH=627	0	92.438	26	14	167	9	627	67.7	8.37	1898	269.05	84	83	14	13	4	1.102	1.05	2048.6	2071.7	2283.5	2176	2048.6	1371.9	2358.1	2071.7	1928	2283.5	2948.9	2176	2030.9	2268.3	High	High	High	High	High	High	High	High	High	High	1
High	Master Protein	AT1G55450.1	Chr1:20705274-20706825 REVERSE LENGTH=311	0	81.396	34	10	126	9	311	34.5	7.28	1511	198.92	63	63	10	10	1	0.872	0.85	2045.7	2304.9	2009.1	1958.3	2045.7	1300	2304.9	2307.8	1792.3	2009.1	3185.9	1958.3	1767.5	1987.1	High	High	High	High	High	High	High	High	High	High	1
High	Master Protein	AT3G20790.1	Chr3:7268802-7271099 FORWARD LENGTH=355	0	65.41	32	10	114	10	355	38.6	5.74	866	177.94	59	55	10	9	0	1.058	0.989	2042	1942.6	2055.6	1920.5	2042	1217	2209.4	1942.6	1750	2055.6	2923.3	1920.5	1813.5	2145.9	High	High	High	High	High	High	High	High	High	High	1
High	Master Protein	AT1G66240.1	Chr1:24686445-24687327 REVERSE LENGTH=106	0	61.777	37	4	140	4	106	11.4	7.94	2057	246.75	72	68	4	4	0	0.928	0.868	2029.1	2254.9	2092.8	1957.5	2029.1	1297.8	2291.6	2254.9	1765.7	2092.8	2974.3	1957.5	1909.6	2113.6	High	High	High	High	High	High	High	High	High	High	1
High	Master Protein	AT5G17990.1	Chr5:5957330-5959681 FORWARD LENGTH=444	0	77.144	21	9	135	9	444	46.5	7.27	2202	231.6	67	68	9	9	0	1.031	0.927	2028.1	1999.3	2062.2	1854.2	2028.1	1267.9	2295.7	1999.3	1789	2062.2	3040.6	1854.2	1782.3	1993.8	High	High	High	High	High	High	High	High	High	High	1
High	Master Protein	AT3G20630.1	Chr3:7203001-7208340 REVERSE LENGTH=797	0	99.003	29	19	289	19	797	88.3	5.21	1939	270.82	144	145	19	19	0	1.149	1.026	2027.4	1830.4	2104	1878.6	2027.4	1197.2	2183.1	1830.4	1804.4	2104	2782.5	1851.3	1878.6	2143.3	High	High	High	High	High	High	High	High	High	High	1
High	Master Protein	AT1G13900.1	Chr1:4753494-4755554 REVERSE LENGTH=656	0	63.558	15	10	136	10	656	73.7	6.18	1199	174.3	68	68	10	10	0	1.388	1.24	2024.3	1726.1	2396	2141.1	2024.3	1302.3	2269.4	1726.1	1935.5	2396	2631.7	2015.7	2141.1	2259.7	High	High	High	High	High	High	High	High	High	High	1
High	Master Protein	AT5G65750.1	Chr5:26304212-26307947 FORWARD LENGTH=1025	0	157.712	26	21	287	14	1025	116.3	7.3	3189	451.45	144	143	21	21	0	0.971	0.951	2023.7	2066.3	2006.9	1965.5	2023.7	1220	2182.5	2066.3	1777.7	2006.9	2990.4	1965.5	1822.7	2059.2	High	High	High	High	High	High	High	High	High	High	1
High	Master Protein	AT3G48110.1	Chr3:17763111-17770964 FORWARD LENGTH=1067	0	118.042	22	20	223	20	1067	119.7	5.97	2109	325.81	109	114	20	20	0	1.038	0.979	2020.5	2078	2156.6	2035.1	2020.5	1393.5	2434.2	2078	1972.7	2156.6	3011.9	2035.1	1945.9	2275.1	High	High	High	High	High	High	High	High	High	High	1
High	Master Protein	AT2G42740.1	Chr2:17791794-17792946 FORWARD LENGTH=182	0	36.446	34	5	79	5	182	20.8	9.92	885	110.97	40	39	5	5	0	0.866	0.886	2016.3	2154.5	1865.6	1909.3	2016.3	1225.3	2154.5	2304.1	1739.8	1865.6	3295.7	1909.3	1553.5	2071.9	High	High	High	High	High	High	High	High	High	High	1
High	Master Protein	AT4G04950.1	Chr4:2517882-2519924 REVERSE LENGTH=488	0	106.706	36	13	152	13	488	53.1	5.08	2123	263	76	76	13	13	0	1.346	1.275	2011.3	1681.9	2263.9	2144.9	2011.3	1274.2	2276.2	1681.9	1866.9	2263.9	2715.7	1940.4	2144.9	2228.1	High	High	High	High	High	High	High	High	High	High	1
High	Master Protein	AT1G21130.1	Chr1:7399170-7400470 REVERSE LENGTH=373	0	79.121	32	10	142	10	373	40.7	5.15	2294	224.02	72	70	10	9	0	0.971	0.904	2011	2138	2076	1933.5	2011	1349	2750.1	2138	1873.9	2076	2978	1933.5	1792	2096.7	High	High	High	High	High	High	High	High	High	High	1
High	Master Protein	AT5G20080.1	Chr5:6782708-6786360 FORWARD LENGTH=328	0	86.737	38	11	117	11	328	36	8.69	1239	174.78	58	59	11	11	0	1.145	1.072	2010.9	1871.7	2142.8	2007.2	2010.9	1271.2	2203.4	1871.7	1861.3	2142.8	2901.9	2007.2	1911.2	2110.4	High	High	High	High	High	High	High	High	High	High	1
High	Master Protein	AT1G21440.2	Chr1:7502325-7504103 REVERSE LENGTH=336	0	91.592	34	9	172	8	336	36.3	7.15	2457	316.22	85	87	9	9	1	1.224	1.124	2002	1769.4	2166.1	1989.6	2002	1241.8	2138	1769.4	1868.1	2166.1	2763.5	1989.6	1977.7	2211	High	High	High	High	High	High	High	High	High	High	1
High	Master Protein	AT3G44310.1	Chr3:15986901-15988841 FORWARD LENGTH=346	0	105.92	47	12	221	10	346	38.1	6.28	2658	419.99	109	112	12	12	3	1.017	1.054	2001.6	2023.4	2058.8	2132.3	2001.6	1245.5	2103.1	2023.4	1888.6	2058.8	2990.1	2147.4	1744.1	2132.3	High	High	High	High	High	High	High	High	High	High	1
High	Master Protein	AT5G08080.3	Chr5:2588532-2591106 FORWARD LENGTH=315	0	72.903	37	10	219	9	315	35.4	6.14	2550	351.26	109	110	10	10	0	1.246	1.216	2001.2	1796.1	2237.3	2184.1	2001.2	1402.4	2410.9	1796.1	1900.4	2237.3	2699.1	2012.2	2184.1	2237	High	High	High	High	High	High	High	High	High	High	1
High	Master Protein	AT3G27380.2	Chr3:10131209-10132673 REVERSE LENGTH=279	0	54.282	28	7	119	2	279	31.2	8.44	1052	151.43	58	61	7	7	7	1.034	0.963	2000.2	1973.9	2040.7	1899.9	2000.2	1273.6	2231.9	1973.9	1706.7	2040.7	3026.2	1899.9	1870.7	2077.7	High	High	High	High	High	High	High	High	High	High	1
High	Master Protein	AT3G16110.1	Chr3:5460955-5463666 REVERSE LENGTH=534	0	53.555	23	12	105	11	534	59.5	5.02	684	131.26	53	52	12	12	1	1.047	0.97	1998.4	1484.6	1554.3	1440.4	1998.4	891.9	1680.4	1484.6	1350	1554.3	1966.4	1358	1440.4	1564.1	High	High	High	High	High	High	High	High	High	High	1
High	Master Protein	AT4G39680.1	Chr4:18414604-18416938 REVERSE LENGTH=633	0	169.347	48	21	315	21	633	69.4	4.97	3617	564.04	157	158	20	21	0	1.216	1.155	1996.8	1875.5	2280.4	2166.7	1996.8	1304.6	2290.8	1875.5	1951.7	2280.4	2594.8	2037.3	2183.5	2166.7	High	High	High	High	High	High	High	High	High	High	1
High	Master Protein	AT3G54210.1	Chr3:20067672-20068385 REVERSE LENGTH=211	0	25.677	24	5	90	5	211	23.5	11.39	700	111.92	48	42	5	5	0	0.913	0.785	1992.9	2233.6	2039.7	1753.7	1992.9	1177.7	2236.2	2233.6	1611.7	2039.7	2945.3	1746.1	1753.7	2186.2	High	High	High	High	High	High	High	High	High	High	1
High	Master Protein	AT4G09570.1	Chr4:6049560-6052184 FORWARD LENGTH=501	0	71.595	21	9	148	8	501	56.4	5.38	1542	235.46	75	73	9	9	1	1.178	1.084	1991.1	1843	2170.8	1996.9	1991.1	1130.7	2282.7	1843	1663.8	2170.8	2786.4	1788.5	1996.9	2208	High	High	High	High	High	High	High	High	High	High	1
High	Master Protein	AT1G60420.1	Chr1:22261978-22264243 FORWARD LENGTH=578	0	95.481	34	15	120	15	578	65.1	5.01	1306	229.31	58	62	14	15	0	1.229	1.126	1991	1793.8	2203.8	2020.6	1991	1282.6	2217.8	1793.8	1778.4	2203.8	2891.1	1918.6	2020.6	2176.2	High	High	High	High	High	High	High	High	High	High	1
High	Master Protein	AT1G21250.1	Chr1:7439512-7441892 FORWARD LENGTH=735	0	88.061	20	13	142	7	735	81.2	5.68	1430	217.83	71	71	13	13	6	1.204	1.088	1990.6	1839.6	2215.3	2001.6	1990.6	1282.6	2071.5	1839.6	1869.1	2215.3	3093	2001.6	1946	2032.5	High	High	High	High	High	High	High	High	High	High	1
High	Master Protein	AT3G27430.2	Chr3:10152910-10155052 FORWARD LENGTH=273	0	44.402	25	7	150	2	273	29.5	7.12	2045	184.01	74	76	7	7	6	1.049	0.969	1989.6	1991.9	2089.9	1930.3	1989.6	1238.4	2102.2	1991.9	1695.1	2089.9	2973.5	1930.3	1800	2239.6	High	High	High	High	High	High	High	High	High	High	1
High	Master Protein	AT3G26450.1	Chr3:9681593-9683299 REVERSE LENGTH=152	0	75.062	47	9	172	8	152	17.8	5.15	1185	272.29	87	85	9	9	0	1.094	1.052	1988.8	1896.4	2075.6	1995.6	1988.8	1225.3	2276.6	1896.4	1887	2075.6	2822.5	1995.6	1812.1	2120.4	High	High	High	High	High	High	High	High	High	High	1
High	Master Protein	AT5G07340.2	Chr5:2317300-2319458 FORWARD LENGTH=540	0	127.554	34	19	279	10	540	61.4	4.86	3073	465.28	137	142	18	19	1	1.297	1.222	1987.1	1779.4	2308.1	2174.3	1987.1	1238.5	2242	1779.4	1704.8	2308.1	2782.8	1856	2174.3	2221.9	High	High	High	High	High	High	High	High	High	High	1
High	Master Protein	AT3G56490.1	Chr3:20941532-20943129 FORWARD LENGTH=147	0	48.76	41	5	133	5	147	16	7.2	1980	237.79	66	67	5	5	0	1.062	0.987	1983.7	1901	2018.6	1875.4	1983.7	1207.8	2153.6	1901	1743.3	2018.6	2832.4	1875.4	1720.6	2004.9	High	High	High	High	High	High	High	High	High	High	1
High	Master Protein	AT2G18040.1	Chr2:7842346-7843537 FORWARD LENGTH=119	0	31.2	37	7	86	7	119	13	9.09	879	121.4	43	43	7	7	0	1.147	1.061	1982.5	1876.6	2152.3	1991.6	1982.5	1325.1	2383.6	1876.6	1838.6	2152.3	2736	1991.6	1953.1	2131.4	High	High	High	High	High	High	High	High	High	High	1
High	Master Protein	AT3G04840.1	Chr3:1329751-1331418 FORWARD LENGTH=262	0	124.229	45	11	404	6	262	29.8	9.76	4001	636.12	202	202	11	11	0	0.986	0.966	1981.2	1906.6	1880.2	1841.5	1981.2	1132.3	1906.6	2063.6	1588.1	1880.2	2798.6	1841.5	1502.3	1915.3	High	High	High	High	High	High	High	High	High	High	1
High	Master Protein	AT1G30120.1	Chr1:10584350-10586477 REVERSE LENGTH=406	0	32.74	13	5	90	5	406	44.2	6.35	931	124.98	44	46	5	5	0	1.314	1.097	1980.5	1202.3	1579.4	1318.7	1980.5	756.3	1444.2	1202.3	1008.7	1579.4	1875.2	1255.8	1318.7	1519.7	High	High	High	High	High	High	High	High	High	High	1
High	Master Protein	AT1G27130.1	Chr1:9425582-9426597 FORWARD LENGTH=227	0	33.049	18	4	98	4	227	25.1	5.94	1305	176.5	49	49	4	4	0	1.235	1.116	1979.7	1811.4	2237.1	2022.2	1979.7	1297.2	2375.2	1811.4	1855.7	2237.1	2687.3	2022.2	2017.6	2164.1	High	High	High	High	High	High	High	High	High	High	1
High	Master Protein	AT1G06430.1	Chr1:1960214-1962525 REVERSE LENGTH=685	0	321.472	55	29	1105	9	685	73.2	5.95	15690	1912.1	553	552	28	29	1	1.273	1.181	1979.7	1766.4	2247.8	2085.7	1979.7	1289.6	2136.8	1766.4	1769.4	2247.8	2907.5	1989.5	2085.7	2171.7	High	High	High	High	High	High	High	High	High	High	1
High	Master Protein	AT3G52180.1	Chr3:19349884-19353459 REVERSE LENGTH=379	0	102.296	35	13	281	13	379	42.6	6.55	3591	386.28	136	145	13	13	0	1.055	1.075	1979.3	1956	2063.5	2102.7	1979.3	1269.9	2090.1	1956	2063.5	2050.2	2619.1	2105.1	1778.2	2102.7	High	High	High	High	High	High	High	High	High	High	1
High	Master Protein	AT1G20970.1	Chr1:7314338-7319246 FORWARD LENGTH=1364	0	164.595	24	26	334	26	1364	150.1	4.75	3804	484.62	168	166	25	26	0	1.295	1.159	1977.3	1782.8	2309.2	2066.9	1977.3	1248.5	2124.6	1782.8	1720.8	2309.2	2350.7	1783.9	2066.9	2173.5	High	High	High	High	High	High	High	High	High	High	1
High	Master Protein	AT2G39310.4	Chr2:16414262-16416323 REVERSE LENGTH=458	0	119.601	39	14	166	10	458	50.4	5.3	2392	308.89	83	83	14	14	4	0.858	1.013	1976.8	2104.8	1805.9	2131.5	1976.8	1340.8	2104.8	2268.2	1805.9	1757.7	3249.6	2131.5	1424.1	2175.1	High	High	High	High	High	High	High	High	High	High	1
High	Master Protein	AT5G53400.1	Chr5:21661588-21663383 FORWARD LENGTH=304	0	92.558	50	12	182	12	304	34.5	5.34	1717	236.01	91	91	12	11	0	1.208	1.131	1975.6	1814.8	2193	2051.8	1975.6	1298.1	2308.6	1814.8	1858	2193	2803.6	1891.5	2051.8	2204.8	High	High	High	High	High	High	High	High	High	High	1
High	Master Protein	AT1G07790.1	Chr1:2413049-2413495 FORWARD LENGTH=148	0	56.063	46	7	141	1	148	16.4	10.05	1167	190.46	68	73	7	7	7	0.79	0.806	1975.1	2441.1	1928.8	1967.3	1975.1	1395.8	2578	2441.1	1790.4	1928.8	3017.5	2025	1752.6	1967.3	High	High	High	High	High	High	High	High	High	High	1
High	Master Protein	AT1G12250.1	Chr1:4159287-4161269 FORWARD LENGTH=280	0	129.569	46	10	221	10	280	30	8.44	4132	432.97	106	115	9	10	0	1.213	1.146	1975	1859.5	2255.3	2130.2	1975	1284.8	2336.9	1859.5	1717.2	2255.3	2772.3	1979.8	2130.2	2185.4	High	High	High	High	High	High	High	High	High	High	1
High	Master Protein	AT1G08550.2	Chr1:2707462-2709387 FORWARD LENGTH=462	0	106.185	33	15	271	15	462	52	5.29	2685	361.73	136	135	15	15	0	1.146	1.051	1974.4	1849	2119.1	1943	1974.4	1179.3	2362.5	1849	1831.7	2119.1	2832.8	1929.9	1943	2225.6	High	High	High	High	High	High	High	High	High	High	1
High	Master Protein	AT2G03510.1	Chr2:1066717-1068934 FORWARD LENGTH=356	0	71.309	33	11	323	11	356	40.6	5.94	3247	290.86	158	165	11	11	0	1.114	0.98	1972.2	1947.5	2170.1	1907.8	1972.2	1269.5	2268.4	1947.5	1778.1	2170.1	3007.6	1873.6	1907.8	2111.9	High	High	High	High	High	High	High	High	High	High	1
High	Master Protein	AT1G15950.1	Chr1:5478855-5481915 FORWARD LENGTH=344	0	84.534	33	10	129	10	344	37.5	6.55	2226	223.38	66	63	10	9	0	1.149	1.041	1972.1	1813.3	2084.3	1887.5	1972.1	1206.4	2179.3	1813.3	1820.2	2084.3	2957.2	1887.5	1797.3	2090.1	High	High	High	High	High	High	High	High	High	High	1
High	Master Protein	AT3G53110.1	Chr3:19687968-19690423 FORWARD LENGTH=496	0	102.119	36	14	243	14	496	55.3	5.29	3038	446.38	120	123	14	14	0	1.164	1.077	1970.4	1849.5	2152.4	1991.2	1970.4	1237	2175.4	1849.5	1707.8	2152.4	2708.6	1784.3	1991.2	2151.4	High	High	High	High	High	High	High	High	High	High	1
High	Master Protein	AT5G20920.3	Chr5:7094994-7096661 REVERSE LENGTH=268	0	76.705	41	9	192	9	268	30.6	7.2	2348	321.84	96	96	9	9	0	1.009	0.945	1965.1	2047.1	2064.7	1935.5	1965.1	1311.3	2174.1	2047.1	1751.1	2064.7	2875.5	1935.5	1856.4	2067.7	High	High	High	High	High	High	High	High	High	High	1
High	Master Protein	AT5G45930.1	Chr5:18628095-18629565 FORWARD LENGTH=418	0	123.057	40	16	272	9	418	46.1	5.5	2899	394.5	136	136	16	16	0	1.366	1.333	1965	1652.5	2257.8	2203.6	1965	1204.7	2418.3	1652.5	1906.5	2257.8	2620	1830.7	2203.6	2232.6	High	High	High	High	High	High	High	High	High	High	1
High	Master Protein	AT4G34120.1	Chr4:16341194-16342893 FORWARD LENGTH=238	0	76.433	34	6	159	6	238	25.9	8.35	1955	234.83	80	79	6	6	0	1.116	1.046	1961.8	1819.6	2031.4	1902.4	1961.8	1204.2	2226.8	1819.6	1688.7	2031.4	2688.8	1815.7	1902.4	2043.5	High	High	High	High	High	High	High	High	High	High	1
High	Master Protein	AT5G36230.2	Chr5:14273901-14276773 FORWARD LENGTH=424	0	61.268	30	12	158	8	424	48.8	5.88	1384	232.61	80	78	11	12	3	0.972	0.949	1961.2	2009	1952.3	1906.4	1961.2	1238.2	2184.7	2009	1792.2	1952.3	2974.1	1906.4	1685.4	2000.4	High	High	High	High	High	High	High	High	High	High	1
High	Master Protein	AT1G80480.1	Chr1:30258272-30260570 REVERSE LENGTH=444	0	71.275	22	8	129	5	444	49.5	6.1	1843	224.76	57	72	7	8	3	1.212	1.085	1958	1812.1	2195.4	1966.6	1958	1102.8	2257.5	1812.1	1673.5	2195.4	2920.7	1754.3	1966.6	2179.4	High	High	High	High	High	High	High	High	High	High	1
High	Master Protein	AT5G17020.1	Chr5:5594904-5602467 FORWARD LENGTH=1075	0	91.288	18	16	198	9	1075	123.2	5.57	2167	294.98	98	100	16	16	7	0.837	0.864	1956.4	2105.6	1762.8	1819.9	1956.4	1199.6	2105.6	2158.1	1706.9	1762.8	2959.6	1819.9	1461.8	1877.4	High	High	High	High	High	High	High	High	High	High	1
High	Master Protein	AT1G23820.1	Chr1:8420410-8422724 FORWARD LENGTH=334	0	85.665	32	8	198	6	334	36.5	4.86	2650	355.03	99	99	8	8	2	1.248	1.127	1953.6	1880.9	2346.5	2120.4	1953.6	1371.3	2437.1	1880.9	2068.2	2346.5	2888.1	2120.4	2095.2	2383	High	High	High	High	High	High	High	High	High	High	1
High	Master Protein	AT4G22240.1	Chr4:11766090-11767227 REVERSE LENGTH=310	0	110.054	57	13	193	12	310	33.6	5.83	3115	340.21	96	97	13	13	0	1.349	1.335	1952.4	1604.3	2164.1	2141	1952.4	1277.3	2106.8	1604.3	1728.7	2164.1	2991.9	1947.7	2141	2163.5	High	High	High	High	High	High	High	High	High	High	1
High	Master Protein	AT2G14610.1	Chr2:6241944-6242429 REVERSE LENGTH=161	0	46.874	32	3	133	3	161	17.7	8.84	1905	200.89	66	67	3	3	0	1.049	0.838	1952.1	1858	1948.7	1557.1	1952.1	870.4	1858	1875.5	1558	1948.7	2603.9	1512.9	1557.1	1844.4	High	High	High	High	High	High	High	High	High	High	1
High	Master Protein	AT2G32520.2	Chr2:13805823-13807676 REVERSE LENGTH=317	0	70.393	28	7	124	7	317	34.7	6.81	1473	230.08	62	62	7	7	0	1.204	1.077	1950.4	1790.2	2155.9	1928.6	1950.4	1130.2	2143.9	1790.2	1725.5	2155.9	2700.5	1847	1928.6	2101.9	High	High	High	High	High	High	High	High	High	High	1
High	Master Protein	AT1G74560.3	Chr1:28017763-28019900 REVERSE LENGTH=264	0	59.666	27	6	113	3	264	30.6	5.34	1729	212.51	56	57	6	6	3	1.583	1.444	1947.2	1387.2	2195.3	2003.4	1947.2	1295.6	2225.7	1387.2	1907.9	2195.3	2612.1	2011.7	2003.4	2000.6	High	High	High	High	High	High	High	High	High	High	1
High	Master Protein	AT5G08530.1	Chr5:2759848-2761726 REVERSE LENGTH=486	0	94.623	24	9	200	9	486	53.4	8.16	1617	280.75	100	100	9	9	0	0.988	0.924	1947.1	2152.4	2125.7	1988.6	1947.1	1248.3	2152.4	3070	1774.3	2125.7	2934.3	1988.6	1545.9	2004.5	High	High	High	High	High	High	High	High	High	High	1
High	Master Protein	AT5G20280.1	Chr5:6844994-6849997 REVERSE LENGTH=1043	0	127.318	22	18	231	15	1043	117.2	6.43	3190	345.94	114	117	18	18	4	0.809	0.904	1946.1	2181.3	1765.2	1972.7	1946.1	1263.8	2181.3	2401.9	1761.2	1765.2	3196.6	2009.7	1448.5	1972.7	High	High	High	High	High	High	High	High	High	High	1
High	Master Protein	AT1G08110.4	Chr1:2535463-2537630 FORWARD LENGTH=235	0	83.003	57	11	147	11	235	26.5	6.92	1350	218.94	73	74	11	11	0	1.46	1.141	1945.6	1706.9	2492.7	1947	1945.6	1171.9	2154.9	1706.9	1865.8	2492.7	2667.7	1893.1	1947	2238.7	High	High	High	High	High	High	High	High	High	High	1
High	Master Protein	AT5G16970.1	Chr5:5576291-5578001 REVERSE LENGTH=345	0	86.124	36	10	144	7	345	38.1	6.18	2179	254.56	71	73	9	10	3	1.06	0.987	1943.1	1895.1	2008.9	1870.7	1943.1	1259.1	2141.2	1895.1	1753.4	2008.9	2952.6	1870.7	1729.4	2069.2	High	High	High	High	High	High	High	High	High	High	1
High	Master Protein	AT1G56330.1	Chr1:21086845-21088478 REVERSE LENGTH=193	0	63.961	40	6	130	2	193	22	7.05	2357	237.04	65	65	6	6	4	0.909	0.879	1938.3	2007.6	1824	1764.7	1938.3	1115.5	2007.6	2053.9	1537.7	1824	2928.2	1764.7	1580.9	1884.8	High	High	High	High	High	High	High	High	High	High	1
High	Master Protein	ATCG00900.1	ChrC:97478-97945 REVERSE LENGTH=155	0	28.891	39	7	90	7	155	17.3	11.28	809	110.48	45	45	7	7	0	0.756	0.747	1937.3	2165.9	1637.8	1618.8	1937.3	1099.9	2165.9	2657.5	1470.5	1637.8	3068.5	1618.8	1485.3	1790.9	High	High	High	High	High	High	High	High	High	High	1
High	Master Protein	AT4G31180.1	Chr4:15156696-15159362 FORWARD LENGTH=558	0	96.298	28	15	214	13	558	62.9	6.23	2420	325.64	105	109	15	15	2	1.018	0.934	1937.1	1985.4	2020.7	1854.7	1937.1	1224.5	2096.6	1985.4	1669.6	2020.7	2856.4	1854.7	1701.3	2058.5	High	High	High	High	High	High	High	High	High	High	1
High	Master Protein	AT2G34040.1	Chr2:14377957-14382246 REVERSE LENGTH=553	0	102.195	26	14	159	13	553	61.6	7.99	1725	259.81	78	81	14	14	1	1.077	1.029	1937.1	1871.6	2016.2	1925.9	1937.1	1297.9	2290	1871.6	1810.5	2016.2	2740.5	1956.5	1763.4	1925.9	High	High	High	High	High	High	High	High	High	High	1
High	Master Protein	ATCG01060.1	ChrC:117318-117563 REVERSE LENGTH=81	0	31.447	63	6	79	6	81	9	7.08	546	97.05	35	44	5	6	0	0.787	0.912	1933.1	2110.7	1660.1	1925.8	1933.1	1303	2110.7	2178	1628.2	1660.1	2929.5	2574.9	1425.7	1925.8	High	High	High	High	High	High	High	High	High	High	1
High	Master Protein	AT2G41090.1	Chr2:17135823-17136618 FORWARD LENGTH=191	0	69.556	54	10	229	10	191	21.7	4.75	2761	329.24	115	114	10	10	0	1.029	1.087	1932.9	1811.8	1864.3	1969.3	1932.9	1237.5	2035.9	1811.8	1805.8	1864.3	2775.8	2120	1705	1969.3	High	High	High	High	High	High	High	High	High	High	1
High	Master Protein	AT1G31180.2	Chr1:11142843-11144662 REVERSE LENGTH=419	0	195.077	43	13	483	5	419	45.7	6.46	5741	796.03	243	240	13	13	0	1.185	1.092	1932.7	1743.4	2066.8	1904.1	1932.7	1108.3	2158.2	1743.4	1696.3	2066.8	2647.5	1786.1	1904.1	2018.8	High	High	High	High	High	High	High	High	High	High	1
High	Master Protein	AT3G27925.2	Chr3:10366659-10368864 REVERSE LENGTH=439	0	103.295	39	12	127	12	439	46.6	6.46	1679	235.1	63	64	12	12	0	1.088	0.959	1932.5	1887.4	2053.1	1809.3	1932.5	1214.3	2324.6	1887.4	1732.8	2053.1	2964.3	1795.3	1809.3	2077	High	High	High	High	High	High	High	High	High	High	1
High	Master Protein	AT1G29660.1	Chr1:10371955-10373624 FORWARD LENGTH=364	0	88.972	30	9	249	9	364	40.1	5.36	4315	480.99	125	124	9	9	0	1.466	1.301	1924.7	1565.4	2294.4	2035.9	1924.7	1226.6	2402.5	1565.4	1869.5	2294.4	2353.3	1913.2	2133.7	2035.9	High	High	High	High	High	High	High	High	High	High	1
High	Master Protein	AT5G63860.1	Chr5:25554821-25558587 REVERSE LENGTH=440	0	101.577	31	9	173	9	440	47.1	5.74	3171	327.44	86	87	9	9	0	1.207	1.113	1921.9	1742.1	2102.9	1939	1921.9	1234.9	2094.1	1742.1	1937.8	2102.9	2624.6	1939	1683.3	2311.1	High	High	High	High	High	High	High	High	High	High	1
High	Master Protein	AT1G03860.3	Chr1:979611-981157 REVERSE LENGTH=286	0	62.483	48	10	142	5	286	31.8	9.39	1654	224.55	71	71	10	10	5	0.914	0.955	1920.8	2125.7	1942.2	2030	1920.8	1319.6	2465.4	2125.7	1842	1942.2	3142.3	2030	1911.9	2137.4	High	High	High	High	High	High	High	High	High	High	1
High	Master Protein	AT4G12060.1	Chr4:7228269-7229898 REVERSE LENGTH=241	0	70.451	37	6	247	6	241	26.5	8.82	3950	411.76	122	125	6	6	0	1.214	1.096	1919.8	1780.8	2162	1951.2	1919.8	1155.2	2392.5	1780.8	1800.8	2162	2700.1	1707.7	1951.2	2136.5	High	High	High	High	High	High	High	High	High	High	1
High	Master Protein	AT4G34090.3	Chr4:16328051-16330110 REVERSE LENGTH=390	0	49.862	22	7	104	7	390	43.9	5.9	1116	162.92	50	54	7	7	0	1.122	1.017	1919.2	1777.2	1993.9	1807.8	1919.2	1105.1	2057	1777.2	1602.4	1993.9	2640.1	1807.8	1759.2	1992.3	High	High	High	High	High	High	High	High	High	High	1
High	Master Protein	AT5G36880.2	Chr5:14534961-14540296 REVERSE LENGTH=743	0	88.581	21	14	137	14	743	81.8	6.09	1716	230.06	68	69	14	14	0	0.953	0.929	1918.8	2022.1	1926.9	1878.7	1918.8	1177.5	2047.6	2022.1	1663.2	1926.9	2912.4	1878.7	1580.6	2024.8	High	High	High	High	High	High	High	High	High	High	1
High	Master Protein	AT1G30470.1	Chr1:10779423-10786415 FORWARD LENGTH=811	0	112.381	19	14	191	14	811	89.8	4.55	2625	323.2	95	96	14	14	0	1.23	1.173	1915.7	1725.5	2123	2024.3	1915.7	1184.9	2130.3	1725.5	1754.9	2123	2518.4	1752.8	2069.5	2024.3	High	High	High	High	High	High	High	High	High	High	1
High	Master Protein	AT1G78060.1	Chr1:29349796-29352868 REVERSE LENGTH=767	0	83.724	18	12	170	12	767	83.8	8.03	1396	230.22	84	86	12	12	0	1.07	1.058	1915.5	1810.7	1937.7	1915.1	1915.5	1178.6	1982.4	1810.7	1748.9	1937.7	2665.6	1981.5	1638.1	1915.1	High	High	High	High	High	High	High	High	High	High	1
High	Master Protein	AT4G01070.1	Chr4:461858-463300 REVERSE LENGTH=480	0	77.524	26	11	146	11	480	52.9	6.19	1256	195.91	73	73	11	11	0	1.102	1.023	1915.4	1852.7	2041	1894.4	1915.4	1263.5	2166.1	1852.7	1798.9	2041	2742.4	1894.4	1746	2011.4	High	High	High	High	High	High	High	High	High	High	1
High	Master Protein	AT2G43090.1	Chr2:17918957-17919712 FORWARD LENGTH=251	0	70.942	37	7	165	6	251	26.8	6.77	3291	327.8	83	82	7	7	1	1.15	1.017	1905.3	1859.1	2138.8	1890.9	1905.3	1163.5	2260	1859.1	1757.6	2138.8	2814.4	1786.2	1890.9	2092.8	High	High	High	High	High	High	High	High	High	High	1
High	Master Protein	AT2G44490.1	Chr2:18364872-18367515 FORWARD LENGTH=560	0	71.654	26	12	140	11	560	63.9	5.96	1336	184.3	70	70	12	12	0	0.927	0.924	1899.9	2139.6	1983.3	1977.3	1899.9	1322.9	2341.8	2139.6	1797	1983.3	3047	1977.3	1768.3	2093.1	High	High	High	High	High	High	High	High	High	High	1
High	Master Protein	AT1G70770.2	Chr1:26688622-26691185 REVERSE LENGTH=610	0	83.9	27	13	110	11	610	66.8	8.88	1798	180.91	54	56	12	13	2	0.903	0.936	1893.3	1959	1769.5	1833.2	1893.3	1212.8	1959	2136.1	1631.7	1769.5	2902.8	1833.2	1486.4	1858.4	High	High	High	High	High	High	High	High	High	High	1
High	Master Protein	AT1G73060.1	Chr1:27479027-27481258 FORWARD LENGTH=358	0	109.153	44	10	164	10	358	40	5.22	1922	290.79	82	82	10	10	0	0.992	0.946	1890.9	1917.4	1901.7	1814	1890.9	1152.8	2109.2	1917.4	1663.9	1901.7	2847.5	1814	1724.6	1924.2	High	High	High	High	High	High	High	High	High	High	1
High	Master Protein	AT5G66140.1	Chr5:26437445-26438677 REVERSE LENGTH=250	0	61.99	46	9	132	4	250	27.3	8.63	1354	223.35	64	68	8	9	5	1.177	1.154	1890.8	1717.8	2021.6	1982.3	1890.8	1270.5	2408	1717.8	1782.8	2021.6	2876.7	1885.4	1982.3	2245.4	High	High	High	High	High	High	High	High	High	High	1
High	Master Protein	AT1G12520.1	Chr1:4267277-4268900 REVERSE LENGTH=320	0	68.391	31	10	137	10	320	33.8	5.78	1425	182.55	69	68	10	10	0	1.302	1.212	1890.7	1702	2215.7	2062.9	1890.7	1107.7	2236.4	1702	1428.3	2215.7	2856.6	1539.8	2062.9	2326.7	High	High	High	High	High	High	High	High	High	High	1
High	Master Protein	AT2G42220.1	Chr2:17592105-17593305 FORWARD LENGTH=234	0	30.474	13	3	110	3	234	25.5	8.66	1844	188.04	54	56	3	3	0	1.102	1.096	1889.6	1820.4	2006.2	1994.4	1889.6	1348.9	2361.5	1820.4	1830.9	2006.2	2863.9	1994.4	1886.1	2061.7	High	High	High	High	High	High	High	High	High	High	1
High	Master Protein	AT1G62380.1	Chr1:23082340-23084068 FORWARD LENGTH=320	0	119.381	38	9	290	7	320	36.2	5.12	3716	495.59	146	144	9	9	0	1.373	1.326	1889.2	1567.6	2152.6	2078.6	1889.2	1131.5	2231.4	1567.6	1630	2152.6	2768.1	1767.6	2078.6	2196.5	High	High	High	High	High	High	High	High	High	High	1
High	Master Protein	AT1G30530.1	Chr1:10814917-10816374 FORWARD LENGTH=453	0	68.859	27	9	169	7	453	50.1	5.63	1271	274.57	87	82	9	9	2	0.935	0.88	1888.2	2020.6	1889.8	1779.1	1888.2	1173.4	2226.5	2020.6	1801.8	1889.8	2856	1779.1	1666.8	1947.9	High	High	High	High	High	High	High	High	High	High	1
High	Master Protein	AT5G17380.1	Chr5:5724920-5726720 REVERSE LENGTH=572	0	122.847	32	15	208	15	572	61.4	6.05	2627	365.08	103	105	15	15	0	1.044	0.92	1888.2	1968	2055.5	1810.6	1888.2	1237.6	2272.4	1968	1745.6	2055.5	2810.6	1810.6	1709	2082.6	High	High	High	High	High	High	High	High	High	High	1
High	Master Protein	AT5G56500.2	Chr5:22874058-22876966 FORWARD LENGTH=597	0	331.341	62	31	1146	13	597	63.3	5.87	13706	1635.86	559	587	31	31	0	1.298	1.172	1887	1786	2317.7	2092.6	1887	1377.4	2353.2	1786	2134.4	2317.7	2682.5	2092.6	2088.7	2375.5	High	High	High	High	High	High	High	High	High	High	1
High	Master Protein	AT1G34000.1	Chr1:12358151-12358902 REVERSE LENGTH=172	0	67.496	52	9	108	9	172	18.7	9.35	1329	179.69	54	54	9	9	0	1.117	1.077	1886	1677.2	1873.5	1806.2	1886	1114.1	2067.8	1677.2	1554.7	1873.5	2713	1806.2	1784.5	1977.3	High	High	High	High	High	High	High	High	High	High	1
High	Master Protein	AT2G05830.1	Chr2:2229759-2231839 FORWARD LENGTH=374	0	117.819	43	12	213	12	374	39.6	6.3	2412	353.57	106	107	12	12	0	1.171	1.08	1884	1710	2001.7	1846.9	1884	1141.3	2147.1	1710	1677.8	2001.7	2597.1	1787.1	1846.9	2014	High	High	High	High	High	High	High	High	High	High	1
High	Master Protein	AT2G30060.1	Chr2:12827035-12828551 FORWARD LENGTH=217	0	68.284	40	8	180	6	217	24.4	4.88	2230	302.4	91	89	8	7	2	1.475	1.242	1883.8	1840.4	2714.2	2285.3	1883.8	1434.1	2687.3	1840.4	2739.3	2530.4	2714.2	2019.1	2285.3	2359.4	High	High	High	High	High	High	High	High	High	High	1
High	Master Protein	AT2G19480.1	Chr2:8438601-8441040 FORWARD LENGTH=379	0	150.293	37	13	272	11	379	43.5	4.44	3388	469.21	133	139	13	13	1	0.926	0.836	1883.1	1990.8	1842.9	1664.8	1883.1	1420	2070.2	1990.8	1842.9	1685.8	2647.6	2246.9	1580.8	1664.8	High	High	High	High	High	High	High	High	High	High	1
High	Master Protein	AT4G31840.1	Chr4:15401798-15402426 FORWARD LENGTH=177	0	20.145	27	5	62	5	177	19	8.84	597	91.03	31	31	5	5	0	1.54	1.562	1878.6	1353.1	2083.1	2114	1878.6	1235.4	2158.5	1353.1	1739.2	2083.1	2448.7	1931.7	2114	2120.4	High	High	High	High	High	High	High	High	High	High	1
High	Master Protein	AT5G48220.1	Chr5:19549930-19552046 FORWARD LENGTH=379	0	95.808	44	14	177	14	379	41.9	6.01	2617	345.31	88	89	14	14	0	1.293	1.208	1876.4	1648.1	2131.3	1990.3	1876.4	1126.4	2243.8	1648.1	1646.1	2131.3	2666.5	1721.6	1992.1	1990.3	High	High	High	High	High	High	High	High	High	High	1
High	Master Protein	AT4G33250.1	Chr4:16039066-16040617 REVERSE LENGTH=226	0	78.988	48	9	147	9	226	25.7	4.96	2078	316.4	74	73	9	9	0	1.013	0.941	1875.4	1888.7	1912.6	1778	1875.4	1120.2	2019	1888.7	1605.5	1912.6	2775.1	1778	1646.4	2002.4	High	High	High	High	High	High	High	High	High	High	1
High	Master Protein	AT1G01320.1	Chr1:121582-130099 REVERSE LENGTH=1797	0	225.765	24	32	330	26	1797	198.7	6.33	3761	510.8	160	170	32	32	0	0.862	0.889	1869.9	2050.2	1766.9	1823.5	1869.9	1199.6	2050.2	2313.2	1766.9	1604.4	2840.2	1910.4	1412.6	1823.5	High	High	High	High	High	High	High	High	High	High	1
High	Master Protein	AT5G27380.1	Chr5:9668211-9670912 REVERSE LENGTH=539	0	91.672	22	10	265	10	539	60.2	6.49	4243	441.24	132	133	9	10	0	1.045	0.967	1866.5	1881.6	1967.1	1820.4	1866.5	1124	2150.6	1881.6	1709.3	1967.1	2796.4	1820.4	1735.5	2084.1	High	High	High	High	High	High	High	High	High	High	1
High	Master Protein	AT4G31340.1	Chr4:15205662-15208950 FORWARD LENGTH=437	0	45.772	16	8	108	8	437	49.6	9.03	645	143.84	52	56	8	8	0	1.256	1.174	1864.5	1710.4	2148.2	2008	1864.5	1288.4	2287	1710.4	2015.7	2148.2	2552.2	1862.8	2008	2050	High	High	High	High	High	High	High	High	High	High	1
High	Master Protein	AT5G64120.1	Chr5:25659551-25660946 REVERSE LENGTH=328	0	114.709	46	10	180	10	328	34.9	8.21	3521	324.33	89	91	10	10	0	1.258	1.134	1862	1698.8	2137.8	1926.1	1862	1198.1	2543.3	1698.8	1612.3	2137.8	2886.8	1851.4	1926.1	2147.5	High	High	High	High	High	High	High	High	High	High	1
High	Master Protein	AT5G35170.1	Chr5:13419278-13423482 FORWARD LENGTH=588	0	122.7	34	17	217	16	588	65.7	8.69	2020	296.32	107	110	16	17	1	1.002	0.986	1854.4	1827.5	1830.7	1801.8	1854.4	1115.5	2034.4	1827.5	1666.1	1830.7	2595.8	1801.8	1622	1925.6	High	High	High	High	High	High	High	High	High	High	1
High	Master Protein	AT3G47860.1	Chr3:17656778-17658269 REVERSE LENGTH=353	0	59.497	28	8	128	8	353	39.1	6.74	1111	171.68	76	52	8	7	0	1.193	1.097	1851.5	1867.9	2229.1	2048.3	1851.5	1339.8	2638	1867.9	2020	2229.1	2847.4	2013.5	2048.3	2291	High	High	High	High	High	High	High	High	High	High	1
High	Master Protein	AT3G63170.1	Chr3:23334675-23335993 FORWARD LENGTH=279	0	56.802	33	8	99	8	279	30.4	7.49	1196	167.26	49	50	8	8	0	0.997	1.007	1849.1	1840.1	1834.3	1852.2	1849.1	1160	2136.8	1840.1	1658.9	1834.3	2909.6	1852.2	1585.8	1938.7	High	High	High	High	High	High	High	High	High	High	1
High	Master Protein	AT5G51720.1	Chr5:21009645-21010227 FORWARD LENGTH=108	0	42.534	33	3	125	3	108	11.6	9.22	2217	215.63	63	62	3	3	0	1.109	1.012	1846.8	1853.4	2056.2	1874.8	1846.8	1027.4	2076.5	1853.4	1478.5	2056.2	2917	1593.2	1874.8	1980.7	High	High	High	High	High	High	High	High	High	High	1
High	Master Protein	AT3G18860.1	Chr3:6501774-6508352 FORWARD LENGTH=760	0	97.352	24	14	144	14	760	84.2	5.58	1825	213.76	77	67	14	13	0	1.074	0.938	1846.7	1907.3	2047.5	1788.3	1846.7	1129.7	2144.7	1907.3	1736.5	2047.5	2681.4	1788.3	1689.1	2051.1	High	High	High	High	High	High	High	High	High	High	1
High	Master Protein	AT4G37200.1	Chr4:17509836-17511230 REVERSE LENGTH=261	0	94.036	40	9	144	9	261	28.7	5.38	3089	294.33	72	72	9	9	0	1.369	1.317	1845.2	1534.6	2100.4	2021.4	1845.2	1183.5	2091.4	1534.6	1575.4	2100.4	2474.9	1727.1	2112	2021.4	High	High	High	High	High	High	High	High	High	High	1
High	Master Protein	AT5G38470.1	Chr5:15404720-15407500 FORWARD LENGTH=378	0	58.836	33	10	111	8	378	40	4.64	1059	142.49	55	56	10	10	2	1.243	1.142	1837.3	1609.3	1999.6	1837.8	1837.3	1148.3	2070.8	1609.3	1769.8	1999.6	2510.5	1795.7	1837.8	1967.8	High	High	High	High	High	High	High	High	High	High	1
High	Master Protein	AT3G19480.1	Chr3:6752590-6754650 FORWARD LENGTH=588	0	104.539	36	17	163	15	588	62.1	8.24	1818	264.22	82	81	17	17	0	0.899	0.963	1834.1	1862.9	1674.8	1794.3	1834.1	1131	2041.6	1862.9	1499	1674.8	2767.9	1794.3	1432.5	1941.4	High	High	High	High	High	High	High	High	High	High	1
High	Master Protein	AT4G33500.1	Chr4:16112835-16116243 REVERSE LENGTH=724	0	69.307	19	12	142	12	724	78.9	4.73	1947	245	70	72	12	12	0	1.216	1.118	1832.1	1688.9	2053.4	1889	1832.1	1182	2064.3	1688.9	1676.7	2053.4	2345.5	1806	1889	1953.7	High	High	High	High	High	High	High	High	High	High	1
High	Master Protein	AT2G25060.1	Chr2:10662308-10662930 FORWARD LENGTH=182	0	21.913	22	4	93	4	182	19.5	7.3	846	153.92	46	47	4	4	0	1.342	1.312	1830.8	1476.8	1982	1937.4	1830.8	1127.5	1999	1476.8	1621.1	1982	2393.3	1746.5	1937.4	1940.5	High	High	High	High	High	High	High	High	High	High	1
High	Master Protein	AT3G52200.2	Chr3:19360317-19366091 FORWARD LENGTH=713	0	57.12	14	10	105	10	713	77.8	6.21	1308	166.05	52	53	9	10	0	1.199	1.079	1829.7	1707.8	2048.1	1843.5	1829.7	1162.3	2074.1	1707.8	1746.5	2048.1	2645.7	1843.5	1814.5	2080.7	High	High	High	High	High	High	High	High	High	High	1
High	Master Protein	AT2G23600.2	Chr2:10042325-10043686 REVERSE LENGTH=278	0	55.095	32	8	135	8	278	31.4	5.74	1983	227.76	68	67	8	8	0	1.114	1.069	1829.2	1764.2	1964.7	1885.2	1829.2	1196.4	2039	1764.2	1714.8	1964.7	2801	1885.2	1718.6	2000.9	High	High	High	High	High	High	High	High	High	High	1
High	Master Protein	AT1G67700.2	Chr1:25374295-25375810 FORWARD LENGTH=231	0	51.929	42	9	112	9	231	26.1	9.57	1119	150.47	58	54	9	9	0	0.889	0.914	1826.7	2357.2	2094.4	2154.3	1826.7	1424	2555.2	2357.2	2094.4	1937.6	3132.9	2154.8	1554.2	2154.3	High	High	High	High	High	High	High	High	High	High	1
High	Master Protein	AT5G58440.1	Chr5:23624154-23626676 REVERSE LENGTH=587	0	72.603	25	13	114	7	587	65.5	5.29	1084	193.36	52	62	12	13	6	1.023	1	1826.3	1829.8	1872.6	1830.7	1826.3	1200.1	2095.3	1829.8	1551.5	1872.6	2667.7	1830.7	1744.4	1930.7	High	High	High	High	High	High	High	High	High	High	1
High	Master Protein	AT4G20980.3	Chr4:11216997-11218772 FORWARD LENGTH=591	0	67.572	22	11	111	6	591	66.7	5.77	958	152.88	54	57	10	11	6	1.073	1.017	1825.1	1718.9	1844.8	1748.5	1825.1	1087.5	1936.1	1718.9	1469.3	1844.8	2649.1	1658	1748.5	1872.5	High	High	High	High	High	High	High	High	High	High	1
High	Master Protein	AT1G11750.2	Chr1:3967609-3969535 FORWARD LENGTH=289	0	70.695	38	8	120	8	289	31.3	9.28	1372	218.26	60	60	8	8	0	0.88	0.891	1822.2	1976.4	1740.2	1761.7	1822.2	1133.1	2029.9	1976.4	1702.3	1740.2	2820	1761.7	1553.8	1948.1	High	High	High	High	High	High	High	High	High	High	1
High	Master Protein	AT5G14200.1	Chr5:4576220-4578111 FORWARD LENGTH=409	0	227.176	52	15	575	7	409	44.1	6.01	7386	962.6	286	289	15	15	2	1.187	1.069	1821.5	1704.3	2023	1821.8	1821.5	1116.3	2020.8	1704.3	1745.3	2023	2617.3	1755.5	1821.8	2044.5	High	High	High	High	High	High	High	High	High	High	1
High	Master Protein	AT2G22990.3	Chr2:9786393-9789998 FORWARD LENGTH=458	0	60.89	15	7	84	7	458	52.1	6.98	971	144.38	42	42	7	7	0	1.322	1.271	1820	1588.3	2099.8	2018.6	1820	1016	2067.9	1588.3	1531.3	2099.8	2482.7	1644.4	2018.6	2099.9	High	High	High	High	High	High	High	High	High	High	1
High	Master Protein	AT1G24180.1	Chr1:8560777-8563382 REVERSE LENGTH=393	0	72.648	28	12	180	7	393	43.3	7.91	1064	257.49	89	91	12	12	0	1.088	0.942	1817.3	1753.1	1907.3	1651	1817.3	1088.3	1934.9	1753.1	1530.8	1907.3	2583.3	1651	1593	1864	High	High	High	High	High	High	High	High	High	High	1
High	Master Protein	AT4G04910.1	Chr4:2489696-2495666 REVERSE LENGTH=742	0	102.19	25	15	215	15	742	81.4	6.1	2411	346.88	106	109	15	15	0	0.857	0.858	1816.4	2037.4	1746.9	1749	1816.4	1125.9	2037.4	2104.9	1632.8	1746.9	2950	1749	1401.8	1918.6	High	High	High	High	High	High	High	High	High	High	1
High	Master Protein	AT5G02240.1	Chr5:451502-452984 FORWARD LENGTH=253	0	80.248	50	12	128	10	253	27.1	6.62	1181	222.94	66	62	12	11	0	1.126	1.032	1815.5	1661.1	1870.7	1713.6	1815.5	1106.3	2029.6	1661.1	1574.4	1870.7	2457.2	1713.6	1645.2	1928.6	High	High	High	High	High	High	High	High	High	High	1
High	Master Protein	AT3G48870.3	Chr3:18122363-18126008 REVERSE LENGTH=952	0	502.148	55	49	1358	14	952	105.7	6.42	16675	2207.91	652	706	45	49	0	1.21	1.127	1814.1	1631.9	1975.3	1839.5	1814.1	1102.1	1983.7	1631.9	1690.2	1975.3	2566.8	1727.5	1839.5	1918.9	High	High	High	High	High	High	High	High	High	High	1
High	Master Protein	AT1G54100.1	Chr1:20195435-20198853 REVERSE LENGTH=508	0	76.186	29	11	114	11	508	54.2	5.54	1027	140.33	56	58	11	11	0	1.075	0.992	1813.7	1678.6	1805.3	1664.9	1813.7	1086.8	1916.8	1678.6	1553.3	1805.3	2620.3	1664.9	1655.5	1908	High	High	High	High	High	High	High	High	High	High	1
High	Master Protein	AT5G47840.1	Chr5:19375488-19378058 FORWARD LENGTH=283	0	82.232	41	12	164	11	283	31.4	7.61	2192	256.43	81	83	12	12	0	1.083	1.015	1812.9	2084.1	2256.4	2114.6	1812.9	1414.7	2757.9	2084.1	2201.7	2256.4	2862.3	2114.6	2032.4	2397.8	High	High	High	High	High	High	High	High	High	High	1
High	Master Protein	AT5G47110.1	Chr5:19134218-19135238 REVERSE LENGTH=258	0	73.353	36	9	173	6	258	28.6	5.07	3090	357.45	86	87	9	9	0	1.203	1.103	1812.9	1762.4	2120.5	1944.7	1812.9	1162.3	2096	1762.4	1783.5	2120.5	2469.1	1791.5	1944.7	1971.5	High	High	High	High	High	High	High	High	High	High	1
High	Master Protein	AT3G04550.1	Chr3:1225961-1227310 FORWARD LENGTH=449	0	61.473	29	11	120	11	449	50.2	5.96	1052	195.77	60	60	11	10	0	1.046	0.874	1812.3	1934	2022.4	1691	1812.3	1105.5	2128	1934	1628.2	2022.4	2806.3	1691	1575.1	1946.8	High	High	High	High	High	High	High	High	High	High	1
High	Master Protein	AT3G60190.1	Chr3:22244367-22247651 REVERSE LENGTH=624	0	105.043	33	18	237	14	624	69.8	7.52	2136	333.27	118	119	18	18	1	1.05	0.96	1809.6	1768.6	1856.5	1697.3	1809.6	1098.6	1891.7	1768.6	1551.6	1856.5	2516.8	1697.3	1518.3	1740.4	High	High	High	High	High	High	High	High	High	High	1
High	Master Protein	AT2G29630.3	Chr2:12667395-12669569 FORWARD LENGTH=644	0	115.153	24	14	191	14	644	71.9	6.44	2844	363.73	94	97	13	14	0	1.122	0.98	1806.3	1792.3	2011.2	1756.6	1806.3	1038.2	1903.7	1792.3	1628.2	2011.2	2460.4	1675.6	1756.6	1998.6	High	High	High	High	High	High	High	High	High	High	1
High	Master Protein	AT5G50250.1	Chr5:20452677-20453965 REVERSE LENGTH=289	0	53.04	29	7	109	7	289	31.9	4.96	1289	160.9	54	55	7	7	0	1.202	1.16	1805.3	1672	2010.4	1939.7	1805.3	1169.6	2133.2	1672	1635	2010.4	2642.5	1811.9	1939.7	2044	High	High	High	High	High	High	High	High	High	High	1
High	Master Protein	AT5G34850.1	Chr5:13108475-13111217 REVERSE LENGTH=475	0	87.918	28	10	144	10	475	55	7.31	2000	274.46	71	73	10	10	0	1.376	1.225	1798.3	1558.4	2144.7	1909.4	1798.3	1136.1	1852.6	1558.4	1732.7	2144.7	2188	1909.4	1629.8	2206.2	High	High	High	High	High	High	High	High	High	High	1
High	Master Protein	AT5G08410.2	Chr5:2709974-2710588 REVERSE LENGTH=204	0	39.108	22	5	141	5	204	22.6	9.25	1404	186.56	70	71	4	5	0	1.167	1.112	1797.4	1592.9	1859.4	1771.6	1797.4	1018.3	1924.2	1592.9	1503.7	1859.4	2524.1	1708.5	1771.6	1876.5	High	High	High	High	High	High	High	High	High	High	1
High	Master Protein	AT4G19170.1	Chr4:10481835-10483622 FORWARD LENGTH=595	0	70.489	19	11	105	11	595	65.6	6.92	909	153.29	51	54	11	11	0	0.953	0.98	1794.7	1829.4	1742.7	1793.5	1794.7	1106.5	1884.7	1829.4	1475.6	1742.7	2723.1	1793.5	1495.9	1840.9	High	High	High	High	High	High	High	High	High	High	1
High	Master Protein	AT3G22060.1	Chr3:7771065-7772137 FORWARD LENGTH=252	0	30.087	19	5	75	5	252	27.8	8.75	983	123.52	38	37	5	5	0	1.216	1.219	1792.3	1545.6	1879.4	1883.7	1792.3	1217.4	2031.9	1545.6	1539.4	1879.4	2730	1883.7	1743.7	1908	High	High	High	High	High	High	High	High	High	High	1
High	Master Protein	AT3G54360.1	Chr3:20128570-20131581 REVERSE LENGTH=405	0	94.916	34	13	207	13	405	44.5	5.27	3020	328.52	103	104	13	13	0	1.275	1.167	1790.1	1626.3	2073.7	1898	1790.1	1168.2	2060.3	1626.3	1696.7	2073.7	2515	1897.6	1898	2067.6	High	High	High	High	High	High	High	High	High	High	1
High	Master Protein	AT3G11930.3	Chr3:3776371-3777393 FORWARD LENGTH=226	0	56.416	29	5	145	5	226	24.7	6.28	2761	287.15	73	72	5	4	0	1.199	1.119	1789.8	1696.3	2033.5	1897.7	1789.8	1103.2	2039.1	1696.3	1537.5	2033.5	2600.6	1736	1900.7	1897.7	High	High	High	High	High	High	High	High	High	High	1
High	Master Protein	AT2G41680.1	Chr2:17376349-17379028 REVERSE LENGTH=529	0	86.901	29	11	137	11	529	57.9	6.77	1764	250.56	67	70	11	11	0	0.949	0.927	1787.7	1839.9	1746.6	1704.9	1787.7	1086.4	1968.9	1839.9	1558.2	1746.6	2748.9	1704.9	1568.6	1762.4	High	High	High	High	High	High	High	High	High	High	1
High	Master Protein	AT1G07670.2	Chr1:2370305-2374196 REVERSE LENGTH=1061	0	133.585	21	17	218	4	1061	116.1	5.21	2686	320.96	109	109	17	16	13	0.878	0.888	1786.1	2008.4	1763.2	1782.6	1786.1	1226.6	2150.3	2008.4	1763.2	1750.4	2779.2	1782.6	1528.9	1927	High	High	High	High	High	High	High	High	High	High	1
High	Master Protein	AT3G07110.2	Chr3:2252092-2253332 FORWARD LENGTH=207	0	48.65	28	8	87	5	207	23.6	10.4	988	129.05	44	43	8	8	3	0.842	0.951	1782.5	1806	1521	1716.9	1782.5	1024	1806	2222	1521	1516.1	3015	1717.8	1157.6	1716.9	High	High	High	High	High	High	High	High	High	High	1
High	Master Protein	AT4G01900.1	Chr4:821736-823294 FORWARD LENGTH=196	0	45.178	33	6	127	6	196	21.3	9.06	1446	180.61	63	64	6	6	0	1.143	1.127	1781.9	1662.2	1900	1873	1781.9	1120.1	1992.6	1662.2	1697.7	1900	2555	1873	1655.8	1962.5	High	High	High	High	High	High	High	High	High	High	1
High	Master Protein	AT5G15970.1	Chr5:5211966-5212441 FORWARD LENGTH=66	0	55.592	67	4	56	4	66	6.5	9.13	1374	138.14	28	28	4	4	0	1.497	0.808	1781.2	1490.5	2231	1205	1781.2	1187.4	1565.2	1490.5	1525.7	2231	2440.7	1205	1570.8	1174.2	High	High	High	High	High	High	High	High	High	High	1
High	Master Protein	AT4G15802.1	Chr4:8986864-8988339 REVERSE LENGTH=86	0	86.335	74	6	182	6	86	9.3	4.48	2686	286.25	91	91	6	6	0	1.402	1.064	1777.9	1556.7	2182.7	1656.8	1777.9	1099.7	1849.1	1556.7	1626.7	2182.7	2481.5	1309.8	1656.8	1873.5	High	High	High	High	High	High	High	High	High	High	1
High	Master Protein	AT2G30050.1	Chr2:12825540-12826448 FORWARD LENGTH=302	0	42.196	22	6	119	5	302	32.6	5.74	931	138.54	59	60	6	6	1	0.993	0.989	1776.4	1661.2	1650.3	1642.2	1776.4	1000.2	1851	1661.2	1433.9	1650.3	2615.7	1642.2	1406.1	1824.3	High	High	High	High	High	High	High	High	High	High	1
High	Master Protein	AT3G05420.1	Chr3:1561880-1567047 FORWARD LENGTH=668	0	123.228	29	16	177	1	668	73	5.3	1970	274.6	89	88	16	16	15	1.032	1.006	1766.4	1789.6	1847.2	1799.8	1766.4	1173.5	2088.1	1789.6	1696.9	1847.2	2661.8	1799.8	1675.4	1960.1	High	High	High	High	High	High	High	High	High	High	1
High	Master Protein	AT1G74230.1	Chr1:27915346-27916857 FORWARD LENGTH=289	0	25.639	26	6	59	6	289	28.7	4.77	483	78.5	30	29	6	6	0	1.029	0.998	1766.1	1758.9	1810.6	1755.8	1766.1	1132.7	2117.9	1758.9	1677.9	1810.6	2626.7	1755.8	1602.4	1941.1	High	High	High	High	High	High	High	High	High	High	1
High	Master Protein	AT3G08510.2	Chr3:2582626-2585556 REVERSE LENGTH=581	0	63.73	19	11	134	11	581	66.1	6.54	1444	200.1	67	67	11	11	0	0.868	0.878	1764.8	1935	1680.3	1698	1764.8	1116.1	2001.3	1935	1482.4	1680.3	2864.3	1698	1348.6	1783	High	High	High	High	High	High	High	High	High	High	1
High	Master Protein	AT5G51970.2	Chr5:21111820-21113284 FORWARD LENGTH=364	0	47.333	32	8	143	8	364	39.2	5.97	2013	216.76	71	72	7	8	0	0.944	0.94	1764.6	1907.1	1801.2	1791.8	1764.6	1089.8	2041.4	1907.1	1652.3	1801.2	2768.9	1791.8	1485.4	1903.2	High	High	High	High	High	High	High	High	High	High	1
High	Master Protein	AT5G49650.1	Chr5:20152898-20155574 FORWARD LENGTH=558	0	120.949	33	14	200	14	558	61.3	5.53	2383	325.27	99	101	14	14	0	1.211	1.093	1760.7	1598.3	1935.7	1746.5	1760.7	1040.6	1980.5	1598.3	1643.6	1935.7	2421.4	1670.1	1746.5	1903.9	High	High	High	High	High	High	High	High	High	High	1
High	Master Protein	AT4G12290.1	Chr4:7304434-7306973 FORWARD LENGTH=741	0	84.256	17	14	211	14	741	83.2	6.23	2111	327.59	106	105	14	14	0	1.319	1.107	1759.9	1550.2	2044.8	1715.5	1759.9	1116.1	1780	1550.2	1569.6	2044.8	2428	1715.5	1683.2	2085.5	High	High	High	High	High	High	High	High	High	High	1
High	Master Protein	AT3G05350.1	Chr3:1527103-1533843 REVERSE LENGTH=710	0	100.35	26	12	109	12	710	78.7	6.54	1613	196.09	53	56	11	12	0	1.092	0.926	1757.8	1732.9	1893	1605	1757.8	1080.4	2099.4	1732.9	1580.8	1893	2766	1605	1561.7	1921.5	High	High	High	High	High	High	High	High	High	High	1
High	Master Protein	AT5G63840.2	Chr5:25544975-25548922 FORWARD LENGTH=948	0	115.114	23	17	196	17	948	107.3	6.3	1875	294.25	97	99	17	17	0	0.91	0.928	1754.3	1792.4	1630.4	1662.6	1754.3	1037.7	1792.4	1905	1509.5	1630.4	2488.5	1662.6	1277.1	1756.9	High	High	High	High	High	High	High	High	High	High	1
High	Master Protein	AT1G04270.1	Chr1:1141852-1142960 REVERSE LENGTH=152	0	66.931	37	5	178	2	152	17.1	10.35	1727	286.14	85	93	5	5	6	1.01	0.904	1751.2	1900.6	1919.2	1718.7	1751.2	1048.2	2008.7	1900.6	1471.9	1919.2	2771.7	1618.2	1718.7	1893.6	High	High	High	High	High	High	High	High	High	High	1
High	Master Protein	AT1G70890.1	Chr1:26725912-26726489 REVERSE LENGTH=158	0	44.662	28	5	223	2	158	17.9	5.85	2015	245.95	113	110	5	5	0	0.985	1.071	1746	1753.8	1728	1878.3	1746	1198.8	2031	1753.8	1687.6	1728	2587.6	1878.3	1432.3	1896.1	High	High	High	High	High	High	High	High	High	High	1
High	Master Protein	AT1G36390.1	Chr1:13701811-13703524 REVERSE LENGTH=279	0	47.732	27	9	128	9	279	31.2	9.41	1424	186.62	64	64	9	9	0	1.039	0.92	1743.9	1707.2	1773.6	1571.2	1743.9	1023.8	1883.7	1707.2	1497	1773.6	2470.8	1565	1571.2	1819.9	High	High	High	High	High	High	High	High	High	High	1
High	Master Protein	AT1G18640.2	Chr1:6416524-6418245 REVERSE LENGTH=295	0	93.216	44	10	188	10	295	32.3	6.38	2176	259.89	90	98	10	10	0	1.234	1.134	1742	1551.9	1915.3	1759.6	1742	1124.1	2013.9	1551.9	1617	1915.3	2468	1730.9	1759.6	1875.7	High	High	High	High	High	High	High	High	High	High	1
High	Master Protein	AT5G16390.1	Chr5:5361098-5363020 REVERSE LENGTH=280	0	50.609	30	7	122	6	280	29.6	9.06	1155	161.21	60	62	7	7	2	1.18	1.127	1740.6	1806.6	2131	2035.2	1740.6	1385.8	2722.5	1806.6	2131	2067.5	2801.8	1847.9	2035.2	2318.8	High	High	High	High	High	High	High	High	High	High	1
High	Master Protein	AT2G25450.1	Chr2:10830286-10831563 REVERSE LENGTH=359	0	69.412	25	8	153	8	359	40.3	6.29	1749	248.97	75	78	8	8	0	1.054	0.926	1740.4	1740.2	1834.4	1611.6	1740.4	1010.2	1812.8	1740.2	1409.4	1834.4	2630.7	1536.2	1611.6	1893.7	High	High	High	High	High	High	High	High	High	High	1
High	Master Protein	AT5G45390.1	Chr5:18396351-18397586 FORWARD LENGTH=292	0	56.698	32	7	165	7	292	31.5	5.55	1965	203.71	84	81	7	7	0	1.068	0.995	1735.3	1704.1	1819.8	1696.1	1735.3	1075.5	1994.1	1704.1	1511.8	1819.8	2519.2	1497.7	1696.1	1925.9	High	High	High	High	High	High	High	High	High	High	1
High	Master Protein	AT3G46060.2	Chr3:16917908-16919740 FORWARD LENGTH=216	0	78.612	43	9	163	3	216	23.8	7.83	2632	301.26	82	81	9	9	4	0.873	0.972	1735.1	1867.6	1630.3	1815.9	1735.1	1194.2	1867.6	1985.5	1601	1630.3	2697.6	1833.5	1311.8	1815.9	High	High	High	High	High	High	High	High	High	High	1
High	Master Protein	AT1G79830.4	Chr1:30028110-30033508 REVERSE LENGTH=976	0	127.668	25	21	264	21	976	110.7	4.88	2645	332.38	130	134	21	21	0	1.391	1.329	1733.3	1415.3	1968.4	1881	1733.3	1127.1	1963.4	1415.3	1629.6	1968.4	2198.5	1698.4	1881	1960.7	High	High	High	High	High	High	High	High	High	High	1
High	Master Protein	AT4G03520.1	Chr4:1562585-1564055 REVERSE LENGTH=186	0	75.091	34	6	137	6	186	20.3	9.22	2000	265.64	68	69	6	6	0	1.101	1.048	1732.9	1682.1	1851.7	1762.3	1732.9	1075.8	2008.5	1682.1	1666.5	1851.7	2441.3	1762.3	1634.1	1871.2	High	High	High	High	High	High	High	High	High	High	1
High	Master Protein	AT3G42050.1	Chr3:14228846-14232228 REVERSE LENGTH=441	0	79.962	27	10	159	10	441	50.3	7.03	2349	295.64	80	79	10	10	0	0.937	0.948	1732.8	1791.6	1678.7	1699	1732.8	1052	1791.6	1940.7	1448.9	1678.7	2775.4	1699	1417	1713.3	High	High	High	High	High	High	High	High	High	High	1
High	Master Protein	AT4G39800.1	Chr4:18469659-18471893 REVERSE LENGTH=511	0	114.813	43	15	134	5	511	56.5	5.57	1108	232.78	67	67	15	15	11	1.102	1.044	1732.7	1631.1	1798.2	1703.5	1732.7	1013.2	1912.6	1631.1	1622.6	1798.2	2482.2	1703.5	1662.7	1800.9	High	High	High	High	High	High	High	High	High	High	1
High	Master Protein	AT3G08530.1	Chr3:2587171-2595411 REVERSE LENGTH=1703	0	465.977	40	56	890	9	1703	193.1	5.38	12665	1616.38	443	447	56	56	0	0.846	0.848	1730.9	1880.6	1590.9	1594.6	1730.9	1062.9	1880.6	2030.9	1515.3	1590.9	2618.6	1594.6	1321.8	1710.4	High	High	High	High	High	High	High	High	High	High	1
High	Master Protein	AT5G08380.1	Chr5:2694851-2697616 REVERSE LENGTH=410	0	86.329	28	9	135	9	410	45.7	6.67	1703	234.35	66	69	9	9	0	1.289	1.165	1729.5	1537.1	1981.7	1791.3	1729.5	1133.5	1927.1	1537.1	1570.2	1981.7	2324.2	1717.4	1791.3	1886.1	High	High	High	High	High	High	High	High	High	High	1
High	Master Protein	AT5G54270.1	Chr5:22038424-22039383 FORWARD LENGTH=265	0	120.64	62	8	221	7	265	28.7	5.12	3588	504.66	110	111	8	8	0	0.954	0.868	1726.2	1895.5	1808.1	1645.9	1726.2	1053.9	1919.4	1895.5	1657.1	1808.1	2552.8	1788.8	1580.2	1645.9	High	High	High	High	High	High	High	High	High	High	1
High	Master Protein	AT5G42390.1	Chr5:16945308-16952647 FORWARD LENGTH=1265	0	95.896	12	14	126	14	1265	140.5	6.58	1308	200.62	63	63	14	14	0	1.055	0.953	1726.1	1692.7	1786	1613.9	1726.1	1037.7	1885.9	1692.7	1570.8	1786	2530.4	1613.9	1568.3	1816.7	High	High	High	High	High	High	High	High	High	High	1
High	Master Protein	AT3G10670.1	Chr3:3335325-3337304 REVERSE LENGTH=338	0	55.4	24	7	194	7	338	36.9	7.14	2787	289.76	97	97	6	6	0	1.237	1.177	1723.8	1546	1913	1819.9	1723.8	1007.2	1990.8	1546	1523.9	1913	2482.7	1550.9	1819.9	1922.6	High	High	High	High	High	High	High	High	High	High	1
High	Master Protein	AT1G70320.1	Chr1:26488745-26501281 REVERSE LENGTH=3658	0	206.243	10	31	377	17	3658	403.4	4.94	3867	524.39	187	190	31	30	11	0.914	0.892	1723.2	1996.3	1824	1781.3	1723.2	1192.3	2088.7	1996.3	1760.4	1824	2674	1781.3	1506.8	1919.2	High	High	High	High	High	High	High	High	High	High	1
High	Master Protein	AT2G19940.2	Chr2:8613168-8615649 FORWARD LENGTH=401	0	107.015	37	12	167	12	401	44.1	8.09	2501	295.25	85	82	12	12	0	1.044	0.981	1722.3	1767.6	1845.6	1733.6	1722.3	1064.3	1843.6	1767.6	1518.5	1845.6	2527	1733.6	1597	1806.2	High	High	High	High	High	High	High	High	High	High	1
High	Master Protein	AT1G47128.1	Chr1:17283139-17285609 REVERSE LENGTH=462	0	93.597	24	12	196	11	462	50.9	5.41	3171	357.27	98	98	12	12	0	1.229	1.224	1722.3	1667.4	2048.7	2041.6	1722.3	1262.5	1953.9	1667.4	1840.6	2048.7	2328.2	2271.4	1844.3	2041.6	High	High	High	High	High	High	High	High	High	High	1
High	Master Protein	AT2G15860.1	Chr2:6905712-6909282 REVERSE LENGTH=512	0	127.349	43	16	176	16	512	55.5	4.75	1889	254.15	85	91	16	16	0	1.17	1.138	1717.8	1641.1	1920.7	1867.4	1717.8	1271.6	2191.6	1641.1	1747	1920.7	2459.7	1786.1	1867.4	1981.3	High	High	High	High	High	High	High	High	High	High	1
High	Master Protein	AT1G76140.1	Chr1:28571187-28574852 FORWARD LENGTH=795	0	78.031	12	10	147	10	795	89.3	5.85	1055	188.3	74	73	10	10	0	1.061	1.039	1717.7	1722	1826.3	1789.8	1717.7	1111	1865.3	1722	1665.4	1826.3	2473.4	1789.8	1559.1	1849.5	High	High	High	High	High	High	High	High	High	High	1
High	Master Protein	AT2G24820.1	Chr2:10575038-10576829 FORWARD LENGTH=539	0	80.488	20	10	200	10	539	60.6	8.69	2068	307.82	104	96	10	10	0	0.867	0.943	1713.6	2102.8	1822.7	1983.1	1713.6	1225	2102.8	2136.1	1774.8	1822.7	3062.3	1983.1	1452.9	2057.5	High	High	High	High	High	High	High	High	High	High	1
High	Master Protein	AT1G10590.3	Chr1:3502324-3503033 REVERSE LENGTH=153	0	41.794	28	5	149	5	153	17.1	8.46	1014	152.06	73	76	5	5	0	0.951	0.967	1713.2	1724.8	1639.8	1667.6	1713.2	1007.9	1886.4	1724.8	1442	1639.8	2620.9	1667.6	1435.1	1847.6	High	High	High	High	High	High	High	High	High	High	1
High	Master Protein	AT2G36160.1	Chr2:15169925-15171159 FORWARD LENGTH=150	0	112.615	47	8	301	8	150	16.2	10.59	4769	655.86	150	151	8	8	0	0.87	0.913	1713	1847	1607.7	1686.3	1713	1072.3	1847	2089.2	1526.1	1607.7	2790.6	1686.3	1302.3	1762.5	High	High	High	High	High	High	High	High	High	High	1
High	Master Protein	AT3G23700.1	Chr3:8531689-8533742 REVERSE LENGTH=392	0	108.748	43	12	174	12	392	42.7	5.62	2489	284.76	85	89	11	12	0	1.087	0.968	1712.2	1715.5	1863.9	1660.9	1712.2	1084.6	2076.5	1715.5	1543	1863.9	2598.8	1632.4	1660.9	2002.7	High	High	High	High	High	High	High	High	High	High	1
High	Master Protein	AT4G13360.1	Chr4:7775133-7777701 FORWARD LENGTH=421	0	59.404	29	11	128	11	421	46.2	6.67	1264	192.07	61	67	10	11	0	1.087	0.989	1708.8	1747.6	1899.8	1728.8	1708.8	1062.6	2093.1	1747.6	1763.1	1899.8	2496.8	1628.9	1728.8	1936.8	High	High	High	High	High	High	High	High	High	High	1
High	Master Protein	AT1G01910.4	Chr1:313595-315831 REVERSE LENGTH=353	0	41.04	29	9	119	9	353	39.6	4.86	1019	179.46	59	60	9	9	0	1.182	1.097	1708	1556.7	1840.2	1708.1	1708	1046.4	1964.3	1556.7	1529	1840.2	2436.2	1630.7	1708.1	1883.3	High	High	High	High	High	High	High	High	High	High	1
High	Master Protein	AT5G51070.1	Chr5:20764479-20768481 FORWARD LENGTH=945	0	113.156	20	17	223	16	945	103.2	6.23	2714	327.64	108	115	17	17	0	1.055	0.959	1707.9	1677.7	1770.6	1608.2	1707.9	1149.8	2177.1	1677.7	1547.4	1770.6	2552	1593.1	1608.2	1775.3	High	High	High	High	High	High	High	High	High	High	1
High	Master Protein	AT2G17340.1	Chr2:7541615-7544089 REVERSE LENGTH=367	0	105.537	41	13	179	11	367	40.8	4.92	2659	322.34	89	90	13	13	2	1.333	1.228	1701.6	1463.8	1950.9	1797.5	1701.6	1059.2	1879.6	1463.8	1615.1	1950.9	2320.1	1662.4	1797.5	1840.7	High	High	High	High	High	High	High	High	High	High	1
High	Master Protein	AT5G05740.2	Chr5:1724023-1726859 REVERSE LENGTH=527	0	81.879	36	14	153	14	527	56.8	5.07	2039	287.9	72	81	13	14	0	1.098	0.971	1700.9	1762.7	1935.9	1711.1	1700.9	1128.5	1977.9	1762.7	1628	1935.9	2618.3	1693.7	1711.1	1751.4	High	High	High	High	High	High	High	High	High	High	1
High	Master Protein	AT3G55400.1	Chr3:20535809-20538999 REVERSE LENGTH=616	0	76.645	23	13	147	13	616	69.2	6.57	1846	206.67	71	76	12	13	0	1.191	1.131	1700.5	1621.3	1930.9	1833.9	1700.5	1117.7	2048.1	1621.3	1577	1930.9	2507.9	1711.3	1833.9	1977.1	High	High	High	High	High	High	High	High	High	High	1
High	Master Protein	AT4G17830.2	Chr4:9915916-9918049 FORWARD LENGTH=445	0	93.916	29	10	159	10	445	48.7	5.35	2140	259.52	79	80	10	10	0	1.174	1.012	1700.2	1628.2	1911.6	1648.3	1700.2	1032.2	1863.6	1628.2	1502.9	1911.6	2499.2	1635	1648.3	1815.9	High	High	High	High	High	High	High	High	High	High	1
High	Master Protein	AT2G27720.1	Chr2:11818696-11819370 FORWARD LENGTH=115	0	75.701	74	5	127	3	115	11.4	4.61	3241	302.11	66	61	5	5	0	1.291	1.235	1700	1425.3	1840.3	1760.9	1700	1041.5	1959.9	1425.3	1519.6	1840.3	2371.2	1547.5	1760.9	1819	High	High	High	High	High	High	High	High	High	High	1
High	Master Protein	AT4G36760.1	Chr4:17326688-17329979 FORWARD LENGTH=645	0	116.955	29	14	216	14	645	71.9	5.31	3097	342.94	106	110	13	14	0	1.12	0.991	1695	1530.5	1714.4	1516.3	1695	989.9	1711	1530.5	1359.9	1714.4	2245.6	1516.3	1479.8	1734.5	High	High	High	High	High	High	High	High	High	High	1
High	Master Protein	AT3G55610.1	Chr3:20624278-20628989 REVERSE LENGTH=726	0	83.23	22	13	157	7	726	78.8	6.81	1284	188.37	78	79	13	13	6	1.02	0.916	1694.8	1731.7	1765.5	1587	1694.8	962.4	1846.6	1731.7	1452.1	1765.5	2527.5	1560.1	1587	1751.1	High	High	High	High	High	High	High	High	High	High	1
High	Master Protein	AT1G64190.1	Chr1:23825549-23827012 REVERSE LENGTH=487	0	206.574	45	19	321	8	487	53.3	5.45	4080	550.77	156	165	19	19	0	1.151	1.044	1692.9	1561	1796.7	1630	1692.9	1069.4	1840.1	1561	1559.9	1796.7	2360.7	1592.6	1630	1796.5	High	High	High	High	High	High	High	High	High	High	1
High	Master Protein	AT5G60980.3	Chr5:24543988-24546027 FORWARD LENGTH=460	0	79.291	33	12	125	12	460	49.5	5.96	1668	210.79	62	63	12	12	0	1.006	0.982	1691.5	1787.1	1797.8	1754.4	1691.5	1114.5	2019.8	1787.1	1498	1797.8	2544.4	1754.4	1577.4	1773.5	High	High	High	High	High	High	High	High	High	High	1
High	Master Protein	AT1G79040.1	Chr1:29736085-29736781 FORWARD LENGTH=140	0	54.996	34	4	155	4	140	14.6	9.63	2521	283.01	76	79	4	4	0	1.015	0.979	1691.4	1879.2	1907.8	1840.2	1691.4	1213.4	2149.8	1879.2	1907.8	1575.3	2559.3	1988.7	1392.4	1840.2	High	High	High	High	High	High	High	High	High	High	1
High	Master Protein	AT5G53560.1	Chr5:21759628-21760353 FORWARD LENGTH=134	0	90.459	62	6	219	6	134	15.1	5.33	4592	493.92	108	111	6	6	0	1.105	1.091	1691.3	1634.2	1806.1	1782.3	1691.3	1043.9	1731.7	1634.2	1578.2	1806.1	2284.5	1782.3	1544.1	1792.2	High	High	High	High	High	High	High	High	High	High	1
High	Master Protein	AT3G61220.3	Chr3:22663025-22664316 FORWARD LENGTH=327	0	70.059	46	13	113	12	327	36.4	5.38	1714	168.89	56	57	13	13	1	1.37	1.262	1689.2	1357.3	1859.1	1712.4	1689.2	1104.2	1751.9	1357.3	1566.1	1859.1	2213.1	1661.8	1712.4	1781.3	High	High	High	High	High	High	High	High	High	High	1
High	Master Protein	AT1G78150.3	Chr1:29404996-29406341 FORWARD LENGTH=303	0	94.381	49	11	144	10	303	33.1	6.04	2178	274.02	71	73	11	11	1	1.174	1.119	1687.2	1563.7	1835.5	1750	1687.2	1079.4	1936.7	1563.7	1529.2	1835.5	2241.7	1627	1750	1765.1	High	High	High	High	High	High	High	High	High	High	1
High	Master Protein	AT5G55280.1	Chr5:22420740-22422527 REVERSE LENGTH=433	0	106.372	43	11	145	11	433	45.5	7.4	2149	261.54	72	73	11	11	0	1.184	1.072	1686.7	1551.1	1837.2	1662.3	1686.7	1047	1938.5	1551.1	1491.8	1837.2	2340.1	1556.8	1662.3	1789.5	High	High	High	High	High	High	High	High	High	High	1
High	Master Protein	AT4G25130.1	Chr4:12898802-12899998 REVERSE LENGTH=258	0	39.254	20	5	110	4	258	28.6	8.75	1281	159.5	55	55	5	5	1	0.926	0.882	1685.1	1853.5	1715.8	1634.4	1685.1	1028.4	1870.3	1853.5	1445.2	1715.8	2499.1	1634.4	1399.6	1712.5	High	High	High	High	High	High	High	High	High	High	1
High	Master Protein	AT3G04870.4	Chr3:1342842-1346189 FORWARD LENGTH=558	0	94.299	25	12	156	12	558	61.6	7.37	1671	211.12	77	79	12	12	0	0.955	0.903	1682.9	1787.1	1707.1	1613.6	1682.9	1082.3	1823.7	1787.1	1562.3	1707.1	2535.3	1613.6	1419.9	1756.5	High	High	High	High	High	High	High	High	High	High	1
High	Master Protein	AT1G07140.1	Chr1:2192360-2193688 REVERSE LENGTH=228	0	63.422	42	8	180	5	228	25.6	4.94	1757	284.73	89	91	8	8	1	1.333	1.282	1680.1	1472.8	1962.6	1887.9	1680.1	1084.7	2021.2	1472.8	1675.5	1962.6	2343.1	1646.1	1887.9	1895	High	High	High	High	High	High	High	High	High	High	1
High	Master Protein	AT3G63160.1	Chr3:23333773-23333982 REVERSE LENGTH=69	0	29.918	36	3	345	3	69	7.3	9.09	2487	446.68	172	173	3	3	0	1.171	1.03	1679.1	1550.4	1814.9	1596.8	1679.1	1016.2	1550.4	2215	1431.6	1839	1814.9	1596.8	1783.9	1468.4	High	High	High	High	High	High	High	High	High	High	1
High	Master Protein	AT3G44860.1	Chr3:16379689-16380939 FORWARD LENGTH=348	0	48.922	23	7	92	7	348	38.5	5.95	647	122.27	45	47	7	7	0	1.118	1.068	1678.2	1577.4	1763.6	1684.4	1678.2	1081	1775.1	1577.4	1559.9	1763.6	2445.9	1684.4	1679.1	1809.1	High	High	High	High	High	High	High	High	High	High	1
High	Master Protein	AT5G47770.1	Chr5:19345297-19347415 FORWARD LENGTH=384	0	61.286	23	7	117	5	384	44.2	7.01	1190	185.07	57	60	7	7	3	1.103	1.012	1677.7	1675.4	1847.3	1696.3	1677.7	1072.1	1880.8	1675.4	1538.5	1847.3	2478.2	1696.3	1608.6	1901.5	High	High	High	High	High	High	High	High	High	High	1
High	Master Protein	AT4G24820.1	Chr4:12790471-12792599 REVERSE LENGTH=387	0	68.961	34	10	161	10	387	44.3	5.99	2437	250.78	81	80	10	10	0	0.912	0.899	1676.2	2265.1	2064.7	2036	1676.2	1273.5	2532.4	2265.1	2064.7	1816	3106.6	2036	1509.2	2113.7	High	High	High	High	High	High	High	High	High	High	1
High	Master Protein	AT5G54960.1	Chr5:22310858-22312681 REVERSE LENGTH=607	0	70.978	16	7	154	7	607	65.8	5.96	2280	307.46	77	77	7	7	0	0.984	1.05	1675.6	1773.7	1744.6	1861.5	1675.6	1065.6	1809.8	1773.7	1710.1	1744.6	2601.3	1861.5	1418.6	1920.7	High	High	High	High	High	High	High	High	High	High	1
High	Master Protein	AT1G06000.1	Chr1:1820495-1821802 REVERSE LENGTH=435	0	90.038	30	12	163	12	435	48.1	6.18	1793	302.37	79	84	12	12	0	1.088	1.071	1674.5	1580.5	1719.5	1692.5	1674.5	1081.2	1891.8	1580.5	1621.6	1719.5	2357.2	1707.9	1588.8	1692.5	High	High	High	High	High	High	High	High	High	High	1
High	Master Protein	AT5G15090.2	Chr5:4889641-4891389 REVERSE LENGTH=274	0	130.176	55	11	164	9	274	29.2	8.21	2399	330.38	81	83	11	11	0	0.918	0.879	1672.6	1830.9	1680	1608.7	1672.6	1023.1	1830.9	1842.2	1446.7	1680	2672.5	1608.7	1456.9	1726.7	High	High	High	High	High	High	High	High	High	High	1
High	Master Protein	AT3G11780.2	Chr3:3724326-3725476 REVERSE LENGTH=171	0	32.064	19	3	89	3	171	19	5.16	1117	136.83	47	42	3	3	0	1.037	0.974	1672.2	1727.3	1791.8	1682.7	1672.2	1044.9	1929.6	1727.3	1507.5	1791.8	2513.5	1682.7	1524.9	1942.5	High	High	High	High	High	High	High	High	High	High	1
High	Master Protein	AT1G12900.5	Chr1:4392634-4394409 REVERSE LENGTH=441	0	260.039	46	20	858	5	441	47.6	8.25	13677	1603.64	428	430	20	20	0	0.94	0.913	1669.9	1872.1	1760.1	1708.4	1669.9	989.4	1892.2	1872.1	1584.3	1760.1	2569.1	1708.4	1406.3	1863	High	High	High	High	High	High	High	High	High	High	1
High	Master Protein	AT3G01910.1	Chr3:314919-317274 REVERSE LENGTH=393	0	77.095	39	13	182	13	393	43.3	8.68	1743	261.54	90	92	13	13	0	0.971	1.011	1667.6	1809	1757.3	1828.9	1667.6	1077.2	1818	1809	1591.6	1757.3	2514.5	1828.9	1410.3	1870.2	High	High	High	High	High	High	High	High	High	High	1
High	Master Protein	AT5G16130.1	Chr5:5268984-5269912 FORWARD LENGTH=190	0	39.561	32	7	204	5	190	22	9.74	2781	261.94	102	102	7	7	0	0.987	1.028	1666.2	1341.2	1324.1	1379.1	1666.2	782.4	1381	1341.2	782.4	1324.1	2208.3	1379.1	1274.1	1587.9	High	High	High	High	High	High	High	High	High	High	1
High	Master Protein	AT2G21530.1	Chr2:9219372-9220464 FORWARD LENGTH=209	0	114.035	44	8	209	8	209	22.7	7.88	3194	372.38	104	105	8	8	0	1.185	1.043	1664.5	1519	1800.4	1583.8	1664.5	983.2	1916.4	1519	1502.7	1800.4	2473.1	1581.6	1583.8	1754.1	High	High	High	High	High	High	High	High	High	High	1
High	Master Protein	AT1G06650.2	Chr1:2035909-2037186 FORWARD LENGTH=369	0	35.111	15	6	97	4	369	42	6.67	953	142.23	48	49	6	6	2	1.013	0.96	1657.2	1704.7	1726.2	1635.7	1657.2	1049.2	1861.6	1704.7	1516.9	1726.2	2526.3	1635.7	1522.6	1844.1	High	High	High	High	High	High	High	High	High	High	1
High	Master Protein	AT2G35840.2	Chr2:15053952-15055776 FORWARD LENGTH=422	0	72.67	29	13	142	13	422	47.8	6.6	1395	201.68	70	72	13	13	0	1.064	0.971	1651.1	1692.7	1800.6	1643.5	1651.1	1001.6	1807.8	1692.7	1415.5	1800.6	2409.6	1643.5	1517.9	1786.3	High	High	High	High	High	High	High	High	High	High	1
High	Master Protein	AT3G48560.1	Chr3:18001530-18003542 REVERSE LENGTH=670	0	97.518	19	13	199	13	670	72.5	6.65	2611	355.35	99	100	13	13	0	0.995	0.892	1648.4	1610.3	1602.6	1436.8	1648.4	960.2	1781.3	1610.3	1396.2	1602.6	2470.9	1436.8	1368	1684.2	High	High	High	High	High	High	High	High	High	High	1
High	Master Protein	AT3G13490.1	Chr3:4395984-4399302 REVERSE LENGTH=602	0	100.548	28	16	200	16	602	67.5	6.02	2084	294.12	99	101	16	16	0	1.128	0.972	1644.1	1511.3	1705.4	1469.3	1644.1	957.2	1801.2	1511.3	1405.4	1705.4	2259.1	1469.3	1454.6	1679.8	High	High	High	High	High	High	High	High	High	High	1
High	Master Protein	AT1G12780.1	Chr1:4356124-4358120 REVERSE LENGTH=351	0	80.962	32	10	141	8	351	39.1	6.57	1957	249.07	70	71	10	10	2	1.252	1.169	1643.8	1468.1	1837.7	1716.7	1643.8	959.9	1853.7	1468.1	1390	1837.7	2334.8	1402.2	1716.7	1907	High	High	High	High	High	High	High	High	High	High	1
High	Master Protein	AT5G06060.1	Chr5:1824066-1825833 REVERSE LENGTH=264	0	43.431	23	6	53	6	264	28.3	7.69	697	86.16	26	27	6	6	0	1.073	1.037	1640.6	1533.4	1644.6	1590.6	1640.6	1032.6	1760.7	1533.4	1484.3	1644.6	2186	1590.6	1477.4	1748	High	High	High	High	High	High	High	High	High	High	1
High	Master Protein	AT3G13750.1	Chr3:4511192-4515756 FORWARD LENGTH=847	0	80.391	19	12	150	10	847	93.6	8.53	1960	249.93	75	75	12	12	2	0.839	0.773	1639	1808.9	1518	1398.2	1639	973.5	1808.9	1916	1189.7	1518	2967.4	1398.2	1229	1712.3	High	High	High	High	High	High	High	High	High	High	1
High	Master Protein	AT2G04700.3	Chr2:1646961-1648345 FORWARD LENGTH=146	0	17.5	17	3	68	3	146	16.4	7.88	737	105.38	34	34	3	3	0	1.015	0.928	1638.9	1743.4	1769.9	1617.9	1638.9	1026.9	1988.5	1743.4	1441	1769.9	2508	1532.3	1617.9	1781	High	High	High	High	High	High	High	High	High	High	1
High	Master Protein	AT1G56050.1	Chr1:20963793-20966181 FORWARD LENGTH=421	0	96.335	27	9	205	9	421	45.6	5.97	2868	331.81	101	104	9	9	0	1.108	1	1638	1564.9	1733.7	1565.5	1638	992.8	1835.7	1564.9	1438.2	1733.7	2333	1483.8	1565.5	1724.9	High	High	High	High	High	High	High	High	High	High	1
High	Master Protein	AT5G24780.1	Chr5:8507783-8508889 REVERSE LENGTH=270	0	53.929	28	8	95	3	270	30.2	5.67	1566	163.03	48	47	8	8	4	1.376	1.437	1633.4	1258.7	1731.4	1808.7	1633.4	1258.7	1352.1	1226.2	1731.4	1471.2	1788	2376.2	1808.7	1614.9	High	High	High	High	High	High	High	High	High	High	1
High	Master Protein	AT4G29130.1	Chr4:14352338-14354865 REVERSE LENGTH=496	0	102.571	32	11	174	7	496	53.7	6.1	1878	277.49	86	88	11	11	4	0.995	0.959	1630.9	1669.9	1661.7	1601.1	1630.9	981.1	1800.4	1669.9	1416.9	1661.7	2380.5	1601.1	1496.5	1669.4	High	High	High	High	High	High	High	High	High	High	1
High	Master Protein	AT3G63410.1	Chr3:23415816-23417002 REVERSE LENGTH=338	0	89.229	31	8	247	8	338	37.9	9.1	3826	430.71	123	124	8	8	0	0.892	0.946	1630.3	1650.5	1472.9	1561.1	1630.3	1045.3	1650.5	2055.6	1441.3	1472.9	2633.7	1732.7	1161.9	1561.1	High	High	High	High	High	High	High	High	High	High	1
High	Master Protein	AT1G32500.1	Chr1:11750091-11751994 REVERSE LENGTH=475	0	68.004	21	9	130	9	475	52.8	5.97	1804	224.53	64	66	9	9	0	1.116	0.975	1630.2	1581.4	1764.8	1541.5	1630.2	1002	1711.4	1581.4	1444	1764.8	2320.5	1541.5	1533.7	1822.9	High	High	High	High	High	High	High	High	High	High	1
High	Master Protein	AT5G13120.1	Chr5:4162714-4164720 REVERSE LENGTH=259	0	68.105	27	6	131	6	259	28.3	9.31	1431	217.61	64	67	6	6	0	1.04	0.938	1630	1634.6	1700.1	1533.5	1630	1011.6	1913.3	1634.6	1446	1700.1	2490.9	1505.9	1533.5	1752.2	High	High	High	High	High	High	High	High	High	High	1
High	Master Protein	AT3G57050.1	Chr3:21111939-21114521 REVERSE LENGTH=464	0	84.87	28	12	172	12	464	50.4	7.36	2253	279.81	85	87	12	12	0	1.39	1.201	1629.3	1359.9	1890.3	1632.6	1629.3	984.4	1697.2	1359.9	1460.2	1890.3	2096.6	1583.3	1632.6	1810	High	High	High	High	High	High	High	High	High	High	1
High	Master Protein	AT3G04710.1	Chr3:1278229-1280942 FORWARD LENGTH=456	0	74.34	26	10	123	10	456	49.2	5.27	1548	218	66	57	10	9	0	1.193	1.128	1625.4	1477.6	1762.7	1666.5	1625.4	969.5	1834.1	1477.6	1508.4	1762.7	2223.1	1491.1	1666.5	1803.3	High	High	High	High	High	High	High	High	High	High	1
High	Master Protein	AT1G79870.1	Chr1:30044794-30045851 FORWARD LENGTH=313	0	44.404	25	9	81	9	313	34.1	5.9	912	139.32	41	40	9	8	0	1.067	0.981	1625.3	1554.5	1658.3	1524.4	1625.3	964.3	1702.5	1554.5	1413.9	1658.3	2262.4	1524.4	1454.2	1626.3	High	High	High	High	High	High	High	High	High	High	1
High	Master Protein	AT1G17745.2	Chr1:6101157-6104979 FORWARD LENGTH=651	0	114.929	30	15	241	12	651	69.7	6.35	2854	404.19	120	121	15	15	0	1.013	1.007	1624.5	1750.1	1773	1762.8	1624.5	1239.7	1921.8	1750.1	1773	1688.4	2432.7	1938.2	1447.6	1762.8	High	High	High	High	High	High	High	High	High	High	1
High	Master Protein	AT4G34180.1	Chr4:16370060-16371383 REVERSE LENGTH=255	0	56.084	29	8	117	7	255	28.4	6.44	1275	173.94	58	59	8	8	1	1.214	1.105	1623.9	1535.4	1864.2	1697.3	1623.9	1061.7	2011.5	1535.4	1499.7	1864.2	2309.1	1697.3	1669.3	1858.7	High	High	High	High	High	High	High	High	High	High	1
High	Master Protein	AT3G49010.7	Chr3:18166971-18168047 REVERSE LENGTH=206	0	59.641	34	6	138	4	206	23.8	11.02	2822	304.58	69	69	6	6	2	1.077	1.004	1620.4	1684.5	1814.8	1691	1620.4	872.1	1684.5	1762.6	1188.7	1814.8	2353.9	1319.3	1697.7	1691	High	High	High	High	High	High	High	High	High	High	1
High	Master Protein	AT4G37800.1	Chr4:17775703-17777372 REVERSE LENGTH=293	0	47.23	28	7	67	7	293	33.7	7.4	399	112.26	19	48	6	7	0	0.826	0.863	1618.7	1853.3	1530.6	1599.6	1618.7	986.9	1853.3	1854.6	1463.2	1530.6	2477.3	1599.6	1177.5	1715	High	High	High	High	High	High	High	High	High	High	1
High	Master Protein	AT3G26070.1	Chr3:9526904-9528199 FORWARD LENGTH=242	0	47.076	28	6	161	5	242	27.1	9.7	3014	289.57	80	81	6	6	1	0.868	0.908	1617.2	1765.1	1531.8	1602.4	1617.2	1046.6	1765.1	1769.7	1410.5	1531.8	2488.1	1602.4	1323.5	1621.5	High	High	High	High	High	High	High	High	High	High	1
High	Master Protein	AT1G54580.1	Chr1:20389572-20390770 FORWARD LENGTH=136	0	11.53	7	1	53	1	136	14.5	5.31	724	97.83	24	29	1	1	0	1.439	1.385	1616.5	1240.4	1785.4	1717.6	1616.5	1000.1	1895.2	1240.4	1457.6	1785.4	2104	1448.4	1717.6	1767.8	High	High	High	High	High	High	High	High	High	High	1
High	Master Protein	AT3G19760.1	Chr3:6863790-6866242 FORWARD LENGTH=408	0	88.701	34	14	182	12	408	45.8	6.23	1479	250.25	90	92	14	14	0	0.954	0.973	1614.4	1747.7	1667.5	1700.2	1614.4	1090.2	2041.7	1747.7	1546	1667.5	2661.2	1700.2	1448.7	1852.6	High	High	High	High	High	High	High	High	High	High	1
High	Master Protein	AT1G29670.2	Chr1:10375639-10377717 FORWARD LENGTH=431	0	106.101	35	9	170	9	431	47.7	9.17	2858	316.26	84	86	8	9	0	1.293	1.127	1612.6	1448.5	1872.3	1632.5	1612.6	1037.3	1970.3	1448.5	1872.3	1770.2	2317.1	1632.5	1611.6	1714.4	High	High	High	High	High	High	High	High	High	High	1
High	Master Protein	AT4G14710.5	Chr4:8424897-8426174 REVERSE LENGTH=201	0	49.514	29	7	110	7	201	23.6	5.12	1727	196.35	54	56	7	7	0	1.165	1.036	1610.6	1599.9	1864.2	1656.9	1610.6	1006.7	1950.7	1599.9	1482.6	1864.2	2372.9	1633.8	1656.9	1849	High	High	High	High	High	High	High	High	High	High	1
High	Master Protein	AT2G38550.1	Chr2:16132178-16134229 FORWARD LENGTH=335	0	72.128	26	9	236	9	335	36.7	7.53	2687	343.63	116	120	9	9	0	0.917	0.909	1608.8	2275.3	2086.6	2068.3	1608.8	1411.1	2343.1	2275.3	1750.2	2086.6	2143.4	2083.1	2068.3	2043.6	High	High	High	High	High	High	High	High	High	High	1
High	Master Protein	AT5G16730.1	Chr5:5497890-5500775 FORWARD LENGTH=853	0	134.312	30	23	214	20	853	96.2	4.94	2235	310.62	107	107	23	23	0	1.278	1.251	1607.8	1386.4	1771.3	1734	1607.8	1026.9	1856.1	1386.4	1511.6	1771.3	2063.8	1571.8	1734	1828.2	High	High	High	High	High	High	High	High	High	High	1
High	Master Protein	AT2G43460.1	Chr2:18046285-18047292 REVERSE LENGTH=69	0	10.237	36	3	129	3	69	8.1	9.94	1382	187.62	63	66	2	3	0	0.943	1.207	1606.6	1309.9	1234.8	1580.4	1606.6	828.1	1309.9	1404.1	790.4	1234.8	2389.5	1580.4	1223.6	1595.2	High	High	High	High	High	High	High	High	High	High	1
High	Master Protein	AT4G22930.2	Chr4:12019315-12021200 FORWARD LENGTH=377	0	85.607	36	10	116	10	377	41.9	8.46	1253	202.28	57	59	10	10	0	1.107	1.063	1605	1608.9	1781	1710.4	1605	1042.2	1895.1	1608.9	1573.9	1781	2307.8	1710.4	1512	1808.6	High	High	High	High	High	High	High	High	High	High	1
High	Master Protein	AT3G51890.1	Chr3:19249686-19250890 REVERSE LENGTH=258	0	55.537	33	8	133	7	258	29.2	5.39	1434	181.95	65	68	8	8	1	1.26	1.153	1604.7	1421.8	1791.7	1639.6	1604.7	1022.7	1754.6	1421.8	1424.9	1791.7	2218.9	1606.2	1639.6	1725.9	High	High	High	High	High	High	High	High	High	High	1
High	Master Protein	AT4G14160.2	Chr4:8167574-8173026 FORWARD LENGTH=772	0	78.143	20	12	179	9	772	85.2	5.97	1526	170.22	89	90	12	12	4	0.979	0.939	1604.6	1640.9	1605.9	1540.2	1604.6	1012.5	1750.1	1640.9	1374.1	1605.9	2454.6	1540.2	1335.6	1676.6	High	High	High	High	High	High	High	High	High	High	1
High	Master Protein	AT1G48850.1	Chr1:18065154-18067956 REVERSE LENGTH=436	0	79.368	26	10	174	10	436	47.3	8.12	1738	214.56	86	88	10	10	0	1.068	0.932	1600.1	1637	1747.8	1526.4	1600.1	1020.5	1837.2	1637	1481	1747.8	2287.1	1526.4	1494.5	1724.9	High	High	High	High	High	High	High	High	High	High	1
High	Master Protein	AT5G40770.1	Chr5:16315589-16316621 REVERSE LENGTH=277	0	59.615	35	8	145	3	277	30.4	7.64	1787	242.01	72	73	7	8	5	0.889	0.885	1598.7	1790.1	1592.1	1583.4	1598.7	1078.7	1941.3	1790.1	1460	1592.1	2491.9	1583.4	1443.5	1722.4	High	High	High	High	High	High	High	High	High	High	1
High	Master Protein	AT1G22400.1	Chr1:7903851-7906607 REVERSE LENGTH=489	0	46.997	21	9	115	5	489	55	5.1	1438	190.02	58	57	9	9	4	1.145	0.999	1597.7	1529.4	1750.5	1528.2	1597.7	1023.2	1897.9	1529.4	1379.1	1750.5	2646.5	1427.4	1528.2	1956.9	High	High	High	High	High	High	High	High	High	High	1
High	Master Protein	AT5G39510.1	Chr5:15822035-15823591 FORWARD LENGTH=221	0	50.538	22	7	94	7	221	24.9	9.44	1002	132.61	48	46	7	7	0	1.09	1.041	1596.4	1498.3	1633.4	1559.6	1596.4	976.1	1876.7	1498.3	1417.3	1633.4	2253.5	1484.4	1559.6	1637.5	High	High	High	High	High	High	High	High	High	High	1
High	Master Protein	AT1G14030.1	Chr1:4805493-4807440 REVERSE LENGTH=482	0	101.933	32	13	135	13	482	54.6	5.1	1480	226.32	67	68	13	13	0	1.09	0.992	1593.9	1543.8	1682.9	1531.6	1593.9	1018	1813.8	1543.8	1401.4	1682.9	2195.1	1531.6	1528.3	1658.5	High	High	High	High	High	High	High	High	High	High	1
High	Master Protein	AT5G46750.1	Chr5:18969950-18971817 REVERSE LENGTH=402	0	83.641	44	11	167	8	402	43.5	8.32	2256	282.78	83	84	11	11	3	0.899	0.879	1593.6	1761.4	1583.3	1548.6	1593.6	1047.6	1912.5	1761.4	1435.6	1583.3	2401.7	1548.6	1465.1	1741.9	High	High	High	High	High	High	High	High	High	High	1
High	Master Protein	AT5G50370.1	Chr5:20509382-20510631 REVERSE LENGTH=248	0	65.411	35	10	177	8	248	27.3	7.37	1949	260.73	88	89	10	10	0	1.299	1.229	1593.2	1359.5	1765.9	1670.3	1593.2	1065.5	1863.1	1359.5	1535.1	1765.9	2148.6	1568.4	1670.3	1722.9	High	High	High	High	High	High	High	High	High	High	1
High	Master Protein	AT5G07020.1	Chr5:2180669-2182284 REVERSE LENGTH=235	0	43.444	22	5	110	5	235	24.4	4.75	1329	199.56	55	55	5	5	0	1.287	1.179	1590.1	1426.8	1835.7	1682.4	1590.1	961.3	1857.9	1426.8	1566.2	1835.7	2195.9	1495.1	1768.5	1682.4	High	High	High	High	High	High	High	High	High	High	1
High	Master Protein	AT1G63610.1	Chr1:23583675-23585599 REVERSE LENGTH=340	0	95.866	37	10	262	10	340	37.9	6.62	3920	405.09	130	132	10	10	0	1.381	1.31	1589.9	1346.1	1859.1	1762.9	1589.9	971.1	1838.2	1346.1	1431.4	1859.1	2096.4	1533.4	1762.9	1840.5	High	High	High	High	High	High	High	High	High	High	1
High	Master Protein	AT1G11650.2	Chr1:3914895-3917941 FORWARD LENGTH=405	0	62.06	23	7	102	7	405	44.1	5.87	1293	185.36	47	55	7	7	0	1.121	0.978	1589.3	1531.3	1716.2	1497.9	1589.3	949.2	1787.1	1531.3	1341	1716.2	2348.8	1443.7	1497.9	1704.8	High	High	High	High	High	High	High	High	High	High	1
High	Master Protein	AT5G26780.1	Chr5:9418299-9421725 FORWARD LENGTH=517	0	179.581	51	21	514	12	517	57.3	8.75	6016	735.39	253	261	21	21	0	1.084	1.061	1585.8	1561.3	1692.9	1657.1	1585.8	998	1786.4	1561.3	1506	1692.9	2195.6	1657.1	1573.9	1729.8	High	High	High	High	High	High	High	High	High	High	1
High	Master Protein	ATCG01110.1	ChrC:122011-123192 REVERSE LENGTH=393	0	75.137	33	11	110	11	393	45.5	5.54	1115	172.83	53	57	11	11	0	0.847	0.949	1583.1	1712.3	1450.8	1625.5	1583.1	1035	1712.3	1769.1	1405.5	1450.8	2457.7	1679.7	1235.3	1625.5	High	High	High	High	High	High	High	High	High	High	1
High	Master Protein	AT3G58510.3	Chr3:21640608-21643464 FORWARD LENGTH=612	0	74.861	29	14	181	7	612	66	6.68	985	185.05	93	88	14	14	7	0.866	0.859	1581.6	1673.7	1449.8	1437.3	1581.6	955.9	1673.7	1711.6	1355.6	1449.8	2361.9	1437.3	1250.5	1524.4	High	High	High	High	High	High	High	High	High	High	1
High	Master Protein	AT2G19760.1	Chr2:8517074-8518067 REVERSE LENGTH=131	0	77.721	50	7	171	5	131	14.3	4.82	2398	253.4	83	88	6	7	2	1.057	0.979	1578.7	1601.8	1692.9	1567.4	1578.7	1001.3	1947.2	1601.8	1417.8	1692.9	2507.1	1567.4	1410	1815.9	High	High	High	High	High	High	High	High	High	High	1
High	Master Protein	AT2G41100.4	Chr2:17138131-17139406 FORWARD LENGTH=324	0	45.457	33	9	125	9	324	36.8	5.05	1729	168.08	61	64	8	9	0	0.875	0.89	1578.7	1716.4	1501.6	1526.9	1578.7	1119.5	1989.2	1716.4	1273.3	1501.6	2350.4	1521.8	1526.9	1605.9	High	High	High	High	High	High	High	High	High	High	1
High	Master Protein	AT5G42970.1	Chr5:17237470-17240649 REVERSE LENGTH=397	0	59.59	28	10	102	10	397	44.9	4.98	804	128.24	52	50	10	10	0	1.18	1.089	1574.9	1411.9	1665.4	1536.9	1574.9	1011.8	1773.8	1411.9	1446.1	1665.4	2224.9	1455.7	1536.9	1674.8	High	High	High	High	High	High	High	High	High	High	1
High	Master Protein	AT1G74910.1	Chr1:28135770-28138456 REVERSE LENGTH=415	0	53.844	21	7	95	5	415	45.5	7.21	1253	153.11	47	48	7	7	2	0.949	0.911	1573.6	1653.5	1568.7	1507.1	1573.6	922.6	1805.6	1653.5	1368.4	1568.7	2524.9	1507.1	1334.4	1715.6	High	High	High	High	High	High	High	High	High	High	1
High	Master Protein	AT1G56110.1	Chr1:20984544-20986893 REVERSE LENGTH=522	0	40.259	24	10	70	10	522	58.6	8.7	199	76.84	32	38	9	10	0	0.976	0.917	1573.2	1734.9	1694.1	1591.6	1573.2	1125.1	1745.6	1734.9	1419.9	1694.1	2265	1591.6	1489.9	1689.8	High	High	High	High	High	High	High	High	High	High	1
High	Master Protein	AT1G22450.1	Chr1:7925447-7926918 FORWARD LENGTH=191	0	59.471	38	8	249	7	191	21.2	4.34	3142	353.37	122	127	8	8	1	1.406	1.338	1573.2	1315.5	1849.7	1759.9	1573.2	1011.4	1712.6	1315.5	1439.5	1849.7	2076.5	1573.4	1789.6	1759.9	High	High	High	High	High	High	High	High	High	High	1
High	Master Protein	AT3G05970.1	Chr3:1786510-1791746 REVERSE LENGTH=701	0	79.638	21	12	115	11	701	76.6	7.93	1173	170.8	57	58	11	12	1	0.906	0.903	1572.8	1677.6	1520.1	1515.1	1572.8	985.2	1702.3	1677.6	1371.3	1520.1	2478.1	1515.1	1322.7	1587.1	High	High	High	High	High	High	High	High	High	High	1
High	Master Protein	AT5G41970.1	Chr5:16791198-16792961 FORWARD LENGTH=373	0	72.031	29	10	188	10	373	42.3	6.29	1646	250.74	91	97	9	10	0	1.025	0.938	1572.2	1606.6	1647.5	1507.6	1572.2	1001.1	1797.4	1606.6	1474.5	1647.5	2307.1	1507.6	1440.2	1703.5	High	High	High	High	High	High	High	High	High	High	1
High	Master Protein	AT1G12920.1	Chr1:4396555-4397859 REVERSE LENGTH=434	0	65.495	26	10	133	2	434	48.9	5.35	1919	204.77	64	69	9	10	7	1.087	0.992	1571.5	1547.5	1682.6	1534.6	1571.5	974.9	1763.6	1547.5	1375.5	1682.6	2235.5	1534.6	1474.7	1620.8	High	High	High	High	High	High	High	High	High	High	1
High	Master Protein	AT3G09500.1	Chr3:2917047-2917895 FORWARD LENGTH=123	0	30.928	39	6	67	2	123	14.3	10.92	715	85.66	33	34	5	6	4	0.966	0.858	1571.2	1690.2	1632.7	1449.8	1571.2	879.2	1690.2	1841.6	1201.6	1632.7	2440.7	1407.7	1449.8	1608.7	High	High	High	High	High	High	High	High	High	High	1
High	Master Protein	AT3G13235.1	Chr3:4271492-4274348 REVERSE LENGTH=414	0	148.672	47	15	209	15	414	45.3	4.93	2981	416.8	104	105	14	15	0	1.201	1.045	1571.1	1385.7	1663.6	1448.4	1571.1	914.1	1719	1385.7	1334.4	1663.6	2223.2	1394.9	1448.4	1609	High	High	High	High	High	High	High	High	High	High	1
High	Master Protein	AT4G14210.1	Chr4:8190426-8194769 REVERSE LENGTH=566	0	80.723	27	13	131	13	566	62.9	6.48	1029	195.35	65	66	13	13	0	1.119	1.032	1570.2	1459.3	1632.9	1506.3	1570.2	990.8	1804.2	1459.3	1412.3	1632.9	2229.6	1454.5	1506.3	1682.8	High	High	High	High	High	High	High	High	High	High	1
High	Master Protein	AT3G59990.2	Chr3:22155921-22158551 REVERSE LENGTH=439	0	78.876	29	10	141	8	439	49	5.69	1773	264.23	68	73	9	10	2	1.178	1.133	1570	1439.1	1695.7	1629.9	1570	995.4	1730.5	1439.1	1400	1695.7	1990	1435.4	1635.6	1629.9	High	High	High	High	High	High	High	High	High	High	1
High	Master Protein	AT5G46800.3	Chr5:18988779-18989810 REVERSE LENGTH=300	0	75.745	45	11	96	11	300	31	9.52	834	129.01	48	48	11	11	0	0.869	0.911	1568.8	1719.2	1494.5	1566.3	1568.8	986.5	1740.4	1719.2	1456.8	1494.5	2506.3	1581.8	1253.5	1566.3	High	High	High	High	High	High	High	High	High	High	1
High	Master Protein	AT5G21430.1	Chr5:7222294-7223400 FORWARD LENGTH=218	0	82.714	46	7	241	7	218	24.4	5.14	3754	376.99	120	121	7	7	0	1.254	1.191	1568.2	1385.3	1737.8	1649.6	1568.2	1015.2	1817.5	1385.3	1588.3	1737.8	2065	1642.7	1649.6	1698.4	High	High	High	High	High	High	High	High	High	High	1
High	Master Protein	AT5G24490.1	Chr5:8365690-8367178 FORWARD LENGTH=308	0	18.547	11	3	73	3	308	34.8	6.76	433	92.71	36	37	3	3	0	0.975	0.947	1567.9	1601.7	1562	1516.5	1567.9	981.1	1715.6	1601.7	1283.4	1562	2493.5	1516.5	1358.1	1648.5	High	High	High	High	High	High	High	High	High	High	1
High	Master Protein	AT1G48420.3	Chr1:17896767-17898803 REVERSE LENGTH=401	0	88.202	40	11	128	11	401	43.9	7.36	1422	201.58	61	67	11	11	0	1.032	0.95	1567.5	1602.4	1653.3	1522	1567.5	1026.8	1831.3	1602.4	1425	1653.3	2343.7	1522	1483.2	1779.1	High	High	High	High	High	High	High	High	High	High	1
High	Master Protein	AT5G21990.1	Chr5:7273395-7276318 FORWARD LENGTH=554	0	133.61	47	19	261	19	554	60.7	5.88	2939	351.87	131	130	19	17	0	1.249	1.15	1564.2	1428.6	1785	1643.4	1564.2	1067.9	1815.7	1428.6	1508.4	1785	2181.1	1606.6	1643.4	1710.1	High	High	High	High	High	High	High	High	High	High	1
High	Master Protein	AT1G76180.1	Chr1:28587013-28587657 REVERSE LENGTH=185	0	68.215	48	7	200	6	185	20.8	5.48	2779	389.45	96	104	7	7	0	0.892	0.785	1562.3	1886.5	1682.1	1480.7	1562.3	1093.6	1886.5	1949.7	1196.2	1682.1	2309.9	1179.9	1480.7	1546.9	High	High	High	High	High	High	High	High	High	High	1
High	Master Protein	AT1G17880.1	Chr1:6152572-6153425 REVERSE LENGTH=165	0	118.139	50	8	151	5	165	17.9	7.25	1884	282.36	76	75	8	8	3	1.185	1.051	1561.3	1481.8	1755.7	1556.7	1561.3	933.2	1715.9	1481.8	1339.1	1755.7	2283.7	1491.1	1556.7	1668.6	High	High	High	High	High	High	High	High	High	High	1
High	Master Protein	AT4G13850.1	Chr4:8021314-8022065 FORWARD LENGTH=158	0	71.127	71	6	104	6	158	15.7	7.34	1753	225.42	52	52	6	6	0	1.57	1.029	1561.2	1002.7	1574.5	1032	1561.2	640.6	1116.8	1002.7	1124.2	2865.4	1574.5	1837.5	913.4	1032	High	High	High	High	High	High	High	High	High	High	1
High	Master Protein	AT1G01080.2	Chr1:45503-46789 REVERSE LENGTH=294	0	77.777	36	8	124	8	294	32.7	8.9	1771	215.57	61	63	8	8	0	1.018	0.938	1557.7	1639.7	1668.9	1537.8	1557.7	987.5	1797.9	1639.7	1444.9	1668.9	2326.8	1537.8	1426.4	1726.8	High	High	High	High	High	High	High	High	High	High	1
High	Master Protein	AT3G02730.1	Chr3:588570-589591 REVERSE LENGTH=178	0	24.256	16	3	128	2	178	19.3	8.92	2064	211.35	64	64	3	3	0	1.256	1.19	1555.7	1332	1672.4	1585.6	1555.7	1015.6	1835.5	1332	1522.8	1672.4	2104.9	1585.6	1578.1	1675.8	High	High	High	High	High	High	High	High	High	High	1
High	Master Protein	AT5G49810.1	Chr5:20239418-20246046 FORWARD LENGTH=1071	0	94.727	15	13	170	13	1071	118.6	5.63	1930	269.2	85	85	13	13	0	0.994	1.01	1555.2	1659.1	1649.3	1675.6	1555.2	1008.9	1795.5	1659.1	1577.7	1649.3	2390	1675.6	1354.7	1741.5	High	High	High	High	High	High	High	High	High	High	1
High	Master Protein	AT2G42790.1	Chr2:17803132-17805991 REVERSE LENGTH=509	0	47.234	18	8	83	5	509	56.1	7.66	619	121.37	41	42	8	8	3	0.914	0.888	1553.2	1780.4	1626.7	1581.1	1553.2	975.6	1780.4	1839.9	1414.6	1626.7	2457.5	1581.1	1421.1	1692.6	High	High	High	High	High	High	High	High	High	High	1
High	Master Protein	AT5G26667.2	Chr5:9276659-9278091 FORWARD LENGTH=202	0	44.762	35	8	104	7	202	22.5	6.01	922	171.9	52	52	8	8	1	1.053	1.016	1551.1	1535.6	1616.8	1560.5	1551.1	933.1	1768.7	1535.6	1476.1	1616.8	2174.1	1560.5	1473.7	1671.6	High	High	High	High	High	High	High	High	High	High	1
High	Master Protein	AT4G12720.1	Chr4:7487716-7489557 FORWARD LENGTH=282	0	42.946	28	7	93	7	282	31.9	5.44	1020	139.79	46	47	7	7	0	0.945	0.868	1550.2	1622.3	1533.4	1407.9	1550.2	874.3	1690.3	1622.3	1297.3	1533.4	2459.6	1407.9	1271.2	1714	High	High	High	High	High	High	High	High	High	High	1
High	Master Protein	AT3G02870.1	Chr3:627742-629682 REVERSE LENGTH=271	0	49.072	21	5	100	5	271	29.1	5.38	1156	148.57	50	50	5	5	0	1.209	1.196	1548.4	1340.8	1621.2	1604.2	1548.4	953.8	1618.4	1340.8	1621.2	1583.1	1930.3	1822.4	1288.2	1604.2	High	High	High	High	High	High	High	High	High	High	1
High	Master Protein	AT2G45990.2	Chr2:18919402-18921043 FORWARD LENGTH=268	0	52.195	27	8	107	8	268	30.1	5.17	1237	176.39	54	53	8	8	0	1.305	1.178	1548.1	1358.3	1772	1600.5	1548.1	1017.7	1773.5	1358.3	1455.1	1772	2097.9	1522.5	1600.5	1687.6	High	High	High	High	High	High	High	High	High	High	1
High	Master Protein	AT3G53900.1	Chr3:19956914-19958699 REVERSE LENGTH=231	0	64.424	52	10	95	10	231	25.1	6.8	825	115.5	53	42	10	9	0	0.987	0.929	1547.4	1606.3	1585.6	1492.4	1547.4	939	1708.1	1606.3	1354.4	1585.6	2301.8	1492.4	1406	1601.9	High	High	High	High	High	High	High	High	High	High	1
High	Master Protein	AT1G03220.1	Chr1:787143-788444 FORWARD LENGTH=433	0	73.676	25	8	119	6	433	45.7	8.66	1258	181.49	59	60	8	8	2	1.122	1.069	1545.9	1511.4	1696.2	1616.2	1545.9	1036.2	1810.6	1511.4	1458.5	1696.2	2400.1	1616.2	1443.8	1647.5	High	High	High	High	High	High	High	High	High	High	1
High	Master Protein	AT5G49030.3	Chr5:19875091-19883251 REVERSE LENGTH=1279	0	76.646	14	14	136	14	1279	143.3	8.43	1031	164.8	67	69	13	14	0	0.985	0.935	1545.8	1626.2	1601.3	1519.7	1545.8	967.1	1790.9	1626.2	1339	1601.3	2284.9	1519.7	1331.6	1611.6	High	High	High	High	High	High	High	High	High	High	1
High	Master Protein	AT1G03870.1	Chr1:982625-983368 REVERSE LENGTH=247	0	56.274	21	4	126	4	247	26.1	8.88	1992	226.43	62	64	4	4	0	1.366	1.316	1544.5	1275.2	1741.9	1678.8	1544.5	1052.8	1957.4	1275.2	1539.1	1741.9	2124.4	1520.8	1678.8	1872.8	High	High	High	High	High	High	High	High	High	High	1
High	Master Protein	AT1G09590.1	Chr1:3106549-3107606 FORWARD LENGTH=164	0	34.34	32	7	68	1	164	18.6	10.46	513	91.72	34	34	7	7	6	0.824	0.853	1543	1778.4	1465.3	1516.6	1543	974.4	1778.4	1863.6	1312.8	1465.3	2601.7	1516.6	1170.4	1665.9	High	High	High	High	High	High	High	High	High	High	1
High	Master Protein	AT1G16720.2	Chr1:5723161-5726248 FORWARD LENGTH=631	0	85.015	22	14	132	14	631	69.4	9.14	1324	195.1	66	66	14	14	0	0.828	0.881	1540.9	1741.9	1443	1535.2	1540.9	1026.7	1756	1741.9	1385.6	1443	2397.7	1535.2	1205	1602.1	High	High	High	High	High	High	High	High	High	High	1
High	Master Protein	AT1G21630.3	Chr1:7581457-7587796 FORWARD LENGTH=1196	0	112.457	24	22	194	21	1196	129.4	5.67	1837	262.4	95	99	21	22	1	1.058	0.982	1539.8	1606.6	1699.1	1577.1	1539.8	1035.9	1851	1606.6	1542.7	1699.1	2241.3	1577.1	1468.7	1633.3	High	High	High	High	High	High	High	High	High	High	1
High	Master Protein	AT3G49110.1	Chr3:18200713-18202891 FORWARD LENGTH=354	0	78.58	27	8	264	4	354	38.9	6.87	4029	465.95	129	135	8	8	1	1.353	1.289	1539.4	1242.8	1681.3	1601.6	1539.4	1025.4	1888	1242.8	1397.4	1681.3	2023.5	1496	1813.4	1601.6	High	High	High	High	High	High	High	High	High	High	1
High	Master Protein	AT1G65650.1	Chr1:24415172-24417466 REVERSE LENGTH=330	0	39.382	19	6	87	5	330	37.5	5.11	798	145.61	43	44	6	6	1	1.193	1.092	1537.3	1453.2	1734	1587	1537.3	1036.6	1857.4	1453.2	1478.1	1734	2215.2	1504.2	1587	1778.5	High	High	High	High	High	High	High	High	High	High	1
High	Master Protein	AT2G26570.2	Chr2:11299565-11302076 FORWARD LENGTH=807	0	103.033	26	17	154	17	807	89.2	5.05	1222	189.57	75	79	17	17	0	1.163	1.114	1533.4	1444.2	1680.2	1608.5	1533.4	1021.8	1850.4	1444.2	1449.9	1680.2	2098.1	1522.2	1608.5	1693.6	High	High	High	High	High	High	High	High	High	High	1
High	Master Protein	AT2G32080.1	Chr2:13642716-13644036 REVERSE LENGTH=296	0	50.32	39	10	104	10	296	32.2	6.13	767	119.84	54	50	10	10	0	0.891	0.964	1533.1	1649.2	1468.7	1590.3	1533.1	988.8	1775.4	1649.2	1392.9	1468.7	2397.4	1590.3	1270.5	1640.9	High	High	High	High	High	High	High	High	High	High	1
High	Master Protein	AT4G25050.2	Chr4:12870178-12871024 FORWARD LENGTH=149	0	48.222	34	3	96	3	149	15.9	5.1	1800	220.07	48	48	3	3	0	1.538	1.463	1529	1098.3	1689.6	1607.2	1529	910.1	1770.3	1098.3	1343.5	1689.6	1935.6	1219.3	1641.7	1607.2	High	High	High	High	High	High	High	High	High	High	1
High	Master Protein	AT4G26110.1	Chr4:13232712-13235502 FORWARD LENGTH=372	0	89.526	44	14	125	12	372	43	4.5	1118	183.63	61	64	13	14	2	1.035	0.998	1528.6	1479.6	1530.7	1476.9	1528.6	1156.5	1725.8	1479.6	1530.7	1471.5	2092.5	1686.6	1341.7	1476.9	High	High	High	High	High	High	High	High	High	High	1
High	Master Protein	AT5G64860.1	Chr5:25925373-25928788 REVERSE LENGTH=576	0	76.193	22	10	119	10	576	64.4	5.69	1035	183.36	58	61	10	10	0	1.088	0.972	1525.6	1469	1598.7	1428.1	1525.6	894.6	1689.8	1469	1365.6	1598.7	2169.6	1428.1	1425.4	1561.7	High	High	High	High	High	High	High	High	High	High	1
High	Master Protein	AT3G46040.1	Chr3:16914891-16915529 FORWARD LENGTH=130	0	32.291	53	8	74	1	130	14.8	9.94	643	110.46	38	36	8	8	8	0.939	1.062	1517.2	1515.8	1422.8	1610.2	1517.2	988.3	1515.8	2019.2	1370	1422.8	2762.1	1691.9	1079.2	1610.2	High	High	High	High	High	High	High	High	High	High	1
High	Master Protein	AT4G15510.1	Chr4:8860701-8862529 FORWARD LENGTH=287	0	43.27	22	6	112	6	287	32.2	8.84	1533	194.79	56	56	6	6	0	1.02	0.943	1517	1344.1	1371.6	1267.7	1517	832.3	1560.8	1344.1	1186.9	1371.6	1957.3	1267.7	1222.5	1454.3	High	High	High	High	High	High	High	High	High	High	1
High	Master Protein	AT5G56360.1	Chr5:22823586-22827950 REVERSE LENGTH=647	0	89.564	19	12	174	12	647	73.2	4.79	1926	254.42	87	87	12	12	0	1.208	1.115	1514.3	1492.3	1802.6	1663.3	1514.3	1063.8	1898.2	1492.3	1492.2	1802.6	2189.3	1638.6	1663.3	1851	High	High	High	High	High	High	High	High	High	High	1
High	Master Protein	AT3G14110.3	Chr3:4676222-4677602 REVERSE LENGTH=317	0	38.133	19	6	78	6	317	34.7	9	751	108.57	39	39	6	6	0	1.012	0.961	1513.8	1596.3	1615.3	1533.6	1513.8	957.5	1683.8	1596.3	1342.4	1615.3	2040.1	1556.1	1511.3	1533.6	High	High	High	High	High	High	High	High	High	High	1
High	Master Protein	AT1G29250.1	Chr1:10223461-10224592 REVERSE LENGTH=130	0	55.961	45	7	96	2	130	14.6	5.36	1107	156.69	47	49	7	7	6	1.174	1.13	1513.7	1389.4	1631.3	1570.4	1513.7	943.2	1756	1389.4	1361.8	1631.3	2239.1	1503.3	1570.4	1634.3	High	High	High	High	High	High	High	High	High	High	1
High	Master Protein	AT3G47810.1	Chr3:17637256-17639017 REVERSE LENGTH=190	0	24.739	31	6	55	6	190	21	6.52	419	68.29	29	26	6	5	0	1.055	1.04	1513.1	1441.9	1520.6	1499.1	1513.1	895.4	1659	1441.9	1234	1520.6	2306.5	1499.1	1323.8	1631.2	High	High	High	High	High	High	High	High	High	High	1
High	Master Protein	AT5G36210.1	Chr5:14248202-14253272 REVERSE LENGTH=730	0	94.94	23	14	114	14	730	81.3	5.8	1287	196.37	57	57	14	14	0	1.096	0.994	1512	1459.4	1599.7	1450.1	1512	948.3	1743.8	1459.4	1364.1	1599.7	2113.8	1450.1	1350	1690.3	High	High	High	High	High	High	High	High	High	High	1
High	Master Protein	ATCG00380.1	ChrC:45223-45828 REVERSE LENGTH=201	0	33.472	25	5	86	5	201	23.2	10.33	559	120.3	42	44	5	5	0	0.852	0.905	1512	1493.7	1272.5	1351.4	1512	843.2	1493.7	1773.5	1211	1272.5	2237.8	1351.4	1046.5	1365.6	High	High	High	High	High	High	High	High	High	High	1
High	Master Protein	AT2G02390.1	Chr2:629015-630955 FORWARD LENGTH=221	0	35.175	29	7	80	2	221	24.9	5.85	1144	118.83	39	41	6	7	5	1.157	1.05	1511.5	1476.6	1709	1550.5	1511.5	946	1761.3	1476.6	1389.3	1709	2262.9	1420.3	1550.5	1699.3	High	High	High	High	High	High	High	High	High	High	1
High	Master Protein	ATCG00770.1	ChrC:80068-80472 REVERSE LENGTH=134	0	26.19	44	6	76	6	134	15.5	10.93	902	103.08	38	38	6	6	0	0.775	0.876	1511.2	1689	1309.2	1479.5	1511.2	987.2	1689	2088.6	1302.4	1309.2	2725.6	1479.5	1050.6	1523.1	High	High	High	High	High	High	High	High	High	High	1
High	Master Protein	AT1G66670.1	Chr1:24863995-24865646 REVERSE LENGTH=309	0	61.299	31	7	141	7	309	33.9	7.72	1464	186.3	71	70	7	7	0	1.002	0.929	1510.9	1549.5	1552.4	1440	1510.9	934.2	1731.8	1549.5	1335	1552.4	2374.6	1440	1407	1579.5	High	High	High	High	High	High	High	High	High	High	1
High	Master Protein	AT2G09990.1	Chr2:3781442-3781882 FORWARD LENGTH=146	0	24.869	23	4	78	1	146	16.6	10.2	1128	107.15	39	39	4	4	3	0.855	0.919	1510.5	1851.7	1583.9	1702.3	1510.5	1105.3	1851.7	2018.5	1451.4	1583.9	2736	1702.3	1210.9	1742.9	High	High	High	High	High	High	High	High	High	High	1
High	Master Protein	AT3G57560.1	Chr3:21311164-21312207 REVERSE LENGTH=347	0	59.791	23	7	105	7	347	36.6	8.92	951	149.68	52	53	7	7	0	1.223	1.141	1509.6	1382.1	1690	1577.6	1509.6	979.1	1727.5	1382.1	1594.5	1690	2171	1577.6	1543.5	1668.5	High	High	High	High	High	High	High	High	High	High	1
High	Master Protein	AT5G14320.1	Chr5:4617839-4618772 REVERSE LENGTH=169	0	43.728	36	7	98	7	169	19.1	10.26	754	114.69	49	49	7	7	0	0.844	0.777	1509.2	1785.7	1507.8	1388	1509.2	975	1806	1785.7	1247.6	1507.8	2418.2	1388	1338.8	1542.5	High	High	High	High	High	High	High	High	High	High	1
High	Master Protein	AT5G35590.1	Chr5:13765417-13767768 REVERSE LENGTH=246	0	75.963	39	10	218	5	246	27.3	5.86	2243	319.36	110	108	10	10	0	1.108	0.977	1508.5	1465	1622.7	1431.4	1508.5	916.9	1654.8	1465	1348.3	1622.7	2193.1	1431.4	1419.3	1596.8	High	High	High	High	High	High	High	High	High	High	1
High	Master Protein	AT5G16400.1	Chr5:5363905-5365249 REVERSE LENGTH=185	0	22.856	15	3	74	2	185	20	8.82	606	105.59	37	37	3	3	1	1.264	1.141	1507.1	1389.9	1756.7	1586.4	1507.1	1119.2	1861	1389.9	1413	1756.7	2118.2	1519.5	1586.4	1725.5	High	High	High	High	High	High	High	High	High	High	1
High	Master Protein	AT1G74920.1	Chr1:28139175-28142573 REVERSE LENGTH=501	0	67.426	23	8	92	7	501	54.4	5.29	1350	157.55	46	46	8	8	1	1.197	1.038	1504.8	1411.7	1689.2	1465.3	1504.8	901.4	1648.4	1411.7	1332.8	1689.2	2212.3	1465.3	1415.1	1650.5	High	High	High	High	High	High	High	High	High	High	1
High	Master Protein	AT2G36390.1	Chr2:15264283-15269940 FORWARD LENGTH=858	0	84.027	26	18	182	15	858	97.6	5.62	1641	231.58	89	93	18	18	0	0.998	1.019	1503.4	1526	1523.2	1554.8	1503.4	988.6	1703.1	1526	1422	1523.2	2143.8	1554.8	1280.8	1625.1	High	High	High	High	High	High	High	High	High	High	1
High	Master Protein	AT2G16950.1	Chr2:7353939-7360637 FORWARD LENGTH=895	0	48.292	11	9	79	9	895	99.6	4.94	794	127.39	39	40	8	9	0	1.06	1.008	1502.3	1445.1	1532.3	1456.7	1502.3	904	1516.6	1445.1	1295.6	1532.3	2209.5	1456.7	1275.5	1516.6	High	High	High	High	High	High	High	High	High	High	1
High	Master Protein	AT3G04400.1	Chr3:1167339-1168308 FORWARD LENGTH=140	0	42.39	38	5	127	5	140	15	10.48	1820	208.75	64	63	5	5	0	0.854	0.874	1500.9	1638.3	1399.7	1431.4	1500.9	928	1638.3	1757.3	1262.3	1399.7	2526	1431.4	1163.1	1535.5	High	High	High	High	High	High	High	High	High	High	1
High	Master Protein	AT5G48580.1	Chr5:19696156-19697304 REVERSE LENGTH=163	0	26.897	20	3	75	2	163	17.6	5.41	878	100.12	37	38	3	3	1	1.296	1.211	1500.1	1302.6	1687.7	1577.2	1500.1	981.2	1754.4	1302.6	1419.2	1687.7	1977.3	1464.9	1577.2	1681.5	High	High	High	High	High	High	High	High	High	High	1
High	Master Protein	AT1G22410.1	Chr1:7912120-7914742 FORWARD LENGTH=527	0	53.258	17	9	137	7	527	58.3	8.32	1409	216.27	68	69	9	9	0	0.986	0.937	1494.8	1804.8	1779.4	1690.5	1494.8	1104.5	2038.3	1804.8	1688.4	1779.4	2690.5	1690.5	1480.6	1786.2	High	High	High	High	High	High	High	High	High	High	1
High	Master Protein	AT5G38990.1	Chr5:15608824-15611466 FORWARD LENGTH=880	0	70.605	20	12	144	12	880	97.9	5.78	1202	185.5	69	75	12	12	0	1.063	1.004	1494.1	1459.8	1551.3	1466.2	1494.1	960.9	1667	1459.8	1388.1	1551.3	2288.2	1466.2	1334.3	1590	High	High	High	High	High	High	High	High	High	High	1
High	Master Protein	AT2G25080.1	Chr2:10668134-10669828 FORWARD LENGTH=236	0	49.849	24	5	108	3	236	26	9.38	1722	200.45	54	54	5	5	1	1.073	1.004	1493.6	1457.3	1563.4	1463.5	1493.6	902.9	1723.1	1457.3	1264.3	1563.4	2256.5	1463.5	1406.6	1585.9	High	High	High	High	High	High	High	High	High	High	1
High	Master Protein	ATCG00500.1	ChrC:57075-58541 FORWARD LENGTH=488	0	66.087	27	11	96	11	488	55.6	6.24	738	140.23	48	48	11	11	0	0.865	0.893	1493.5	1650.3	1428	1474.2	1493.5	900.6	1650.3	1694.5	1311.9	1428	2367.4	1474.2	1213.1	1519.5	High	High	High	High	High	High	High	High	High	High	1
High	Master Protein	AT1G51100.1	Chr1:18934342-18934977 FORWARD LENGTH=211	0	37.166	41	8	113	8	211	24.1	9.32	882	145.73	57	56	8	8	0	1.205	1.147	1493.3	1392.1	1677.1	1596.8	1493.3	998.3	1940.4	1392.1	1515	1677.1	2125.3	1462.7	1596.8	1714.1	High	High	High	High	High	High	High	High	High	High	1
High	Master Protein	AT1G09830.1	Chr1:3192783-3194936 REVERSE LENGTH=532	0	104.072	32	14	152	13	532	56.4	5.67	1622	275.58	67	85	12	14	1	1.23	1.097	1493.3	1530.9	1882.4	1678.9	1493.3	1128.3	2113.2	1530.9	1759.7	1882.4	2305	1678.9	1659.6	1933.6	High	High	High	High	High	High	High	High	High	High	1
High	Master Protein	AT5G10470.1	Chr5:3290121-3297248 REVERSE LENGTH=1273	0	132.426	19	18	174	1	1273	140.9	6.19	2351	322.61	81	93	16	18	13	0.942	0.961	1491.2	1558.4	1468.5	1497.4	1491.2	1008.8	1708.9	1558.4	1409.5	1468.5	2258.3	1537.9	1237.8	1497.4	High	High	High	High	High	High	High	High	High	High	1
High	Master Protein	AT5G58140.6	Chr5:23524771-23529993 FORWARD LENGTH=915	0	111.295	20	16	180	15	915	102.4	7.42	2233	289.29	89	91	16	16	0	0.877	0.925	1490.2	1668.5	1463.8	1542.8	1490.2	979.9	1737.8	1668.5	1463.8	1446	2293.5	1542.8	1259.6	1567.4	High	High	High	High	High	High	High	High	High	High	1
High	Master Protein	AT1G20330.1	Chr1:7038968-7040053 REVERSE LENGTH=361	0	77.065	36	12	129	11	361	40.4	6.11	1121	189.04	63	66	12	12	1	0.922	0.886	1489.5	1758.4	1621.7	1558.2	1489.5	1068.4	1831.1	1758.4	1621.7	1585.9	2311	1558.2	1367.8	1601.5	High	High	High	High	High	High	High	High	High	High	1
High	Master Protein	AT3G06350.1	Chr3:1924536-1927701 REVERSE LENGTH=603	0	88.528	28	12	115	12	603	65.8	6.87	1901	202.13	57	58	12	12	0	1.119	0.978	1485.9	1423	1591.9	1391.5	1485.9	895.5	1635.7	1423	1325.9	1591.9	2133	1391.5	1345.1	1558.6	High	High	High	High	High	High	High	High	High	High	1
High	Master Protein	AT5G11560.1	Chr5:3709734-3713994 REVERSE LENGTH=982	0	111.3	22	16	179	16	982	108.8	6.81	1951	264.35	88	91	16	16	0	0.883	0.916	1485.5	1574.3	1389.5	1441.5	1485.5	922.2	1574.3	1658.1	1311.7	1389.5	2278.6	1441.5	1136	1482.8	High	High	High	High	High	High	High	High	High	High	1
High	Master Protein	AT1G64510.2	Chr1:23954993-23956277 REVERSE LENGTH=231	0	38.595	22	4	148	4	231	25.4	6.55	544	192	72	76	4	4	0	1.064	0.957	1483.4	1445.8	1538.1	1383.4	1483.4	859.8	1695	1445.8	1243.1	1538.1	2176.5	1320.7	1383.4	1503.3	High	High	High	High	High	High	High	High	High	High	1
High	Master Protein	AT5G04885.2	Chr5:1423066-1426628 FORWARD LENGTH=682	0	53.564	15	9	87	9	682	74.3	7.17	952	132.78	43	44	8	9	0	1.243	1.18	1483.3	1262.7	1570	1490.3	1483.3	985.5	1672.2	1262.7	1397.6	1570	2003.4	1490.3	1485.5	1648.5	High	High	High	High	High	High	High	High	High	High	1
High	Master Protein	AT1G15980.1	Chr1:5489314-5491199 FORWARD LENGTH=461	0	51.818	26	9	116	9	461	51	6.93	776	136.14	58	58	9	9	0	0.958	0.885	1478.4	1540	1476	1363.1	1478.4	910	1564.8	1540	1260.2	1476	2168.5	1363.1	1238.3	1449.4	High	High	High	High	High	High	High	High	High	High	1
High	Master Protein	AT4G30010.1	Chr4:14672947-14673219 FORWARD LENGTH=90	0	29.843	48	6	49	6	90	10.4	9.31	472	71.94	25	24	6	6	0	0.913	0.951	1477.9	1566.9	1431	1489.7	1477.9	969.3	1566.9	1641.4	1287.3	1431	2347.1	1489.7	1208.6	1509.8	High	High	High	High	High	High	High	High	High	High	1
High	Master Protein	AT5G54750.1	Chr5:22242080-22243477 FORWARD LENGTH=186	0	54.611	42	8	109	8	186	20.7	4.46	892	141.86	54	55	8	8	0	1.17	1.083	1477.3	1415.4	1655.5	1533.3	1477.3	925.3	1726.5	1415.4	1323.2	1655.5	2133.7	1466.7	1533.3	1594.7	High	High	High	High	High	High	High	High	High	High	1
High	Master Protein	AT3G20000.1	Chr3:6967685-6970247 FORWARD LENGTH=309	0	51.217	30	7	126	7	309	34.2	6.81	2225	232.55	63	63	7	7	0	1.042	0.97	1477.2	1468.3	1529.6	1423.9	1477.2	966.1	1717.3	1468.3	1320	1529.6	2187	1423.9	1315	1481.5	High	High	High	High	High	High	High	High	High	High	1
High	Master Protein	AT2G37550.2	Chr2:15755544-15757456 REVERSE LENGTH=456	0	79.134	33	13	115	11	456	49.2	6.33	1129	179.61	57	58	13	13	2	0.894	0.896	1476.8	1637.3	1463.6	1467.6	1476.8	963.6	1718	1637.3	1416.7	1463.6	2210.8	1467.6	1305.7	1586.7	High	High	High	High	High	High	High	High	High	High	1
High	Master Protein	AT3G09680.1	Chr3:2969197-2970291 REVERSE LENGTH=142	0	24.604	20	3	66	3	142	15.8	10.29	878	109.08	33	33	3	3	0	0.813	1.064	1476.3	1421.6	1155.4	1513.1	1476.3	865.3	1421.6	1874.5	1028.4	1155.4	2603.4	1513.1	944	1787.4	High	High	High	High	High	High	High	High	High	High	1
High	Master Protein	AT1G04530.1	Chr1:1234456-1235895 REVERSE LENGTH=310	0	75.478	32	9	151	9	310	34.5	4.42	1804	213.59	75	76	9	9	0	1.215	1.087	1473.5	1306.5	1587.2	1419.8	1473.5	908.9	1617.4	1306.5	1293	1587.2	2025.7	1359.2	1419.8	1578.4	High	High	High	High	High	High	High	High	High	High	1
High	Master Protein	AT5G52920.1	Chr5:21463680-21466612 FORWARD LENGTH=579	0	125.327	36	15	153	13	579	63.5	7.03	1210	206.92	76	77	15	15	3	0.995	0.944	1473.1	1480.5	1473.5	1397	1473.1	928.6	1665.6	1480.5	1343	1473.5	2168.7	1397	1318.7	1579.9	High	High	High	High	High	High	High	High	High	High	1
High	Master Protein	AT3G48090.1	Chr3:17755553-17757692 REVERSE LENGTH=623	0	65.84	25	15	129	15	623	71.6	6.01	661	116.51	61	68	15	15	0	0.853	0.878	1472.1	1638.7	1398.3	1438	1472.1	940.7	1646.9	1638.7	1398.3	1386.9	2228.1	1438	1166.1	1521.1	High	High	High	High	High	High	High	High	High	High	1
High	Master Protein	AT4G05420.1	Chr4:2746288-2752663 FORWARD LENGTH=1088	0	51.693	9	10	127	10	1088	121.2	5.29	937	163.89	63	64	9	10	0	1.074	1.027	1469.9	1413.6	1518	1451.4	1469.9	904.4	1605.5	1413.6	1260.5	1518	2132.8	1451.4	1306.9	1556.9	High	High	High	High	High	High	High	High	High	High	1
High	Master Protein	AT3G26900.3	Chr3:9912314-9914424 REVERSE LENGTH=280	0	68.474	38	7	100	7	280	30.5	5.16	1150	176.82	50	50	7	7	0	1.221	1.082	1469.8	1310.8	1600.9	1418.1	1469.8	894.2	1721.7	1310.8	1357.2	1600.9	1908.7	1310.6	1418.1	1530.5	High	High	High	High	High	High	High	High	High	High	1
High	Master Protein	AT5G11710.3	Chr5:3772981-3776316 FORWARD LENGTH=560	0	63.192	30	11	129	11	560	60.6	5.1	1288	170	65	64	11	11	0	1.241	1.167	1467.6	1300.5	1614.4	1518.2	1467.6	931.2	1636.2	1300.5	1282.3	1614.4	1959.7	1362.8	1518.2	1565.7	High	High	High	High	High	High	High	High	High	High	1
High	Master Protein	AT3G53130.1	Chr3:19692812-19695278 FORWARD LENGTH=539	0	84.198	28	13	159	13	539	60.5	6.39	1653	225.32	78	81	13	13	0	0.887	0.884	1466.9	1636.6	1451.6	1446.1	1466.9	964.5	1678.5	1636.6	1298.8	1451.6	2137.5	1446.1	1258.6	1463.6	High	High	High	High	High	High	High	High	High	High	1
High	Master Protein	AT5G06160.1	Chr5:1862623-1866298 REVERSE LENGTH=504	0	42.366	18	9	113	9	504	58.9	5.3	1329	170.82	54	59	8	9	0	1.273	1.212	1466.5	1243.8	1583.4	1507.9	1466.5	939.7	1578.1	1243.8	1390.8	1583.4	1955.1	1474.3	1507.9	1579.3	High	High	High	High	High	High	High	High	High	High	1
High	Master Protein	AT1G51680.1	Chr1:19159007-19161464 REVERSE LENGTH=561	0	86.083	26	11	130	10	561	61	5.43	1542	194.64	65	65	10	11	1	1.171	1.089	1465	1401.2	1640.6	1526.4	1465	960.7	1650.8	1401.2	1526.2	1640.6	2006.4	1526.4	1347.9	1578.7	High	High	High	High	High	High	High	High	High	High	1
High	Master Protein	AT1G27950.1	Chr1:9740740-9741991 FORWARD LENGTH=193	0	9.225	8	2	58	2	193	19.7	7.65	425	82.68	29	29	2	2	0	1.661	1.551	1463.3	1092.5	1814.6	1694.2	1463.3	1008.3	1922.6	1092.5	1607.8	1814.6	1996.3	1546	1950.5	1694.2	High	High	High	High	High	High	High	High	High	High	1
High	Master Protein	AT4G27700.1	Chr4:13826541-13827673 REVERSE LENGTH=224	0	42.716	22	4	151	4	224	24.9	8.68	1719	247.53	75	76	4	4	0	0.983	1.011	1463.3	1489	1463.6	1504.9	1463.3	908.4	1557.5	1489	1327.8	1463.6	2154.6	1523.5	1279.9	1504.9	High	High	High	High	High	High	High	High	High	High	1
High	Master Protein	AT1G20510.1	Chr1:7103645-7105856 REVERSE LENGTH=546	0	87.593	29	11	117	11	546	59.3	8.32	1272	181.53	59	58	11	10	0	0.912	0.954	1462.5	1521	1386.7	1451.2	1462.5	963.2	1600.3	1521	1343.3	1386.7	2121.3	1451.2	1222.1	1512	High	High	High	High	High	High	High	High	High	High	1
High	Master Protein	AT5G03350.1	Chr5:815804-816628 REVERSE LENGTH=274	0	95.412	42	8	167	7	274	30.1	9.38	2350	265.41	83	84	8	8	0	0.989	0.972	1458.3	1459.4	1443.3	1419.2	1458.3	923.7	1532.6	1459.4	1218.9	1443.3	2189.9	1419.3	1266.5	1419.2	High	High	High	High	High	High	High	High	High	High	1
High	Master Protein	AT1G14670.1	Chr1:5037669-5040199 FORWARD LENGTH=592	0	46.333	14	9	85	4	592	68	7.08	990	150.92	42	43	9	9	5	0.894	0.951	1455.3	1501.7	1342.5	1428.1	1455.3	928.8	1501.7	2045.6	1210.8	1342.5	2469.5	1428.1	1071.3	1493.3	High	High	High	High	High	High	High	High	High	High	1
High	Master Protein	AT2G06050.1	Chr2:2359240-2361971 REVERSE LENGTH=391	0	83.233	42	13	135	13	391	42.7	7.87	1869	243.44	68	67	12	12	0	0.959	0.961	1454.2	1538.2	1474.4	1478.5	1454.2	1684.7	1538.2	1502.9	1398.2	1474.4	2076.7	1622	1403.7	1478.5	High	High	High	High	High	High	High	High	High	High	1
High	Master Protein	AT1G20760.1	Chr1:7209515-7214773 FORWARD LENGTH=1019	0	110.34	20	20	174	19	1019	109.8	5.12	1643	241.17	85	89	20	20	0	1.14	1.111	1453.2	1374.5	1566.7	1526.9	1453.2	973.5	1775.4	1374.5	1389.6	1566.7	2003.7	1526.9	1506.5	1638.6	High	High	High	High	High	High	High	High	High	High	1
High	Master Protein	AT3G55010.1	Chr3:20386818-20388549 FORWARD LENGTH=389	0	115.315	38	12	204	12	389	41.5	5.52	2231	282.33	102	102	12	12	0	1.241	1.179	1450.6	1297.2	1609.9	1529.3	1450.6	963.4	1667.2	1297.2	1431.7	1609.9	2005.9	1441	1529.3	1592.4	High	High	High	High	High	High	High	High	High	High	1
High	Master Protein	AT2G43160.1	Chr2:17948884-17953267 FORWARD LENGTH=895	0	66.137	15	12	139	9	895	95.4	5.96	1600	214.71	71	68	12	12	3	1.014	0.982	1449.9	1438.2	1457.9	1411.7	1449.9	968.2	1667.9	1438.2	1287.3	1457.9	2105.9	1411.7	1382.5	1507.3	High	High	High	High	High	High	High	High	High	High	1
High	Master Protein	AT1G06220.3	Chr1:1900524-1904583 FORWARD LENGTH=987	0	86.451	17	15	149	15	987	110.4	5.19	1336	213.38	73	76	15	15	0	1.047	0.984	1449	1398.9	1464	1376.3	1449	898.8	1594.9	1398.9	1286.7	1464	2141.8	1376.3	1343.3	1515.7	High	High	High	High	High	High	High	High	High	High	1
High	Master Protein	AT5G66420.2	Chr5:26521893-26524986 REVERSE LENGTH=754	0	96.399	27	14	108	14	754	80.7	5.73	846	157.47	56	52	14	14	0	0.994	0.958	1447.8	1473.2	1463.9	1410.9	1447.8	900.5	1625.8	1473.2	1320.7	1463.9	2156.3	1410.9	1309.2	1557	High	High	High	High	High	High	High	High	High	High	1
High	Master Protein	AT3G23810.1	Chr3:8588013-8589671 REVERSE LENGTH=485	0	190.232	40	17	531	6	485	53.1	5.74	5739	803.07	264	267	17	17	0	0.999	0.884	1447.1	1570.3	1568.5	1388	1447.1	842.5	1744.2	1570.3	1312.8	1568.5	2368.7	1388	1269	1614.9	High	High	High	High	High	High	High	High	High	High	1
High	Master Protein	AT4G16060.1	Chr4:9094424-9096147 FORWARD LENGTH=289	0	45.934	29	7	98	7	289	32.7	7.31	1391	168.22	47	51	7	7	0	0.98	1.017	1447.1	1413.9	1385.7	1437.3	1447.1	892.5	1639.3	1413.9	1292.5	1385.7	2110.8	1437.3	1196.3	1512.2	High	High	High	High	High	High	High	High	High	High	1
High	Master Protein	AT4G36250.1	Chr4:17151029-17153381 FORWARD LENGTH=484	0	56.762	22	9	132	9	484	53.6	8.07	1497	157.2	65	67	9	9	0	0.897	0.92	1446.4	1548.5	1389.3	1424.5	1446.4	924.5	1548.5	1602.6	1348.2	1389.3	2127.2	1424.5	1122.1	1443	High	High	High	High	High	High	High	High	High	High	1
High	Master Protein	AT4G37000.1	Chr4:17442627-17443762 FORWARD LENGTH=319	0	63.982	28	9	131	9	319	36.4	6.04	1093	188.52	59	72	8	9	0	1.078	1.003	1446.3	1428.5	1539.7	1432.4	1446.3	932.5	1677.1	1428.5	1368	1539.7	2080	1432.4	1391.6	1578	High	High	High	High	High	High	High	High	High	High	1
High	Master Protein	AT5G53140.2	Chr5:21549228-21552132 FORWARD LENGTH=420	0	80.401	28	9	139	9	420	45.8	5.1	1143	182.97	68	71	9	9	0	1.217	1.096	1445.5	1299.1	1581.6	1424.3	1445.5	840.9	1666.6	1299.1	1462	1581.6	1979.6	1300.1	1424.3	1576.8	High	High	High	High	High	High	High	High	High	High	1
High	Master Protein	AT4G33670.1	Chr4:16169670-16171446 REVERSE LENGTH=319	0	52.951	26	6	96	6	319	34.5	5.71	1509	185.32	48	48	6	6	0	1.34	1.204	1443.2	1216.9	1631.1	1465.6	1443.2	922.7	1669	1216.9	1343.3	1631.1	1910.2	1404.9	1465.6	1549.4	High	High	High	High	High	High	High	High	High	High	1
High	Master Protein	AT1G66200.1	Chr1:24655520-24657520 REVERSE LENGTH=356	0	104.269	37	10	255	2	356	39.2	5.27	2423	397.31	126	129	10	10	2	1.018	0.952	1442.5	1458.1	1483.9	1388.5	1442.5	897.3	1610.2	1458.1	1269.8	1483.9	2145.2	1388.5	1342	1477	High	High	High	High	High	High	High	High	High	High	1
High	Master Protein	AT5G22510.2	Chr5:7474974-7477479 REVERSE LENGTH=617	0	70.73	23	13	187	13	617	69.2	6.24	1639	200.04	94	93	13	13	0	1.089	0.989	1442.4	1393.6	1517.9	1378.4	1442.4	933.1	1664.7	1393.6	1354.3	1517.9	2112.7	1372.4	1378.4	1581.9	High	High	High	High	High	High	High	High	High	High	1
High	Master Protein	AT3G19450.1	Chr3:6744859-6747005 FORWARD LENGTH=365	0	97.953	50	13	111	12	365	39.1	5.55	941	175.38	54	57	11	13	1	1.32	1.261	1442	1216.1	1604.8	1533.7	1442	915.3	1518	1216.1	1316.6	1604.8	1988.4	1533.7	1415.3	1548.7	High	High	High	High	High	High	High	High	High	High	1
High	Master Protein	AT1G80460.1	Chr1:30246960-30249055 REVERSE LENGTH=522	0	63.578	20	10	88	10	522	56.4	6.28	1137	132.78	44	44	10	10	0	1.035	0.946	1440.4	1445.7	1496.1	1367.6	1440.4	875.1	1567.5	1445.7	1215.7	1496.1	2158.2	1367.6	1310.5	1581.2	High	High	High	High	High	High	High	High	High	High	1
High	Master Protein	AT5G08050.1	Chr5:2578418-2578964 FORWARD LENGTH=158	0	17.483	17	3	48	3	158	16.6	9.28	464	73.86	24	24	3	3	0	0.972	1.059	1436.9	1357.1	1318.8	1436.9	1436.9	887.4	1517.3	1357.1	1104.6	1318.8	2102.3	1436.9	1285.2	1507.3	High	High	High	High	High	High	High	High	High	High	1
High	Master Protein	AT1G32220.1	Chr1:11608038-11609591 FORWARD LENGTH=296	0	47.728	35	7	72	7	296	32	5.77	761	102.88	34	38	6	7	0	1.134	1.053	1436.5	1279.7	1451	1347.8	1436.5	884.4	1588.7	1279.7	1208.6	1451	2141.8	1310.9	1347.8	1509.3	High	High	High	High	High	High	High	High	High	High	1
High	Master Protein	AT4G14030.1	Chr4:8098121-8100165 REVERSE LENGTH=490	0	143.962	41	17	227	8	490	54	5.67	2792	372.7	113	114	17	17	0	1.137	1.019	1434.5	1353.7	1538.9	1379	1434.5	880.4	1644.2	1353.7	1309.8	1538.9	2066.6	1378.5	1379	1519.2	High	High	High	High	High	High	High	High	High	High	1
High	Master Protein	AT3G49470.1	Chr3:18341072-18342273 FORWARD LENGTH=217	0	82.879	48	7	191	7	217	23.7	4.49	2337	246.69	95	96	7	7	0	1.16	1.014	1433.4	1353.9	1571	1372.5	1433.4	891.4	1689.8	1353.9	1375.8	1571	2028.7	1364.5	1372.5	1536.3	High	High	High	High	High	High	High	High	High	High	1
High	Master Protein	ATCG01310.1	ChrC:152806-154312 FORWARD LENGTH=274	0	72.789	39	8	104	8	274	29.8	10.84	1384	180.62	52	52	8	8	0	0.824	0.9	1430.9	1583.1	1304.8	1424	1430.9	839.5	1583.1	1763.7	1248.8	1304.8	2283.9	1424	1076.3	1516.2	High	High	High	High	High	High	High	High	High	High	1
High	Master Protein	AT3G60240.3	Chr3:22261842-22268295 FORWARD LENGTH=1725	0	166.367	18	25	246	1	1725	187.6	7.71	3177	396.7	121	125	25	25	18	0.929	0.944	1428.3	1474.1	1369.4	1391.1	1428.3	882.1	1519.7	1474.1	1247.6	1369.4	2029.8	1391.9	1197.6	1391.1	High	High	High	High	High	High	High	High	High	High	1
High	Master Protein	AT2G30930.1	Chr2:13162458-13163156 FORWARD LENGTH=164	0	70.992	66	8	114	8	164	16.9	5.03	1434	228.03	57	57	8	8	0	1.143	1.16	1425.8	1277.5	1459.9	1481.5	1425.8	879.2	1754.8	1277.5	1095	1459.9	2021.6	1165.2	1481.5	1519.4	High	High	High	High	High	High	High	High	High	High	1
High	Master Protein	AT1G70570.1	Chr1:26608719-26612062 FORWARD LENGTH=595	0	65.476	27	11	159	11	595	65.2	6.86	1472	188.94	77	82	11	11	0	1.292	1.107	1425.2	1320.8	1706.4	1461.9	1425.2	961.5	1718.6	1320.8	1456.3	1706.4	1966.3	1441.5	1461.9	1725	High	High	High	High	High	High	High	High	High	High	1
High	Master Protein	AT3G14990.1	Chr3:5047510-5049621 FORWARD LENGTH=392	0	72.128	26	8	100	8	392	41.8	5.41	1222	159.88	48	52	8	8	0	0.989	0.998	1422.6	1425.3	1409.4	1422.8	1422.6	939.3	1581	1425.3	1265.9	1409.4	2038.5	1422.8	1220.1	1471.7	High	High	High	High	High	High	High	High	High	High	1
High	Master Protein	AT2G40290.1	Chr2:16829030-16830889 REVERSE LENGTH=344	0	45.512	22	7	91	6	344	38.7	5.16	917	144.06	45	46	7	7	1	0.943	0.921	1420.7	1518.2	1431.4	1398.1	1420.7	923.2	1667	1518.2	1261.7	1431.4	2248.1	1398.1	1214	1528.1	High	High	High	High	High	High	High	High	High	High	1
High	Master Protein	AT3G53180.1	Chr3:19707068-19711188 FORWARD LENGTH=852	0	94.119	26	17	137	17	852	94.3	5.85	1118	203.37	68	69	17	17	0	1.052	0.919	1419.1	1437.7	1512.8	1321.4	1419.1	880.1	1579.9	1437.7	1278.2	1512.8	2134.8	1321.4	1309.3	1519.3	High	High	High	High	High	High	High	High	High	High	1
High	Master Protein	AT5G02870.1	Chr5:657830-659526 FORWARD LENGTH=407	0	150.393	44	15	306	5	407	44.7	10.3	4498	570.71	152	154	15	15	0	0.943	0.918	1419	1459.4	1376.6	1340.4	1419	869.3	1459.4	1659.8	1247.2	1376.6	2173.4	1340.4	1181.4	1481.7	High	High	High	High	High	High	High	High	High	High	1
High	Master Protein	AT3G12260.1	Chr3:3909252-3910337 REVERSE LENGTH=133	0	53.05	55	6	122	6	133	15.1	9.09	942	195.1	60	62	6	6	0	1.059	1.008	1417.1	1386.5	1468.9	1397	1417.1	876.9	1597.2	1386.5	1276.8	1468.9	2010.2	1397	1323.9	1447.1	High	High	High	High	High	High	High	High	High	High	1
High	Master Protein	AT5G06320.1	Chr5:1931016-1931711 REVERSE LENGTH=231	0	47.816	25	5	130	5	231	25.9	9.2	1930	209.46	64	66	5	5	0	0.924	0.899	1416.2	1511.7	1396.6	1359.2	1416.2	886.4	1514.7	1511.7	1099.8	1396.6	2162.1	1359.2	1252.3	1470.7	High	High	High	High	High	High	High	High	High	High	1
High	Master Protein	AT5G43960.1	Chr5:17689154-17691653 REVERSE LENGTH=450	0	88.497	24	9	188	9	450	50.1	5.01	2026	286.83	94	94	9	9	0	0.993	0.948	1415.8	1478.1	1467.4	1400.8	1415.8	907.7	1533.8	1478.1	1291	1467.4	2120.2	1400.8	1284.1	1511.2	High	High	High	High	High	High	High	High	High	High	1
High	Master Protein	AT5G20950.3	Chr5:7107609-7111385 REVERSE LENGTH=702	0	89.804	19	10	107	9	702	77.1	9.32	1510	199.57	53	54	10	10	0	0.868	0.916	1415	1591.8	1381	1457.8	1415	934.3	1591.8	1609.3	1294.7	1381	2254	1486.8	1191.1	1457.8	High	High	High	High	High	High	High	High	High	High	1
High	Master Protein	AT3G12800.1	Chr3:4063463-4064757 REVERSE LENGTH=298	0	42.839	22	6	91	6	298	31.8	9.14	1088	147.83	44	47	6	6	0	0.795	0.934	1413.3	1609.1	1279.4	1503.5	1413.3	859.2	1609.1	1618.8	1227.4	1279.4	2272.6	1509.9	1052.1	1503.5	High	High	High	High	High	High	High	High	High	High	1
High	Master Protein	AT2G14720.2	Chr2:6300878-6304156 REVERSE LENGTH=628	0	105.024	21	10	172	8	628	69.8	5.48	2098	264.1	87	85	10	10	2	1.001	1.009	1411.8	1403.8	1405.1	1417	1411.8	860.9	1526.7	1403.8	1258.1	1405.1	2016.5	1417	1309.3	1508.1	High	High	High	High	High	High	High	High	High	High	1
High	Master Protein	AT3G15000.1	Chr3:5050321-5052121 FORWARD LENGTH=395	0	33.789	15	6	103	6	395	42.8	9.33	1313	147.86	51	52	6	6	0	1.126	0.981	1411.5	1344.3	1513.2	1318.1	1411.5	879.3	1555.2	1344.3	1242.6	1513.2	2079	1318.1	1306.4	1489.5	High	High	High	High	High	High	High	High	High	High	1
High	Master Protein	AT5G41520.1	Chr5:16609377-16610583 REVERSE LENGTH=180	0	50.993	39	6	124	5	180	19.7	9.73	1262	200.94	62	62	6	6	0	0.989	0.939	1410.9	1475.8	1459.7	1385.1	1410.9	835.8	1553.5	1475.8	1167.4	1459.7	2050	1256.4	1385.1	1440.9	High	High	High	High	High	High	High	High	High	High	1
High	Master Protein	AT4G22010.1	Chr4:11663429-11666463 FORWARD LENGTH=541	0	43.215	17	8	71	8	541	60.4	9.89	664	96.74	35	36	7	8	0	0.866	0.885	1410.9	1545.1	1338	1367.9	1410.9	962.6	1553.9	1545.1	1280.7	1338	2154.3	1367.9	1143.8	1384.6	High	High	High	High	High	High	High	High	High	High	1
High	Master Protein	AT5G17530.4	Chr5:5777716-5781863 FORWARD LENGTH=638	0	77.884	23	12	112	12	638	69.7	6.64	1194	178.17	55	57	12	12	0	1.12	1.043	1410.3	1324.5	1484	1381.2	1410.3	851.1	1662.2	1324.5	1314.9	1484	2003.1	1345.7	1381.2	1532	High	High	High	High	High	High	High	High	High	High	1
High	Master Protein	AT4G35260.1	Chr4:16774494-16776233 REVERSE LENGTH=367	0	93.996	39	9	182	6	367	39.6	8.13	2007	326.38	90	92	8	9	3	1.121	1.03	1409.9	1331.2	1491.8	1371.8	1409.9	850.9	1577.9	1331.2	1241.8	1491.8	2010.3	1371.8	1324.2	1474	High	High	High	High	High	High	High	High	High	High	1
High	Master Protein	AT3G12050.1	Chr3:3839289-3841303 FORWARD LENGTH=360	0	108.151	46	12	223	12	360	40.2	5.9	2847	283.35	110	113	12	12	0	0.947	0.993	1409	1460.9	1383.7	1450.8	1409	915.4	1660.4	1460.9	1248.6	1383.7	2198.3	1450.8	1244.1	1591.4	High	High	High	High	High	High	High	High	High	High	1
High	Master Protein	AT5G08180.1	Chr5:2631843-2633374 REVERSE LENGTH=156	0	26.443	20	3	72	3	156	16.9	9.39	1329	132.33	36	36	3	3	0	0.966	0.945	1408.9	1542	1489.1	1457	1408.9	959.4	1640	1542	1418.8	1489.1	2265.2	1457	1261.6	1507.6	High	High	High	High	High	High	High	High	High	High	1
High	Master Protein	AT1G58080.1	Chr1:21504562-21507429 REVERSE LENGTH=411	0	73.73	29	9	113	8	411	44.5	6.43	1157	171.39	56	57	9	9	0	1.135	1.035	1406.9	1287.2	1461.5	1332.3	1406.9	829.3	1653.3	1287.2	1363.7	1461.5	1930.3	1304	1332.3	1507.6	High	High	High	High	High	High	High	High	High	High	1
High	Master Protein	AT3G10740.2	Chr3:3361031-3364630 REVERSE LENGTH=697	0	117.311	24	12	152	12	697	77.3	5.77	2171	325.32	75	77	11	12	0	1.347	1.197	1404.5	1176.6	1585.2	1408.5	1404.5	827.3	1513.3	1176.6	1230.3	1585.2	1967.2	1317.8	1408.5	1592.5	High	High	High	High	High	High	High	High	High	High	1
High	Master Protein	AT5G13560.1	Chr5:4361579-4366318 REVERSE LENGTH=679	0	94.47	25	14	156	14	679	76.6	5.11	1236	223.82	77	79	14	14	0	1.344	1.104	1404.3	1247	1675.6	1376.7	1404.3	882	1562.2	1247	1550.2	1675.6	1826.3	1354.6	1376.7	1442.5	High	High	High	High	High	High	High	High	High	High	1
High	Master Protein	AT4G03080.1	Chr4:1359935-1365166 REVERSE LENGTH=881	0	86.173	19	12	154	11	881	96.1	6.35	1768	206.92	75	79	12	12	0	0.857	0.904	1403.7	1323.9	1134.4	1196.3	1403.7	714	1333.6	1323.9	1029.1	1134.4	1906.5	1196.3	945	1234.9	High	High	High	High	High	High	High	High	High	High	1
High	Master Protein	AT5G42950.1	Chr5:17224436-17231044 FORWARD LENGTH=1714	0	175.629	20	27	270	27	1714	187.5	6.74	2895	414.14	126	144	25	26	0	0.991	0.894	1403.6	1526.6	1513.3	1365.4	1403.6	926.8	1654.9	1526.6	1236.9	1513.3	1928.5	1363.5	1365.4	1456.5	High	High	High	High	High	High	High	High	High	High	1
High	Master Protein	AT5G60160.1	Chr5:24223887-24226783 REVERSE LENGTH=477	0	55.7	20	8	150	8	477	52.4	6.77	1898	249.68	76	74	8	7	0	1.153	1.098	1402.7	1385.9	1597.6	1521.2	1402.7	864	1415.2	1385.9	1410.8	1597.6	1990.1	1521.2	1138.5	1708.8	High	High	High	High	High	High	High	High	High	High	1
High	Master Protein	AT1G78915.3	Chr1:29667729-29671081 REVERSE LENGTH=405	0	35.582	15	7	106	7	405	45	8.66	523	142.92	51	55	7	7	0	1.217	1.121	1402.4	1277.4	1555	1432.4	1402.4	968.1	1681.8	1277.4	1345	1555	1999.3	1432.4	1420.1	1562.5	High	High	High	High	High	High	High	High	High	High	1
High	Master Protein	AT2G01720.1	Chr2:317193-320016 REVERSE LENGTH=464	0	54.529	19	8	105	8	464	52.2	8.34	763	151.96	52	53	8	8	0	0.819	0.857	1401.5	1310.2	1073	1123.4	1401.5	717.6	1310.2	1413.4	1053	1073	1967.4	1123.4	850.7	1213.1	High	High	High	High	High	High	High	High	High	High	1
High	Master Protein	AT5G39830.1	Chr5:15942883-15945676 FORWARD LENGTH=448	0	43.552	15	7	80	7	448	47.5	8.35	845	123	40	40	7	7	0	1.212	1.101	1399.9	1274.5	1544.9	1403.7	1399.9	909.9	1651.4	1274.5	1375.2	1544.9	1916.4	1395	1403.7	1527.5	High	High	High	High	High	High	High	High	High	High	1
High	Master Protein	AT4G21210.1	Chr4:11307002-11308587 FORWARD LENGTH=403	0	85.448	33	9	151	9	403	43.7	7.4	1927	254.94	75	76	9	9	0	1.309	1.205	1399.8	1208.2	1581.6	1456.1	1399.8	861	1626.5	1208.2	1374.7	1581.6	1864.1	1352.4	1456.1	1594.9	High	High	High	High	High	High	High	High	High	High	1
High	Master Protein	AT1G52510.1	Chr1:19563039-19565260 REVERSE LENGTH=380	0	96.88	35	10	171	10	380	41.8	7.05	2936	371.37	84	87	9	10	0	0.999	0.97	1398.5	1434.8	1433.7	1391.6	1398.5	883.5	1587.9	1434.8	1203.7	1433.7	2243.5	1391.6	1277.5	1464.1	High	High	High	High	High	High	High	High	High	High	1
High	Master Protein	AT5G55480.1	Chr5:22474277-22477819 FORWARD LENGTH=766	0	97.873	17	10	125	10	766	84.1	5.67	1745	211.38	62	63	10	10	0	1.306	1.189	1398	1243.4	1624	1477.8	1398	825	1647.1	1243.4	1285.9	1624	1978.1	1320.1	1477.8	1506.1	High	High	High	High	High	High	High	High	High	High	1
High	Master Protein	AT5G48380.1	Chr5:19604584-19606532 REVERSE LENGTH=620	0	30.86	9	7	84	7	620	69.1	7.3	535	85.58	42	42	7	7	0	1.142	1.035	1396.2	1353.4	1545.5	1400.6	1396.2	948.3	1682.6	1353.4	1241.7	1545.5	2091.5	1376.4	1400.6	1664.8	High	High	High	High	High	High	High	High	High	High	1
High	Master Protein	AT3G20330.2	Chr3:7090354-7091904 REVERSE LENGTH=390	0	76.705	28	11	92	11	390	43.1	6.6	911	133.66	44	48	9	11	0	0.952	0.95	1395.5	1492.8	1421.7	1417.5	1395.5	884.5	1652.9	1492.8	1269.9	1421.7	2184.6	1417.5	1280.7	1631.3	High	High	High	High	High	High	High	High	High	High	1
High	Master Protein	AT2G18020.1	Chr2:7837151-7838160 FORWARD LENGTH=258	0	40.271	35	9	102	2	258	27.8	10.9	1283	188.58	50	52	9	9	7	0.841	0.906	1394.9	1434.5	1206.6	1299.6	1394.9	859.5	1434.5	1960.1	1168.9	1206.6	2185.1	1299.6	902.8	1325	High	High	High	High	High	High	High	High	High	High	1
High	Master Protein	AT1G17220.1	Chr1:5885383-5890165 FORWARD LENGTH=1026	0	113.071	20	16	162	16	1026	109.7	7.44	1635	232.46	78	84	16	16	0	1.157	1.043	1394.2	1442.2	1668.9	1504.2	1394.2	905.3	1655	1442.2	1328.2	1668.9	2026.7	1388.4	1504.2	1583.7	High	High	High	High	High	High	High	High	High	High	1
High	Master Protein	AT5G13650.2	Chr5:4397821-4402364 FORWARD LENGTH=676	0	84.599	23	15	202	15	676	74.4	7.25	1770	245.92	102	100	15	15	0	0.903	0.904	1392.5	1506.8	1361.2	1361.8	1392.5	819.7	1506.8	1575.5	1309.7	1361.2	2199.6	1361.8	1116.5	1454.5	High	High	High	High	High	High	High	High	High	High	1
High	Master Protein	AT5G06600.1	Chr5:2019545-2027834 REVERSE LENGTH=1116	0	188.874	28	30	410	11	1116	130.5	5.77	4034	637.11	196	214	28	30	0	1.025	0.952	1390.9	1368.2	1402.5	1302.3	1390.9	796.6	1416.9	1368.2	1206.5	1402.5	1985.2	1302.3	1153.5	1411.1	High	High	High	High	High	High	High	High	High	High	1
High	Master Protein	AT2G32260.1	Chr2:13697645-13700241 FORWARD LENGTH=332	0	64.907	31	8	120	7	332	38.5	4.98	977	163.12	58	62	8	8	1	1.178	1.102	1390.2	1285.2	1514.6	1415.8	1390.2	919.9	1590.6	1285.2	1318.7	1514.6	1825.3	1415.8	1392.1	1425.5	High	High	High	High	High	High	High	High	High	High	1
High	Master Protein	AT4G11820.2	Chr4:7109124-7111901 REVERSE LENGTH=461	0	35.085	17	7	73	7	461	51.1	6.4	625	117.93	35	38	7	7	0	1.091	1.035	1389.5	1364.8	1489.4	1412.3	1389.5	900	1623	1364.8	1337.4	1489.4	2102.5	1412.3	1355	1564.9	High	High	High	High	High	High	High	High	High	High	1
High	Master Protein	AT4G02620.1	Chr4:1149419-1151132 REVERSE LENGTH=128	0	24.181	36	4	52	4	128	14.3	6.57	463	73.74	26	26	4	4	0	0.938	0.931	1388	1429.9	1340.9	1331.2	1388	855.1	1532.3	1429.9	1113.1	1340.9	2120.4	1331.2	1187	1417.5	High	High	High	High	High	High	High	High	High	High	1
High	Master Protein	AT1G53440.1	Chr1:19945959-19951562 FORWARD LENGTH=1035	0	91.527	17	17	151	7	1035	114.8	6.99	1725	202.62	75	76	17	17	8	1.161	1.09	1384.6	1212.5	1408.2	1321.2	1384.6	879.1	1519.8	1212.5	1035.4	1408.2	1929	1320	1321.2	1387.3	High	High	High	High	High	High	High	High	High	High	1
High	Master Protein	AT2G41220.1	Chr2:17177934-17188388 FORWARD LENGTH=1629	0	160.149	18	24	332	16	1629	177.6	7.01	4343	494.14	164	168	24	24	0	1.143	1.071	1381.8	1320.8	1510.2	1414.5	1381.8	861.8	1511.4	1320.8	1293.6	1510.2	1983.6	1414.5	1250	1476.1	High	High	High	High	High	High	High	High	High	High	1
High	Master Protein	AT3G02520.1	Chr3:526800-527915 REVERSE LENGTH=265	0	186.282	55	15	936	3	265	29.8	4.82	9943	1451.26	467	469	15	15	0	1.473	1.381	1380.7	1172	1726.9	1618.6	1380.7	912.3	1594.6	1172	1363	1726.9	1900.5	1388.4	1666.1	1618.6	High	High	High	High	High	High	High	High	High	High	1
High	Master Protein	AT4G01610.1	Chr4:694857-696937 FORWARD LENGTH=359	0	62.196	22	5	97	5	359	39.4	6.18	1482	153.6	49	48	5	5	0	1.125	1.013	1378.8	1331.9	1498.4	1348.7	1378.8	856.7	1454.5	1331.9	1310.6	1498.4	1932.3	1348.7	1233.3	1523.1	High	High	High	High	High	High	High	High	High	High	1
High	Master Protein	AT4G39520.1	Chr4:18371329-18374000 REVERSE LENGTH=369	0	64.822	28	9	100	9	369	41.1	8.41	1210	141.25	51	49	8	9	0	0.87	0.875	1377.4	1551.9	1350.8	1357.7	1377.4	876.6	1551.9	1571.8	1219.7	1350.8	2142.6	1357.7	1142	1436.1	High	High	High	High	High	High	High	High	High	High	1
High	Master Protein	AT4G17170.1	Chr4:9644908-9646220 REVERSE LENGTH=211	0	78.032	49	9	96	5	211	23.2	7.42	1279	173.72	47	49	9	9	4	0.799	0.892	1377.1	1563.9	1249.6	1394.3	1377.1	889.4	1563.9	1588.1	1194.7	1249.6	2301.7	1394.3	1013	1410.1	High	High	High	High	High	High	High	High	High	High	1
High	Master Protein	AT5G37360.1	Chr5:14805437-14808113 REVERSE LENGTH=309	0	53.701	22	7	71	7	309	33.4	7.84	1041	103.56	35	36	7	7	0	1.237	1.121	1377.1	1244.8	1540	1394.8	1377.1	893.7	1627.8	1244.8	1215	1540	1998.8	1379	1394.8	1503.1	High	High	High	High	High	High	High	High	High	High	1
High	Master Protein	AT1G21080.1	Chr1:7378822-7382275 REVERSE LENGTH=391	0	73.763	32	9	114	9	391	43.9	6.23	1840	203.29	57	57	9	9	0	1.363	1.332	1371.5	1136.1	1548.4	1513.8	1371.5	869.6	1654.6	1136.1	1220.5	1548.4	1920.3	1345	1513.8	1553.9	High	High	High	High	High	High	High	High	High	High	1
High	Master Protein	AT5G02940.2	Chr5:684671-689674 REVERSE LENGTH=836	0	69.636	16	13	128	11	836	94.8	7.78	1451	173.7	61	67	12	13	2	0.913	0.923	1371.3	1458.9	1332.6	1346.4	1371.3	821.4	1458.9	1555.1	1161.6	1332.6	2052.9	1346.4	1194.1	1431.4	High	High	High	High	High	High	High	High	High	High	1
High	Master Protein	AT5G48570.1	Chr5:19690746-19693656 REVERSE LENGTH=578	0	61.995	20	11	145	10	578	65.2	5.25	668	171.69	72	73	11	11	0	1.103	1.036	1369.2	1305.5	1439.8	1352.7	1369.2	822.4	1719	1305.5	1080.1	1439.8	1931.4	1217.8	1352.7	1648.9	High	High	High	High	High	High	High	High	High	High	1
High	Master Protein	AT1G37130.1	Chr1:14158617-14161652 FORWARD LENGTH=917	0	123.195	22	19	314	18	917	102.8	6.54	3131	411.03	145	169	18	19	1	0.839	0.831	1368.8	1523.7	1278.8	1266.6	1368.8	858.3	1523.7	1740.8	1126.7	1278.8	2172.6	1266.6	997.4	1396.5	High	High	High	High	High	High	High	High	High	High	1
High	Master Protein	AT1G48920.1	Chr1:18098186-18101422 FORWARD LENGTH=557	0	57.456	16	10	175	10	557	58.7	5.22	1543	212.75	81	94	9	10	0	0.752	0.765	1367.7	1599.8	1202.5	1224.4	1367.7	965	1599.8	2589.7	1187.7	1202.5	1999.8	1477.5	1021.3	1224.4	High	High	High	High	High	High	High	High	High	High	1
High	Master Protein	AT1G09795.1	Chr1:3173588-3176690 FORWARD LENGTH=413	0	99.069	36	11	121	10	413	44.7	6.8	1481	208.02	60	61	11	11	1	1.167	1.045	1367.3	1304.7	1522.8	1363.9	1367.3	874	1630.4	1304.7	1322.5	1522.8	1948.2	1299.4	1363.9	1509.2	High	High	High	High	High	High	High	High	High	High	1
High	Master Protein	AT2G37790.1	Chr2:15838838-15840752 FORWARD LENGTH=314	0	53.575	46	12	87	10	314	34.9	6.65	747	106.09	43	44	12	12	2	1.043	0.958	1362	1336.2	1394	1280.5	1362	851.6	1540	1336.2	1218.8	1394	2019	1265.1	1280.5	1474.5	High	High	High	High	High	High	High	High	High	High	1
High	Master Protein	AT4G01850.2	Chr4:796298-797479 REVERSE LENGTH=393	0	169.434	51	14	282	5	393	43.2	6.06	3849	466.75	139	143	14	14	0	1.092	1.021	1361.3	1304	1423.9	1332	1361.3	880.3	1575.5	1304	1283.6	1423.9	1991.2	1332	1325.1	1482.5	High	High	High	High	High	High	High	High	High	High	1
High	Master Protein	AT5G62530.1	Chr5:25099768-25103159 REVERSE LENGTH=556	0	79.146	21	11	203	11	556	61.7	6.73	2292	300.65	100	103	11	11	0	1.13	1.008	1359.9	1308	1478	1318.2	1359.9	815.9	1453	1308	1218.2	1478	1983.7	1314.7	1318.2	1499.1	High	High	High	High	High	High	High	High	High	High	1
High	Master Protein	AT1G16460.2	Chr1:5619848-5622481 REVERSE LENGTH=342	0	59.003	36	8	80	8	342	37.4	6.13	907	152.12	40	40	8	8	0	1.141	1.004	1359.4	1180.5	1347.1	1185.8	1359.4	744.7	1503.1	1180.5	1142.1	1347.1	1694.6	1140.9	1185.8	1299.8	High	High	High	High	High	High	High	High	High	High	1
High	Master Protein	AT5G14260.1	Chr5:4601139-4603873 FORWARD LENGTH=514	0	116.002	25	11	230	11	514	57.5	6.79	3146	351.6	115	115	11	11	0	1.084	0.919	1355.3	1560.8	1691.6	1433.8	1355.3	1043	2007.1	1560.8	1671.5	1691.6	2078	1433.8	1428.4	1639.4	High	High	High	High	High	High	High	High	High	High	1
High	Master Protein	AT3G04600.1	Chr3:1243152-1245958 FORWARD LENGTH=402	0	42.232	23	8	125	8	402	45.7	5.95	1567	188.27	61	64	7	7	0	1.073	0.978	1352.1	1355.7	1454.1	1325.6	1352.1	816.2	1604.2	1355.7	1264.8	1454.1	1982	1291.5	1325.6	1508.8	High	High	High	High	High	High	High	High	High	High	1
High	Master Protein	AT5G19370.1	Chr5:6524247-6526629 REVERSE LENGTH=299	0	90.584	42	11	180	11	299	33	8.41	1782	255.31	89	91	11	11	0	1.195	1.038	1351	1259	1504.8	1307.1	1351	795.2	1506.2	1259	1207.8	1504.8	1956.7	1234.6	1307.1	1433.8	High	High	High	High	High	High	High	High	High	High	1
High	Master Protein	AT2G34470.2	Chr2:14530900-14532411 REVERSE LENGTH=276	0	41.553	25	6	94	6	276	30.2	6.6	647	125.09	47	47	6	6	0	0.978	0.955	1348.4	1434.3	1402.3	1369.2	1348.4	862.5	1488.3	1434.3	1226.8	1402.3	2065.1	1369.2	1249.5	1440.3	High	High	High	High	High	High	High	High	High	High	1
High	Master Protein	AT4G24520.1	Chr4:12663065-12667066 REVERSE LENGTH=692	0	89.901	22	12	152	11	692	76.7	5.26	2012	242.59	76	76	12	12	1	1.093	1.058	1344.8	1339.6	1463.7	1416.7	1344.8	914.8	1464	1339.6	1288	1463.7	1911.2	1638.9	1269.9	1416.7	High	High	High	High	High	High	High	High	High	High	1
[truncated: 6,146 more rows]

## Sheet: Shoot Phosphoproteome
Supplementary_dataset 1. Identified proteins and phosphopeptides.
[truncated: 7,719 more rows]

## Sheet: Root Proteome
Supplementary_dataset 1. Identified proteins and phosphopeptides.
[truncated: 14,183 more rows]

[truncated: 1 more sheets: Root Phosphoproteome]
