# Supplementary material for: Protein Phosphorylation Orchestrates Acclimations of Arabidopsis Plants to Environmental pH
Source: Mol Cell Proteomics. 2023 Nov 23;23(1):100685. doi: 10.1016/j.mcpro.2023.100685 (PMC10837763; doi:10.1016/j.mcpro.2023.100685)
Supplement: Supplementary dataset S2 [file mmc4.xlsx]

## Sheet: Shoot pH 4.5 DEP
Accession	Localization	Gene	Protein FDR Confidence: Combined	Exp. q-value: Combined	# PSMs	# PSMs (by Search Engine): Mascot	# PSMs (by Search Engine): Sequest HT	Score Mascot: Mascot	Score Sequest HT: Sequest HT	Description	Sum PEP Score	# Unique Peptides	MW [kDa]	Abundance: F22: 126, Sample, pH_45, 1	Abundance: F22: 128N, Sample, pH_45, 2	Abundance: F22: 129C, Sample, pH_45, 3	Abundance: F22: 127N, Sample, pH_55, 1	Abundance: F22: 128C, Sample, pH_55, 2	Abundance: F22: 130N, Sample, pH_55, 3	Abundance (4.5/5.5) R1	Abundance (4.5/5.5) R2	Abundance (4.5/5.5) R3	NB1:Abundance (4.5/5.5) R1	NB1:Abundance (4.5/5.5) R2	NB1:Abundance (4.5/5.5) R3	Ratio 4.5/5.5	SE 4.5/5.5	Log2 Ratio 4.5/5.5	z-test 4.5/5.5	Repeat test 4.5/5.5	FC
AT3G19720	plastid	ARC5, DRP5B, P-loop containing nucleoside triphosphate hydrolases superfamily protein	High	0	68	30	38	77	82.56	Chr3:6850591-6855389 REVERSE LENGTH=777	16.949	5	87.1	2128.6	1392.8	1645.4	1302.1	1598.7	693.1	1.63474	0.871208	2.37397	2.34468	0.800269	3.4194	2.18811	0.760119	1.12969	1	1	2.18811
AT1G77210	plasma membrane	AtSTP14, STP14, sugar transporter 14	High	0.009	11	3	8	14	0	Chr1:29009036-29010980 REVERSE LENGTH=504	2.516	1	55.4	17.6	55.7	41.5	55.8	22.2	17.8	0.315412	2.50901	2.33146	0.452389	2.30471	3.35816	2.03842	0.849326	1.02745	1	1	2.03842
AT3G27320	endoplasmic reticulum,plasma membrane	alpha/beta-Hydrolases superfamily protein	High	0.001	12	4	8	87	7.17	Chr3:10090307-10092391 FORWARD LENGTH=460	4.444	1	50.5	8.1	12.1	19.6	3.7	23.1	12	2.18919	0.52381	1.63333	3.13991	0.481158	2.3526	1.99122	0.788497	0.993655	1	1	1.99122
AT1G61040	nucleus	VIP5, plus-3 domain-containing protein	High	0.001	13	7	6	42	5.76	Chr1:22483817-22485748 FORWARD LENGTH=643	5.16	2	71.3	18	9.6	12.2	7.9	10.3	11.3	2.27848	0.932039	1.07965	3.26798	0.856147	1.55509	1.89307	0.71645	0.920728	1	1	1.89307
AT5G22460	extracellular	alpha/beta-Hydrolases superfamily protein	High	0	47	16	31	58	41.54	Chr5:7443659-7445269 REVERSE LENGTH=340	13.272	3	39.1	1352.6	1428.4	1041.3	1288	1241.6	524.6	1.05016	1.15045	1.98494	1.50621	1.05677	2.85905	1.80735	0.54162	0.853873	1	1	1.80735
AT1G05990	cytosol	RHS1, EF hand calcium-binding protein family	Medium	0.023	2	2		0		Chr1:1818588-1819040 FORWARD LENGTH=150	1.911	1	16.9	34.5	27.6	38	24.9	26.3	22.2	1.38554	1.04943	1.71171	1.98725	0.963979	2.4655	1.80558	0.442867	0.85246	1	1	1.80558
AT1G80930	nucleus	MIF4G domain-containing protein / MA3 domain-containing protein	Medium	0.05	7	2	5	0	0	Chr1:30405774-30409499 REVERSE LENGTH=900	1.209	1	104	14.3	19.4	14.8	9.9	10.8	19.7	1.44444	1.7963	0.751269	2.07174	1.65003	1.08211	1.60129	0.286719	0.679235	1	1	1.60129
AT2G29760	plastid	OTP81, Tetratricopeptide repeat (TPR)-like superfamily protein	High	0.001	6	3	3	68	11.47	Chr2:12712884-12715100 FORWARD LENGTH=738	7.084	1	82.7	7.2	9.3	13.5	8.8	8.2	7.7	0.818182	1.13415	1.75325	1.1735	1.0418	2.52532	1.58021	0.474085	0.660114	1	1	1.58021
AT1G11310	plasma membrane	ATMLO2, MLO2, PMR2, Seven transmembrane MLO family protein	High	0	20	9	11	239	25.64	Chr1:3800899-3803870 REVERSE LENGTH=573	12.858	2	65.5	17.3	25.8	38.1	16.5	16.2	31.6	1.04848	1.59259	1.2057	1.50382	1.46291	1.73665	1.56779	0.0852489	0.648736	1	1	1.56779
AT1G79730	nucleus	ELF7, hydroxyproline-rich glycoprotein family protein	High	0.002	8	4	4	41	8.62	Chr1:30000743-30003969 REVERSE LENGTH=589	3.811	1	67.3	62.5	72.7	63.9	52	44.1	66.5	1.20192	1.64853	0.960902	1.72389	1.51429	1.38405	1.54075	0.0989904	0.62363	1	1	1.54075
AT1G55310	nucleus	ATSCL33, SCL33, SR33, SC35-like splicing factor 33	High	0.003	18	9	9	210	18.34	Chr1:20630676-20632695 FORWARD LENGTH=287	3.322	1	33.3	20.5	37.4	57.9	23.8	25.6	42.2	0.861345	1.46094	1.37204	1.23541	1.34198	1.97624	1.51788	0.231238	0.602054	1	1	1.51788
AT2G17930	nucleus	Phosphatidylinositol 3- and 4-kinase family protein with FAT domain	High	0.001	7	3	4	0	0	Chr2:7784455-7802230 REVERSE LENGTH=3858	6.243	3	436.1	9.3	14	13.4	6.9	13.3	12.5	1.34783	1.05263	1.072	1.93316	0.96692	1.54408	1.48138	0.280685	0.566946	1	1	1.48138
AT4G29330	endoplasmic reticulum	DER1, DERLIN-1	High	0	10	5	5	292	33.66	Chr4:14444937-14446952 FORWARD LENGTH=266	13.627	1	29.2	16.3	30.4	30.3	13.9	22.9	28.3	1.17266	1.32751	1.07067	1.68192	1.21942	1.54216	1.48117	0.136953	0.566735	1	1	1.48117
AT1G30825	cytosol	ARPC2A, DIS2, Arp2/3 complex, 34 kD subunit p34-Arc	Medium	0.012	4	2	2	36	3.47	Chr1:10961106-10962999 FORWARD LENGTH=318	2.333	1	36	8.5	19.8	15	10.1	9	18.1	0.841584	2.2	0.828729	1.20707	2.02086	1.19368	1.47387	0.273525	0.559608	1	1	1.47387
AT2G01600	plasma membrane	ENTH/ANTH/VHS superfamily protein	High	0.001	16	8	8	51	16.96	Chr2:268975-272356 FORWARD LENGTH=571	7.549	1	63.6	7	12.4	14.2	11.2	7	10.8	0.625	1.77143	1.31481	0.896424	1.62719	1.89382	1.47248	0.298134	0.558245	1	1	1.47248
AT3G02260	nucleus	ASA1, BIG, CRM1, DOC1, LPR1, TIR3, UMB1, auxin transport protein (BIG)	High	0	15	8	7	128	17.79	Chr3:431152-448489 REVERSE LENGTH=5098	22.034	4	567.5	23.5	38.5	58.5	30.3	20	56.8	0.775578	1.925	1.02993	1.11239	1.76826	1.48348	1.45471	0.189877	0.540731	1	1	1.45471
AT5G20130	plastid	unknown protein; Has 30201 Blast hits to 17322 proteins in 780 species: Archae - 12; Bacteria - 1396; Metazoa - 17338; Fungi - 3422; Plants - 5037; Viruses - 0; Other Eukaryotes - 2996 (source: NCBI BLink).	Medium	0.01	4	2	2	34	0	Chr5:6797398-6798700 FORWARD LENGTH=231	2.42	1	25.4	7	14.3	11.2	9.3	10.2	8.1	0.752688	1.40196	1.38272	1.07956	1.28781	1.99162	1.453	0.27594	0.539032	1	1	1.453
AT1G69770	nucleus	CMT3, chromomethylase 3	Medium	0.035	6	3	3	15	4.06	Chr1:26248496-26253519 REVERSE LENGTH=839	1.587	1	94.8	79.3	89.8	74.7	92.8	68.1	56.5	0.854526	1.31865	1.32212	1.22563	1.21128	1.90435	1.44708	0.228669	0.533149	1	1	1.44708
AT5G06560	nucleus	Protein of unknown function, DUF593	Medium	0.036	4	2	2	0	0	Chr5:2003678-2005543 REVERSE LENGTH=518	1.559	1	59.4	7.2	9.8	18.3	7.4	9.8	13.1	0.972973	1	1.39695	1.39551	0.918574	2.01212	1.44207	0.316536	0.52814	1	1	1.44207
AT5G39580	extracellular	Peroxidase superfamily protein	High	0	6	3	3	62	8.79	Chr5:15847281-15849027 REVERSE LENGTH=319	11.07	2	34.1	29.2	64.8	43.4	30.1	34.3	52.5	0.9701	1.88921	0.826667	1.39139	1.73538	1.19071	1.43916	0.159038	0.525227	1	1	1.43916
AT3G14270	vacuole	FAB1B, phosphatidylinositol-4-phosphate 5-kinase family protein	Medium	0.013	45	21	24	0	15.71	Chr3:4754624-4761185 FORWARD LENGTH=1791	2.29	1	200.7	303.2	623.8	435.7	302.4	364.3	485.4	1.00265	1.71233	0.89761	1.43807	1.5729	1.29289	1.43462	0.0808495	0.520669	1	1	1.43462
AT1G75460	plastid	ATP-dependent protease La (LON) domain protein	High	0	27	13	14	109	22.6	Chr1:28327986-28328822 FORWARD LENGTH=278	10.72	3	31.3	40.6	54.8	53.2	28.9	40	76.7	1.40484	1.37	0.693611	2.01494	1.25845	0.999057	1.42415	0.304738	0.510098	1	1	1.42415
AT4G02010	plasma membrane	Protein kinase superfamily protein	Medium	0.012	110	56	54	125	102.92	Chr4:881457-885222 FORWARD LENGTH=725	2.315	1	79	799.4	2125.2	1509	857	1019.7	2141.4	0.932789	2.08414	0.704679	1.33788	1.91444	1.015	1.42244	0.263066	0.508367	1	1	1.42244
AT1G48920	nucleus	ATNUC-L1, NUC-L1, PARL1, nucleolin like 1	High	0	175	81	94	1543	212.75	Chr1:18098186-18101422 FORWARD LENGTH=557	57.456	10	58.7	965	1599.8	2589.7	1187.7	1202.5	1999.8	0.812495	1.3304	1.29498	1.16534	1.22207	1.86525	1.41755	0.224446	0.503403	1	1	1.41755
AT3G57150	nucleus	AtCBF5, AtNAP57, CBF5, NAP57, homologue of NAP57	High	0	42	17	25	337	52.23	Chr3:21154255-21155952 REVERSE LENGTH=565	19.534	4	63	16.3	36.7	72.8	21.4	29	52.5	0.761682	1.26552	1.38667	1.09246	1.16247	1.99731	1.41742	0.290652	0.503263	1	1	1.41742
AT5G67330	vacuole	ATNRAMP4, NRAMP4, natural resistance associated macrophage protein 4	High	0	12	6	6	78	15.99	Chr5:26861822-26863580 FORWARD LENGTH=512	7.779	2	56.3	81.5	139.5	182.7	136.2	81.2	145.7	0.598385	1.71798	1.25395	0.85825	1.57809	1.80615	1.41416	0.285646	0.499948	1	1	1.41416
AT4G14990	nucleus	Topoisomerase II-associated protein PAT1	Medium	0.041	5	3	2	0	1.85	Chr4:8566259-8569511 REVERSE LENGTH=787	1.454	1	86.5	143.5	220.9	187.9	135	163.2	184.7	1.06296	1.35355	1.01733	1.52458	1.24334	1.46532	1.41108	0.0855985	0.496803	1	1	1.41108
AT1G24160	nucleus	unknown protein; BEST Arabidopsis thaliana protein match is: unknown protein (TAIR:AT1G70100.3); Has 5230 Blast hits to 4162 proteins in 477 species: Archae - 30; Bacteria - 540; Metazoa - 2022; Fungi - 429; Plants - 280; Viruses - 32; Other Eukaryotes - 1897 (source: NCBI BLink).	High	0.001	14	7	7	69	6.09	Chr1:8553669-8555830 REVERSE LENGTH=540	7.602	2	59.5	18.3	32	24.2	14.4	19.2	40.3	1.27083	1.66667	0.600496	1.82273	1.53096	0.864937	1.40621	0.283439	0.491809	1	1	1.40621
AT5G07360	extracellular	Amidase family protein	High	0	22	11	11	264	28.43	Chr5:2326925-2330011 REVERSE LENGTH=659	12.084	2	72.9	7.4	15.6	12.5	7.9	7.9	17	0.936709	1.97468	0.735294	1.3435	1.81389	1.0591	1.4055	0.220085	0.49108	1	1	1.4055
AT2G05380	extracellular	GRP3S, glycine-rich protein 3 short isoform	High	0	49	25	24	571	90.22	Chr2:1966803-1967820 FORWARD LENGTH=132	39.778	3	13.4	135.7	122.6	245.3	129.4	114.8	208.2	1.04869	1.06794	1.17819	1.50411	0.980986	1.69703	1.39404	0.213906	0.479275	1	1	1.39404
AT5G03040	plasma membrane	iqd2, IQ-domain 2	High	0	26	13	13	211	40.71	Chr5:710380-712406 REVERSE LENGTH=461	19.078	4	50.4	45.8	54.9	53.5	38.6	37	69.2	1.18653	1.48378	0.773121	1.70181	1.36297	1.11358	1.39279	0.170461	0.477974	1	1	1.39279
AT5G61160	cytosol	AACT1, anthocyanin 5-aromatic acyltransferase 1	High	0.001	13	5	8	31	9.11	Chr5:24608781-24610139 FORWARD LENGTH=452	5.984	2	51	38	96	80.7	37.7	48.8	125.6	1.00796	1.96721	0.642516	1.44569	1.80703	0.92546	1.39273	0.255862	0.477913	1	1	1.39273
AT3G07790	nucleus	DGCR14-related	High	0.007	12	6	6	0	0	Chr3:2487491-2489017 FORWARD LENGTH=508	2.561	2	56.8	67.5	128.8	183.7	73.1	83.6	184.7	0.923393	1.54067	0.994586	1.3244	1.41522	1.43257	1.39073	0.0335406	0.475843	1	1	1.39073
AT2G47800	plasma membrane	ATMRP4, EST3, MRP4, multidrug resistance-associated protein 4	High	0	28	14	14	366	34.07	Chr2:19574944-19580383 FORWARD LENGTH=1516	17.214	4	169	25.4	42.8	61.9	28.1	29.4	58.8	0.903915	1.45578	1.05272	1.29647	1.33724	1.51631	1.38334	0.0675184	0.468155	1	1	1.38334
AT5G14420	nucleus	RGLG2, RING domain ligase2	High	0	28	14	14	107	27.37	Chr5:4648355-4650563 REVERSE LENGTH=468	13.763	3	51.5	15.8	26.3	28.2	16.5	21.2	24.9	0.957576	1.24057	1.13253	1.37343	1.13955	1.63126	1.38141	0.142001	0.466146	1	1	1.38141
AT5G40660	mitochondrion	ATP12 protein-related	High	0.001	4	2	2	43	7.29	Chr5:16283650-16285161 REVERSE LENGTH=325	6.393	1	36.3	17.7	26.7	20.9	17.4	18.5	23.5	1.01724	1.44324	0.889362	1.45901	1.32573	1.28101	1.35525	0.0534617	0.438556	1	1	1.35525
AT3G24570	mitochondrion	Peroxisomal membrane 22 kDa (Mpv17/PMP22) family protein	High	0.001	10	5	5	156	14.12	Chr3:8966675-8968530 REVERSE LENGTH=235	5.468	1	26.9	79.5	105.6	161	99.8	79.4	137.1	0.796593	1.32997	1.17433	1.14254	1.22168	1.69146	1.35189	0.171315	0.434981	1	1	1.35189
AT1G69220	golgi	SIK1, Protein kinase superfamily protein	High	0.001	6	3	3	68	7.46	Chr1:26020298-26026119 REVERSE LENGTH=836	4.744	1	92.7	9	16.3	13.5	10.6	12.2	12.1	0.849057	1.33607	1.1157	1.21778	1.22728	1.60702	1.35069	0.128194	0.433701	1	1	1.35069
AT3G24040	golgi	Core-2/I-branching beta-1,6-N-acetylglucosaminyltransferase family protein	High	0.001	16	8	8	29	11.4	Chr3:8681118-8683211 REVERSE LENGTH=417	5.518	2	47.2	7.6	15.9	10.4	10.8	8.3	11.7	0.703704	1.91566	0.888889	1.00931	1.75968	1.28033	1.34977	0.219379	0.432715	1	1	1.34977
AT1G16270	nucleus	Protein kinase superfamily protein with octicosapeptide/Phox/Bem1p domain	High	0	47	23	24	91	39.06	Chr1:5563890-5568145 FORWARD LENGTH=1147	20.71	4	126.7	8.9	16.5	9.7	8.4	9.3	15.8	1.05952	1.77419	0.613924	1.51965	1.62973	0.884278	1.34455	0.232321	0.427126	1	1	1.34455
AT1G68530	plasma membrane	CER6, CUT1, G2, KCS6, POP1, 3-ketoacyl-CoA synthase 6	High	0	15	8	7	139	16.04	Chr1:25712881-25714733 REVERSE LENGTH=497	14.038	2	56.4	93.3	102.6	107.8	84.6	80.5	122.5	1.10284	1.27453	0.88	1.58178	1.17075	1.26753	1.34002	0.124064	0.422253	1	1	1.34002
AT3G18830	plasma membrane	ATPLT5, ATPMT5, PMT5, polyol/monosaccharide transporter 5	High	0	23	13	10	211	31.37	Chr3:6489000-6491209 REVERSE LENGTH=539	10.081	3	58.1	65.2	87.7	121.7	72.2	58.3	132	0.903047	1.50429	0.92197	1.29522	1.3818	1.32798	1.335	0.0252388	0.416839	1	1	1.335
AT1G19770	plasma membrane	ATPUP14, PUP14, purine permease 14	High	0.005	6	3	3	29	6.13	Chr1:6832426-6833702 FORWARD LENGTH=393	2.846	1	44	44	65.6	91.6	46.3	52.8	88	0.950324	1.24242	1.04091	1.36303	1.14126	1.49929	1.33453	0.104334	0.416329	1	1	1.33453
AT1G67800	nucleus	Copine (Calcium-dependent phospholipid-binding protein) family	High	0.001	16	8	8	34	10.72	Chr1:25421029-25423297 REVERSE LENGTH=453	7.07	2	50	70.3	132.6	115.7	75.7	77.9	152.5	0.928666	1.70218	0.758689	1.33197	1.56358	1.09279	1.32945	0.135911	0.410825	1	1	1.32945
AT5G41360	nucleus	ATXPB2, XPB2, homolog of Xeroderma pigmentosum complementation group B 2	Medium	0.037	41	16	25	0	0	Chr5:16544574-16549121 FORWARD LENGTH=766	1.529	1	86.7	33.6	73.7	61.1	38.7	40.7	81.6	0.868217	1.81081	0.748775	1.24526	1.66336	1.07851	1.32905	0.173952	0.410392	1	1	1.32905
AT4G28590	plastid	FUNCTIONS IN: molecular_function unknown; INVOLVED IN: biological_process unknown; LOCATED IN: chloroplast; EXPRESSED IN: 21 plant structures; EXPRESSED DURING: 10 growth stages; BEST Arabidopsis thaliana protein match is: Thioredoxin superfamily protein (TAIR:AT2G31840.1); Has 114 Blast hits to 112 proteins in 39 species: Archae - 2; Bacteria - 0; Metazoa - 17; Fungi - 6; Plants - 67; Viruses - …	High	0	12	6	6	48	14.94	Chr4:14125367-14126828 REVERSE LENGTH=331	11.902	2	38.2	7.8	14.6	13.4	7.8	10.1	15.8	1	1.44554	0.848101	1.43428	1.32784	1.22158	1.3279	0.061401	0.409146	1	1	1.3279
AT2G34840	nucleus	Coatomer epsilon subunit	High	0	11	6	5	78	12	Chr2:14702603-14704165 FORWARD LENGTH=293	11.83	1	32.6	7	17.2	13.1	8.1	10.1	16	0.864198	1.70297	0.81875	1.2395	1.5643	1.1793	1.3277	0.119571	0.408932	1	1	1.3277
AT3G07010	extracellular	Pectin lyase-like superfamily protein	High	0	18	9	9	172	23.54	Chr3:2212973-2216306 REVERSE LENGTH=416	11.025	3	46.1	138	223.1	298.9	174	142.3	308.4	0.793103	1.56781	0.969196	1.13753	1.44015	1.396	1.32456	0.09438	0.405515	1	1	1.32456
AT1G51940	plasma membrane	protein kinase family protein / peptidoglycan-binding LysM domain-containing protein	High	0	12	6	6	79	14.63	Chr1:19296092-19298941 REVERSE LENGTH=651	9.966	2	71.4	33.7	52.9	54.9	34.4	44.5	53.6	0.979651	1.18876	1.02425	1.40509	1.09197	1.4753	1.32412	0.117833	0.405035	1	1	1.32412
AT4G16570	plastid	ATPRMT7, PRMT7, protein arginine methyltransferase 7	High	0.001	10	5	5	67	10.87	Chr4:9336815-9340692 FORWARD LENGTH=724	4.041	1	80.8	13.7	28.8	26.2	18.3	19.8	24.3	0.748634	1.45455	1.07819	1.07375	1.33611	1.55299	1.32095	0.138553	0.401575	1	1	1.32095
ATCG00190	plastid	RPOB, RNA polymerase subunit beta	High	0	60	31	29	606	66.5	ChrC:23111-26329 REVERSE LENGTH=1072	22.969	5	121	105.6	169.4	250.6	123.6	112.6	269.4	0.854369	1.50444	0.930215	1.2254	1.38194	1.33985	1.31573	0.0467703	0.395866	1	1	1.31573
ATCG00350	plastid	PSAA, Photosystem I, PsaA/PsaB protein	High	0	360	174	186	2087	484.71	ChrC:39605-41857 REVERSE LENGTH=750	76.904	13	83.2	5141.5	9347.8	14452.8	5369.7	6429.8	16821.4	0.957502	1.45382	0.859191	1.37332	1.33545	1.23755	1.31544	0.0404501	0.395547	1	1	1.31544
AT1G68100	endoplasmic reticulum	IAR1, ZIP metal ion transporter family	High	0	29	14	15	213	32.91	Chr1:25521325-25524032 FORWARD LENGTH=469	17.845	3	50.6	84.1	144.2	181.2	90	98.5	207.6	0.934444	1.46396	0.872832	1.34025	1.34476	1.2572	1.31407	0.0284641	0.394042	1	1	1.31407
AT5G41190	nucleus	CONTAINS InterPro DOMAIN/s: Nin one binding (NOB1) Zn-ribbon like (InterPro:IPR014881), D-site 20S pre-rRNA nuclease (InterPro:IPR017117); Has 1807 Blast hits to 1807 proteins in 277 species: Archae - 0; Bacteria - 0; Metazoa - 736; Fungi - 347; Plants - 385; Viruses - 0; Other Eukaryotes - 339 (source: NCBI BLink).	High	0	8	4	4	70	12.95	Chr5:16487628-16490012 REVERSE LENGTH=602	8.753	2	66.7	23	40	30.9	27.6	24.8	35.8	0.833333	1.6129	0.863128	1.19523	1.48157	1.24322	1.30668	0.0885384	0.385901	1	1	1.30668
AT1G76520	vacuole	Auxin efflux carrier family protein	High	0.001	4	2	2	71	8.14	Chr1:28715384-28717289 FORWARD LENGTH=390	6.598	1	42.6	10.7	14	15	12.1	12	13.7	0.884298	1.16667	1.09489	1.26833	1.07167	1.57705	1.30568	0.14708	0.384803	1	1	1.30568
AT2G43230	cytosol	Protein kinase superfamily protein	High	0	6	3	3	77	8.38	Chr2:17966475-17968446 FORWARD LENGTH=440	8.792	1	49.2	9	12.1	14	8.7	11.2	14	1.03448	1.08036	1	1.48374	0.992388	1.44037	1.3055	0.157055	0.3846	1	1	1.3055
AT1G35350	plasma membrane	EXS (ERD1/XPR1/SYG1) family protein	Medium	0.02	4	2	2	0	0	Chr1:12981251-12984583 REVERSE LENGTH=751	2.034	1	87.3	12.2	16	15.8	12.4	12.2	17.5	0.983871	1.31148	0.902857	1.41114	1.20469	1.30045	1.30543	0.0596511	0.384522	1	1	1.30543
AT1G51720	nucleus	Amino acid dehydrogenase family protein	Medium	0.029	6		6		0	Chr1:19181741-19186297 FORWARD LENGTH=637	1.782	1	70.9	50.3	94.2	61	55.7	67.1	66	0.903052	1.40387	0.924242	1.29523	1.28956	1.33125	1.30535	0.0130545	0.384434	1	1	1.30535
AT4G31580	nucleus	RSZP22, SRZ-22, SRZ22, serine/arginine-rich 22	High	0	36	18	18	283	37.65	Chr4:15306983-15308064 FORWARD LENGTH=200	12.272	1	22.4	206.6	338.3	487.3	247.3	279.3	439.1	0.835423	1.21124	1.10977	1.19823	1.11262	1.59848	1.30311	0.149739	0.381956	1	1	1.30311
AT4G34910	nucleus	P-loop containing nucleoside triphosphate hydrolases superfamily protein	High	0	5	3	2	29	2.84	Chr4:16631661-16634834 FORWARD LENGTH=626	7.768	3	69.5	37	71.9	53.2	32.6	51	78.9	1.13497	1.4098	0.674271	1.62786	1.29501	0.9712	1.29802	0.189568	0.376317	1	1	1.29802
AT2G43410	nucleus	FPA, RNA binding	High	0	24	8	16	61	14.74	Chr2:18026397-18030989 REVERSE LENGTH=901	13.891	4	99.5	24.8	50.3	41.7	31.5	30.7	48.1	0.787302	1.63844	0.866944	1.12921	1.50503	1.24872	1.29432	0.110859	0.372192	1	1	1.29432
AT4G00740	golgi	S-adenosyl-L-methionine-dependent methyltransferases superfamily protein	High	0	26	13	13	163	37.58	Chr4:307815-310298 REVERSE LENGTH=600	19.378	5	67.5	204.6	479.9	370.4	277.7	274.6	443.3	0.736766	1.74763	0.835552	1.05673	1.60533	1.2035	1.28852	0.163974	0.365715	1	1	1.28852
AT1G73840	nucleus	ESP1, hydroxyproline-rich glycoprotein family protein	High	0.001	4	2	2	49	7.51	Chr1:27763937-27766328 REVERSE LENGTH=388	4.799	1	41.8	13.4	21.2	18.8	13.9	13.9	25.1	0.964029	1.52518	0.749004	1.38269	1.40099	1.07884	1.28751	0.104466	0.36458	1	1	1.28751
AT5G62890	vacuole	Xanthine/uracil permease family protein	High	0.001	4	2	2	18	5.76	Chr5:25243723-25247075 FORWARD LENGTH=532	6.406	2	57.5	16.5	36.2	50.9	20.9	28	47.6	0.789474	1.29286	1.06933	1.13233	1.18759	1.54023	1.28671	0.127757	0.36369	1	1	1.28671
AT2G22230	plastid	Thioesterase superfamily protein	High	0.001	16	8	8	32	11.41	Chr2:9450042-9451427 FORWARD LENGTH=220	5.956	2	24.2	141	186.2	366.5	173.9	136.8	365.1	0.810811	1.36111	1.00383	1.16293	1.25028	1.44589	1.28637	0.0836538	0.363303	1	1	1.28637
AT3G27960	plasma membrane	Tetratricopeptide repeat (TPR)-like superfamily protein	High	0.001	5	2	3	32	5.84	Chr3:10380513-10382593 REVERSE LENGTH=663	6.798	2	72.5	24.2	46	37.4	28.9	31.4	41.2	0.83737	1.46497	0.907767	1.20102	1.34568	1.30752	1.28474	0.043285	0.361478	1	1	1.28474
AT3G55460	nucleus	SCL30, SC35-like splicing factor 30	High	0	13	6	7	99	15.59	Chr3:20561024-20563502 FORWARD LENGTH=262	10.433	3	29.6	57.7	87.7	119.3	59.7	67.6	135.3	0.966499	1.29734	0.881744	1.38623	1.1917	1.27004	1.28266	0.0565088	0.359134	1	1	1.28266
AT5G08640	peroxisome	ATFLS1, FLS, FLS1, flavonol synthase 1	High	0	8	4	4	103	14.75	Chr5:2804009-2805175 FORWARD LENGTH=336	14.833	2	38.3	12.3	17.1	11.8	11.4	12.5	16.5	1.07895	1.368	0.715152	1.54751	1.25661	1.03008	1.27807	0.149754	0.353964	1	1	1.27807
AT5G23050	peroxisome	AAE17, acyl-activating enzyme 17	High	0.001	14	6	8	43	5.9	Chr5:7731513-7735399 REVERSE LENGTH=721	7.203	2	79.1	39.1	71.6	76.6	50.8	47	83	0.769685	1.5234	0.922892	1.10394	1.39936	1.3293	1.27754	0.0891214	0.353364	1	1	1.27754
AT5G08040	mitochondrion	TOM5, mitochondrial import receptor subunit TOM5 homolog	High	0.002	22	11	11	349	24.51	Chr5:2577358-2578073 REVERSE LENGTH=54	3.493	1	6.1	32.6	58.9	68.6	37.1	53.3	63.5	0.878706	1.10507	1.08031	1.26031	1.01508	1.55605	1.27715	0.156391	0.352927	1	1	1.27715
AT5G10160	plastid	Thioesterase superfamily protein	High	0.001	12	6	6	77	14.25	Chr5:3185819-3187159 FORWARD LENGTH=219	5.827	2	24.1	154.6	235	424.4	204.2	170.1	414.6	0.757101	1.38154	1.02364	1.08589	1.26905	1.47442	1.27645	0.112218	0.35214	1	1	1.27645
AT3G21950	plasma membrane	S-adenosyl-L-methionine-dependent methyltransferases superfamily protein	High	0	35	17	18	360	52.36	Chr3:7734396-7736201 FORWARD LENGTH=400	17.93	3	45.6	9	19.6	15.3	10.4	12.9	18.6	0.865385	1.51938	0.822581	1.2412	1.39566	1.18482	1.2739	0.063022	0.349247	1	1	1.2739
AT5G62390	endoplasmic reticulum	ATBAG7, BAG7, BCL-2-associated athanogene 7	High	0	45	23	22	348	65.77	Chr5:25052377-25054170 REVERSE LENGTH=446	27.33	3	51.5	66.7	100.9	139.3	71.8	71.7	169.9	0.928969	1.40725	0.819894	1.3324	1.29267	1.18095	1.26867	0.045336	0.343319	1	1	1.26867
AT5G47710	plasma membrane	Calcium-dependent lipid-binding (CaLB domain) family protein	High	0.005	3	1	2	0	3.49	Chr5:19330470-19331178 FORWARD LENGTH=166	2.819	1	18.3	22.1	45	45.3	23	36.5	50.4	0.96087	1.23288	0.89881	1.37815	1.13249	1.29462	1.26842	0.0721171	0.343033	1	1	1.26842
AT5G35735	plasma membrane	Auxin-responsive family protein	High	0	12	6	6	211	13.67	Chr5:13900913-13902934 REVERSE LENGTH=404	11.426	2	43.8	161.6	274	341	166.5	184	475.3	0.970571	1.48913	0.717442	1.39207	1.36788	1.03338	1.26444	0.115741	0.338501	1	1	1.26444
AT2G18700	nucleus	ATTPS11, ATTPSB, TPS11, TPS11, trehalose phosphatase/synthase 11	High	0.001	11	5	6	0	1.73	Chr2:8109043-8111799 FORWARD LENGTH=862	4.276	1	98.2	44.7	83.3	77.9	54.8	56	89.3	0.815693	1.4875	0.87234	1.16993	1.36638	1.25649	1.26427	0.0568427	0.338302	1	1	1.26427
AT3G26830	endoplasmic reticulum	CYP71B15, PAD3, Cytochrome P450 superfamily protein	High	0	30	15	15	211	43.36	Chr3:9887990-9889560 FORWARD LENGTH=490	17.005	3	56	37.3	73.6	80	49	49.8	86.4	0.761224	1.47791	0.925926	1.09181	1.35757	1.33368	1.26102	0.084886	0.334589	1	1	1.26102
AT1G10580	nucleus	Transducin/WD40 repeat-like superfamily protein	High	0	16	8	8	173	23.58	Chr1:3491560-3493665 REVERSE LENGTH=573	17.139	4	65.1	64.6	115.2	95.8	74.1	70.6	133.5	0.871795	1.63173	0.717603	1.2504	1.49886	1.03361	1.26096	0.13441	0.33452	1	1	1.26096
AT3G49430	nucleus	SRp34a, SER/ARG-rich protein 34A	High	0	14	7	7	140	18.12	Chr3:18332668-18334829 FORWARD LENGTH=300	15.05	2	33.6	85.9	117.7	198.4	90.2	105.9	204.7	0.952328	1.11143	0.969223	1.3659	1.02093	1.39604	1.26096	0.12033	0.334519	1	1	1.26096
AT5G47180	endoplasmic reticulum	Plant VAMP (vesicle-associated membrane protein) family protein	High	0	4	2	2	91	8.45	Chr5:19161384-19163265 REVERSE LENGTH=220	12.626	2	24.7	8.5	16	9.3	10.4	10.2	11.6	0.817308	1.56863	0.801724	1.17225	1.4409	1.15478	1.25598	0.0926	0.328808	1	1	1.25598
AT1G54060	nucleus	ASIL1, 6B-interacting protein 1-like 1	High	0	14	7	7	204	16.17	Chr1:20180972-20182123 FORWARD LENGTH=383	9.675	2	41.7	29.1	50.7	53.8	34.6	42.9	52.6	0.84104	1.18182	1.02281	1.20629	1.08559	1.47323	1.25503	0.114526	0.327727	1	1	1.25503
AT5G13640	endoplasmic reticulum	ATPDAT, PDAT, PDAT1, phospholipid:diacylglycerol acyltransferase	High	0	30	15	15	398	47.44	Chr5:4393529-4397213 FORWARD LENGTH=671	15.432	2	74.1	8.4	11.7	15.8	8.9	10.5	16.4	0.94382	1.11429	0.963415	1.3537	1.02355	1.38767	1.25498	0.116126	0.32766	1	1	1.25498
AT3G11220	plastid	ELO1, Paxneb protein-related	High	0.001	10	5	5	24	6.6	Chr3:3513830-3515990 REVERSE LENGTH=355	5.54	2	38.7	51.5	95.8	82.3	54.3	63.6	116.4	0.948435	1.50629	0.707045	1.36032	1.38364	1.01841	1.25412	0.11805	0.326677	1	1	1.25412
AT4G01995	plastid	unknown protein; BEST Arabidopsis thaliana protein match is: unknown protein (TAIR:AT1G64680.1); Has 30201 Blast hits to 17322 proteins in 780 species: Archae - 12; Bacteria - 1396; Metazoa - 17338; Fungi - 3422; Plants - 5037; Viruses - 0; Other Eukaryotes - 2996 (source: NCBI BLink).	High	0	14	7	7	36	5.34	Chr4:873075-874619 FORWARD LENGTH=258	8.55	2	28.6	9.7	14.4	14.8	9.9	11	18.5	0.979798	1.30909	0.8	1.4053	1.2025	1.1523	1.25337	0.0773388	0.325807	1	1	1.25337
AT1G11680	endoplasmic reticulum	CYP51, CYP51A2, CYP51G1, EMB1738, CYTOCHROME P450 51G1	High	0	12	6	6	30	8.83	Chr1:3938925-3940585 FORWARD LENGTH=488	10.417	3	55.5	20.7	19.3	28.5	22.9	15.4	31.4	0.90393	1.25325	0.907643	1.29649	1.1512	1.30734	1.25168	0.0503358	0.323862	1	1	1.25168
AT3G08930	extracellular	LMBR1-like membrane protein	High	0.001	12	6	6	127	20.1	Chr3:2713562-2717058 FORWARD LENGTH=509	5.797	1	56.5	48.6	60.1	69.3	59.5	45.9	72.5	0.816807	1.30937	0.955862	1.17153	1.20275	1.37679	1.25036	0.0638575	0.322341	1	1	1.25036
AT1G73880	mitochondrion	UGT89B1, UDP-glucosyl transferase 89B1	High	0	9	4	5	85	10.17	Chr1:27785143-27786564 FORWARD LENGTH=473	8.572	2	52.1	12.4	17	16	14.2	12.8	18.3	0.873239	1.32812	0.874317	1.25247	1.21998	1.25934	1.24393	0.0121374	0.314905	1	1	1.24393
AT5G26340	plasma membrane	ATSTP13, MSS1, STP13, Major facilitator superfamily protein	High	0	51	25	26	412	53.43	Chr5:9243851-9246994 REVERSE LENGTH=526	16.811	2	57.4	40	78.9	83.3	49.4	55.1	95.6	0.809717	1.43194	0.871339	1.16136	1.31534	1.25505	1.24392	0.044799	0.314891	1	1	1.24392
AT1G27500	nucleus	Tetratricopeptide repeat (TPR)-like superfamily protein	Medium	0.013	4	2	2	29	1.85	Chr1:9551629-9553909 REVERSE LENGTH=661	2.266	1	72.5	19.9	32	23.2	22.3	21.6	30.7	0.892377	1.48148	0.7557	1.27992	1.36085	1.08849	1.24308	0.0807523	0.313925	1	1	1.24308
AT2G04865	nucleus	Aminotransferase-like, plant mobile domain family protein	High	0	26	13	13	351	42.41	Chr2:1712149-1714599 FORWARD LENGTH=667	22.125	3	75.5	23.9	36.6	30.7	25.7	31.3	33.5	0.929961	1.16933	0.916418	1.33382	1.07412	1.31998	1.24264	0.0843568	0.313408	1	1	1.24264
AT2G37170	plasma membrane	PIP2;2, PIP2B, plasma membrane intrinsic protein 2	High	0	127	62	65	1787	199.29	Chr2:15613624-15614920 REVERSE LENGTH=328	35.335	3	35.4	625.4	1084.9	1284.8	705.2	792.4	1548.8	0.886841	1.36913	0.829545	1.27198	1.25765	1.19485	1.24149	0.0236841	0.312076	1	1	1.24149
AT5G50400	extracellular	ATPAP27, PAP27, purple acid phosphatase 27	High	0.002	8	4	4	0	1.85	Chr5:20523575-20526231 REVERSE LENGTH=611	3.707	2	68.9	19.7	31.3	33	24.3	24.1	34.9	0.8107	1.29876	0.945559	1.16277	1.193	1.36195	1.23924	0.0619737	0.309458	1	1	1.23924
ATCG01130	plastid	YCF1.2, Ycf1 protein	High	0	64	32	32	672	78.3	ChrC:123884-129244 REVERSE LENGTH=1786	29.2	5	213.6	67.5	98.8	171.6	89.9	70.8	182.6	0.750834	1.39548	0.939759	1.07691	1.28185	1.3536	1.23745	0.0829026	0.307373	1	1	1.23745
AT2G15890	plastid	MEE14, maternal effect embryo arrest 14	High	0	44	22	22	486	61.73	Chr2:6921196-6921978 REVERSE LENGTH=203	11.515	1	23.1	16.7	26.4	25.3	20.6	22.8	24.6	0.81068	1.15789	1.02846	1.16274	1.06361	1.48136	1.2359	0.126018	0.305565	1	1	1.2359
AT1G80070	nucleus	EMB14, EMB177, EMB33, SUS2, Pre-mRNA-processing-splicing factor	High	0	79	38	41	500	99.27	Chr1:30118052-30127574 FORWARD LENGTH=2359	69.567	15	275.3	211.8	388.3	459.7	268.7	269.4	529.6	0.78824	1.44135	0.868014	1.13056	1.32399	1.25026	1.23493	0.0563626	0.304435	1	1	1.23493
AT2G03680	cytosol	SKU6, SPR1, spiral1	High	0	18	9	9	153	28.16	Chr2:1121398-1121850 FORWARD LENGTH=119	15.031	2	11.9	237	451.5	448.1	239.3	321.4	650.5	0.990389	1.40479	0.688855	1.42049	1.29041	0.992205	1.23437	0.126771	0.303772	1	1	1.23437
AT4G32200	nucleus	ASY2, DNA-binding HORMA family protein	High	0	11	5	6	51	4.19	Chr4:15548840-15554962 FORWARD LENGTH=1399	10.29	2	158.4	8.5	15.7	11.2	9.2	11.5	14.5	0.923913	1.36522	0.772414	1.32515	1.25405	1.11256	1.23059	0.0624801	0.299348	1	1	1.23059
AT4G38900	nucleus	Basic-leucine zipper (bZIP) transcription factor family protein	High	0	9	4	5	21	2.19	Chr4:18139564-18141520 REVERSE LENGTH=553	8.97	2	61.1	36.1	61.4	45.4	42	45	54.4	0.859524	1.36444	0.834559	1.2328	1.25334	1.20207	1.2294	0.0148973	0.297959	1	1	1.2294
ATCG00340	plastid	PSAB, Photosystem I, PsaA/PsaB protein	High	0	641	318	323	9387	1209.79	ChrC:37375-39579 REVERSE LENGTH=734	136.801	11	82.4	3611.9	6170.5	8941.6	4271.9	4865.4	9871.4	0.845502	1.26824	0.905809	1.21269	1.16497	1.3047	1.22745	0.0410056	0.295667	1	1	1.22745
AT1G17120	plasma membrane	CAT8, cationic amino acid transporter 8	Medium	0.021	8	4	4	0	3.34	Chr1:5851964-5853736 FORWARD LENGTH=590	2.007	1	64.8	20.7	40.1	49.1	26.8	31.5	50.4	0.772388	1.27302	0.974206	1.10782	1.16936	1.40322	1.2268	0.0899804	0.294899	1	1	1.2268
AT5G47830	nucleus	unknown protein; Has 35333 Blast hits to 34131 proteins in 2444 species: Archae - 798; Bacteria - 22429; Metazoa - 974; Fungi - 991; Plants - 531; Viruses - 0; Other Eukaryotes - 9610 (source: NCBI BLink).	High	0.001	4	2	2	42	6.01	Chr5:19373013-19374312 REVERSE LENGTH=177	5.841	1	19.6	16.4	33.6	35.5	20.6	26.7	37	0.796117	1.25843	0.959459	1.14185	1.15596	1.38198	1.2266	0.0777968	0.29466	1	1	1.2266
AT1G29060	golgi	Target SNARE coiled-coil domain protein	High	0	13	7	6	47	13.35	Chr1:10147857-10149459 FORWARD LENGTH=134	10.699	1	15.1	9.1	15	13.8	9.6	12.3	16.6	0.947917	1.21951	0.831325	1.35958	1.12021	1.19742	1.22573	0.0705343	0.293647	1	1	1.22573
AT2G21340	plastid	MATE efflux family protein	High	0.001	14	7	7	201	23.45	Chr2:9132629-9136236 FORWARD LENGTH=559	6.586	1	60	49.5	70.9	103.2	62.4	59.8	102.5	0.793269	1.18562	1.00683	1.13777	1.08908	1.45021	1.22568	0.113137	0.293588	1	1	1.22568
AT1G68070	vacuole	Zinc finger, C3HC4 type (RING finger) family protein	High	0	34	15	19	321	29.29	Chr1:25515412-25516767 REVERSE LENGTH=343	11.675	4	38.3	29.8	47.9	51.8	33.3	36.5	62.9	0.894895	1.31233	0.823529	1.28353	1.20547	1.18619	1.22506	0.0297585	0.292855	1	1	1.22506
AT5G06120	golgi	ARM repeat superfamily protein	High	0	14	7	7	139	18.01	Chr5:1844797-1852601 FORWARD LENGTH=1066	9.311	2	121.1	32	46.5	56.8	37.6	36.4	64.2	0.851064	1.27747	0.884735	1.22066	1.17345	1.27435	1.22282	0.0291451	0.290213	1	1	1.22282
AT2G03150	cytosol	emb1579, ATP/GTP-binding protein family	High	0	22	11	11	126	22.7	Chr2:952313-959004 FORWARD LENGTH=1340	13.141	4	150.8	56.2	101.8	97.6	64.9	73.4	122	0.865948	1.38692	0.8	1.24201	1.27399	1.1523	1.22277	0.0364241	0.290147	1	1	1.22277
AT1G30540	cytosol	Actin-like ATPase superfamily protein	High	0.001	15	8	7	40	13.57	Chr1:10816951-10819172 REVERSE LENGTH=351	7.508	2	36.6	23.8	45.4	38.7	31.9	29.4	47.3	0.746082	1.54422	0.818182	1.07009	1.41848	1.17848	1.22235	0.102935	0.289658	1	1	1.22235
AT4G31700	cytosol	RPS6, RPS6A, ribosomal protein S6	High	0	168	83	85	2311	339.11	Chr4:15346306-15347714 REVERSE LENGTH=250	65.108	2	28.4	1849.2	3321.1	4030	2553.5	2324.6	4426.6	0.724182	1.42868	0.910405	1.03868	1.31234	1.31132	1.22078	0.0910515	0.287805	1	1	1.22078
AT5G04930	plasma membrane	ALA1, aminophospholipid ATPase 1	High	0	9	4	5	87	11.07	Chr5:1445509-1449568 FORWARD LENGTH=1158	8.573	2	130.2	48.2	84.8	85.8	54.4	60.2	112.9	0.886029	1.40864	0.759965	1.27081	1.29394	1.09463	1.21979	0.062937	0.286637	1	1	1.21979
AT1G48410	nucleus	AGO1, Stabilizer of iron transporter SufD / Polynucleotidyl transferase	High	0	46	23	23	557	59.62	Chr1:17886285-17891892 REVERSE LENGTH=1050	33.896	5	116.4	85.8	142.1	161	102.3	115.1	175.8	0.83871	1.23458	0.915813	1.20294	1.13405	1.31911	1.2187	0.0539995	0.285345	1	1	1.2187
AT3G15590	mitochondrion	Tetratricopeptide repeat (TPR)-like superfamily protein	High	0	16	9	7	51	5.76	Chr3:5275568-5277658 REVERSE LENGTH=610	8.884	3	69.4	14.9	27.4	26.5	17	21.6	31.1	0.876471	1.26852	0.85209	1.2571	1.16523	1.22732	1.21655	0.0270633	0.282798	1	1	1.21655
AT4G23150	plasma membrane	CRK7, cysteine-rich RLK (RECEPTOR-like protein kinase) 7	High	0	24	12	12	324	35.98	Chr4:12125731-12128301 FORWARD LENGTH=659	20.185	1	73.9	16	28.7	34.8	17.5	24	40.5	0.914286	1.19583	0.859259	1.31134	1.09846	1.23765	1.21582	0.0624148	0.281927	1	1	1.21582
AT5G16060	mitochondrion	Cytochrome c oxidase biogenesis protein Cmc1-like	High	0.005	5	5		25		Chr5:5246161-5247209 FORWARD LENGTH=95	2.884	1	10.9	9.1	13.5	15.7	11	10.3	18	0.827273	1.31068	0.872222	1.18654	1.20396	1.25632	1.21561	0.0209698	0.281676	1	1	1.21561
AT4G34135	plasma membrane	UGT73B2, UDP-glucosyltransferase 73B2	High	0.001	15	6	9	164	21.95	Chr4:16345476-16347016 REVERSE LENGTH=483	5.599	1	54.2	138.1	242.6	256.3	171.7	181.9	291.6	0.80431	1.3337	0.878944	1.1536	1.2251	1.266	1.2149	0.0328452	0.280842	1	1	1.2149
AT5G23630	endoplasmic reticulum	MIA, PDR2, PDR2, phosphate deficiency response 2	High	0	35	16	19	194	34.14	Chr5:7960756-7967644 REVERSE LENGTH=1179	8.147	3	131	52.9	108.7	100.1	64.2	74.8	127.9	0.823988	1.45321	0.782643	1.18183	1.33488	1.12729	1.21467	0.0621336	0.280561	1	1	1.21467
AT5G54770	plastid	THI1, THI4, TZ, thiazole biosynthetic enzyme, chloroplast (ARA6) (THI1) (THI4)	High	0	708	344	364	12801	1136.19	Chr5:22246634-22247891 FORWARD LENGTH=349	146.012	10	36.6	2813.8	4969.9	3657.7	4420.9	6052.1	6037	0.636477	0.821186	0.60588	0.912885	0.75432	0.872692	0.846632	0.047592	-0.240193	1	1	0.846632
AT5G21105	extracellular	Plant L-ascorbate oxidase	High	0	23	5	18	47	40.63	Chr5:7172727-7177409 FORWARD LENGTH=588	15.739	4	65.8	326.4	569.3	450.8	523.7	651.2	770.4	0.623258	0.874232	0.585151	0.893925	0.803047	0.842833	0.846602	0.0263017	-0.240245	1	1	0.846602
AT2G17050	plasma membrane	disease resistance protein (TIR-NBS-LRR class), putative	Medium	0.049	2	2		0		Chr2:7410835-7415610 REVERSE LENGTH=1386	1.216	1	158.9	43.7	73.9	52.1	73.9	88.7	81.4	0.59134	0.833145	0.640049	0.848146	0.765306	0.921907	0.84512	0.0452322	-0.242773	1	1	0.84512
AT2G29400	endoplasmic reticulum	PP1-AT, TOPP1, type one protein phosphatase 1	High	0	16	8	8	84	18.91	Chr2:12613789-12615283 REVERSE LENGTH=318	17.801	2	36.3	18.5	37.8	35.5	33.5	40.3	58	0.552239	0.937965	0.612069	0.792064	0.861591	0.881605	0.845087	0.0271336	-0.242829	1	1	0.845087
AT1G24764	nucleus	ATMAP70-2, MAP70-2, microtubule-associated proteins 70-2	High	0	53	27	26	636	79.05	Chr1:8760001-8763433 REVERSE LENGTH=693	33.055	2	77.1	40.9	68.4	53.3	68.9	83.5	82.6	0.593614	0.819162	0.645278	0.851408	0.752461	0.929439	0.844436	0.0512081	-0.24394	1	1	0.844436
AT4G31870	plastid	ATGPX7, GPX7, glutathione peroxidase 7	High	0	42	21	21	397	49.17	Chr4:15410205-15411617 FORWARD LENGTH=233	12.591	1	25.8	11.4	20.7	18.2	20.1	20	34.4	0.567164	1.035	0.52907	0.813471	0.950724	0.762056	0.842084	0.0563115	-0.247964	1	1	0.842084
AT3G23310	nucleus	AGC (cAMP-dependent, cGMP-dependent and protein kinase C) kinase family protein	High	0.001	9	4	5	38	7.47	Chr3:8339799-8343355 FORWARD LENGTH=568	4.618	1	65.3	56.7	110.3	99.6	99	116.3	176.7	0.572727	0.948409	0.563667	0.82145	0.871184	0.811889	0.834841	0.01838	-0.260426	1	1	0.834841
AT4G25240	plasma membrane	SKS1, SKU5 similar 1	High	0	5	2	3	25	8	Chr4:12930539-12933563 FORWARD LENGTH=589	9.695	1	65.8	18.8	32.7	29.3	35.5	34.3	48.7	0.529577	0.953353	0.601643	0.759561	0.875725	0.866588	0.833958	0.0372918	-0.261953	1	1	0.833958
AT1G23205	extracellular	Plant invertase/pectin methylesterase inhibitor superfamily protein	High	0.001	8	4	4	0	2.48	Chr1:8234234-8234851 REVERSE LENGTH=205	5.235	2	22.7	20.6	45	34.7	37.1	54	53.5	0.555256	0.833333	0.648598	0.796392	0.765479	0.934221	0.83203	0.0518687	-0.265292	1	1	0.83203
AT2G36800	endoplasmic reticulum,vacuole	DOGT1, UGT73C5, don-glucosyltransferase 1	High	0	22	11	11	220	28.1	Chr2:15423493-15424980 REVERSE LENGTH=495	14.486	3	55.8	20.8	48.8	41.7	42	53.2	64.3	0.495238	0.917293	0.648523	0.710309	0.842602	0.934112	0.829008	0.0649629	-0.270542	1	1	0.829008
AT4G03120	nucleus	C2H2 and C2HC zinc fingers superfamily protein	High	0	18	9	9	552	46.83	Chr4:1385747-1387331 FORWARD LENGTH=207	10.019	1	22.4	26.1	46.1	34.2	45.8	47	64.2	0.569869	0.980851	0.53271	0.817351	0.900984	0.7673	0.828545	0.0389953	-0.271348	1	1	0.828545
AT5G14910	plastid	Heavy metal transport/detoxification superfamily protein	High	0	119	59	60	2799	292.92	Chr5:4823815-4825196 FORWARD LENGTH=178	65.821	3	18.9	995.5	2053.1	1828	1555.7	2576.8	3166.3	0.639905	0.796763	0.57733	0.917802	0.731886	0.831569	0.827086	0.0537159	-0.273892	1	1	0.827086
AT2G01520	cytosol	MLP328, MLP-like protein 328	High	0	95	50	45	640	95.66	Chr2:235992-236881 FORWARD LENGTH=151	31.136	4	17.5	14.1	26.6	21.2	28.4	29.5	32.5	0.496479	0.901695	0.652308	0.712089	0.828274	0.939564	0.826642	0.0656715	-0.274665	1	1	0.826642
AT5G49550	nucleus	Putative homolog of mammalian BLOC-1 Subunit 2. Protein - protein interaction with BLOS1.	High	0	18	9	9	80	7.35	Chr5:20106702-20107156 REVERSE LENGTH=127	10.879	3	14.3	9.7	20.6	19.1	19.7	23	29.1	0.492386	0.895652	0.656357	0.706218	0.822723	0.945397	0.824779	0.0690527	-0.27792	1	1	0.824779
AT1G22840	mitochondrion	ATCYTC-A, CYTC-1, CYTOCHROME C-1	High	0	92	46	46	1555	167.18	Chr1:8079384-8080286 FORWARD LENGTH=114	32.651	2	12.4	1429.4	2348.4	1853.5	2332.7	2999.4	3160.6	0.612766	0.782957	0.586439	0.878877	0.719204	0.844689	0.814257	0.0485405	-0.296444	1	1	0.814257
AT1G52160	mitochondrion	TRZ3, tRNAse Z3	High	0	4	2	2	46	5.06	Chr1:19420911-19424419 REVERSE LENGTH=890	10.261	1	98.6	9.8	23.6	18.7	20.4	23.5	32.6	0.480392	1.00426	0.57362	0.689016	0.922483	0.826224	0.812574	0.0677408	-0.299428	1	1	0.812574
AT3G53230	cytosol,nucleus	ATPase, AAA-type, CDC48 protein	High	0	570	279	291	6508	920.78	Chr3:19723416-19726489 FORWARD LENGTH=815	236.528	2	90.3	40.5	77.7	58.8	63.4	83.2	127.7	0.638801	0.933894	0.460454	0.916219	0.857851	0.663224	0.812431	0.0764827	-0.299682	1	1	0.812431
AT1G18580	golgi	GAUT11, galacturonosyltransferase 11	High	0.001	4	2	2	28	2.92	Chr1:6396144-6398005 FORWARD LENGTH=537	6.85	1	61.8	7.7	11.8	8.9	12.6	13	18.1	0.611111	0.907692	0.491713	0.876503	0.833783	0.708248	0.806178	0.0504942	-0.31083	1	1	0.806178
AT1G18750	nucleus	AGL65, AGAMOUS-like 65	Low	0.05	8	4	4	0	8.7	Chr1:6467266-6469698 FORWARD LENGTH=413	1.198	1	47.8	135.7	183.1	133	221.8	241.6	226.9	0.611812	0.757864	0.586161	0.877509	0.696155	0.844289	0.805984	0.0557459	-0.311176	1	1	0.805984
AT3G04500	nucleus	RNA-binding (RRM/RBD/RNP motifs) family protein	High	0	12	6	6	85	16.66	Chr3:1212065-1213795 REVERSE LENGTH=245	15.078	3	27	7	13.9	11.5	10.4	18.3	22.6	0.673077	0.759563	0.50885	0.96538	0.697715	0.732931	0.798675	0.0839699	-0.324319	1	1	0.798675
AT3G06110	cytosol,nucleus	ATMKP2, DSPTP1B, MKP2, MAPK phosphatase 2	High	0	6	3	3	135	13.24	Chr3:1843517-1844577 FORWARD LENGTH=167	11.951	2	18.4	7.9	18	10.9	18.5	20.3	16.4	0.427027	0.8867	0.664634	0.612476	0.814499	0.957319	0.794765	0.100035	-0.331401	1	1	0.794765
AT4G01210	golgi	glycosyl transferase family 1 protein	High	0	15	7	8	88	9.71	Chr4:507738-512362 REVERSE LENGTH=1031	11.858	3	119.3	9.7	26.7	19.8	19.5	35.7	29.5	0.497436	0.747899	0.671186	0.713462	0.687001	0.966757	0.789073	0.0891695	-0.341769	1	1	0.789073
AT1G63350	cytosol	Disease resistance protein (CC-NBS-LRR class) family	High	0.002	7	2	5	13	8.23	Chr1:23494753-23497631 REVERSE LENGTH=924	3.8	1	105.9	15.4	26.9	27.8	24.9	35.1	53.7	0.618474	0.766382	0.517691	0.887064	0.703979	0.745666	0.778903	0.0554032	-0.360485	1	1	0.778903
AT5G52060	nucleus	ATBAG1, BAG1, BCL-2-associated athanogene 1	High	0.005	4	2	2	0	5.01	Chr5:21152449-21153741 REVERSE LENGTH=342	3.023	1	38.2	6.3	16	12.1	14.8	17	20.3	0.425676	0.941176	0.596059	0.610537	0.86454	0.858545	0.777874	0.0836864	-0.362391	1	1	0.777874
AT5G20730	nucleus	ARF7, BIP, IAA21, IAA23, IAA25, MSG1, NPH4, TIR5, Transcriptional factor B3 family protein / auxin-responsive factor AUX/IAA-related	Medium	0.021	5		5		5.26	Chr5:7016704-7021504 REVERSE LENGTH=1165	1.976	1	129	6.2	12.6	9.2	12.4	12.1	20.1	0.5	1.04132	0.457711	0.717139	0.956532	0.659274	0.777648	0.0909883	-0.36281	1	1	0.777648
AT1G65700	cytosol	Small nuclear ribonucleoprotein family protein	High	0	10	5	5	172	27.93	Chr1:24434463-24435870 REVERSE LENGTH=141	9.345	1	15.8	11.3	30	18.9	23.1	30.4	37.8	0.489177	0.986842	0.5	0.701617	0.906488	0.720185	0.776096	0.0654156	-0.365692	1	1	0.776096
AT1G48030	mitochondrion	mtLPD1, mitochondrial lipoamide dehydrogenase 1	High	0	407	202	205	6733	771.13	Chr1:17717432-17719141 REVERSE LENGTH=507	243.769	11	54	2982.4	3642.3	3374.4	4506.4	4645	7697.2	0.661814	0.784133	0.438393	0.949226	0.720285	0.631448	0.766986	0.0946598	-0.382727	1	1	0.766986
AT2G42540	plastid	COR15, COR15A, cold-regulated 15a	High	0	98	49	49	1407	163.1	Chr2:17711241-17711966 REVERSE LENGTH=139	35.302	2	14.6	634.8	760.8	591.8	1275.7	1100.3	916.7	0.497609	0.691448	0.645577	0.71371	0.635146	0.929869	0.759575	0.0881156	-0.396736	1	1	0.759575
AT5G67490	mitochondrion	unknown protein; CONTAINS InterPro DOMAIN/s: Protein of unknown function DUF1674 (InterPro:IPR012875); Has 30201 Blast hits to 17322 proteins in 780 species: Archae - 12; Bacteria - 1396; Metazoa - 17338; Fungi - 3422; Plants - 5037; Viruses - 0; Other Eukaryotes - 2996 (source: NCBI BLink).	High	0	40	20	20	1003	83.09	Chr5:26934368-26934694 REVERSE LENGTH=108	23.393	3	11.9	71.9	131.2	113.1	144.8	197.1	175.6	0.496547	0.665652	0.644077	0.712187	0.611451	0.92771	0.750449	0.093279	-0.414174	1	1	0.750449
AT1G08380	plastid	PSAO, photosystem I subunit O	High	0	18	9	9	313	33.6	Chr1:2641004-2641739 REVERSE LENGTH=140	23.894	1	15.1	5.8	10.3	9.7	8.7	13.4	23.8	0.666667	0.768657	0.407563	0.956186	0.706068	0.587041	0.749765	0.108779	-0.41549	1	1	0.749765
AT5G15770	cytosol	AtGNA1, GNA1, glucose-6-phosphate acetyltransferase 1	High	0.001	10	5	5	172	19.18	Chr5:5144093-5144542 REVERSE LENGTH=149	7.394	1	17	13.3	21.2	17.4	22.7	28.5	35	0.585903	0.74386	0.497143	0.840348	0.68329	0.716069	0.746569	0.0478347	-0.421652	1	1	0.746569
AT2G38390	extracellular	Peroxidase superfamily protein	High	0.001	20	10	10	146	21.93	Chr2:16079726-16081381 FORWARD LENGTH=349	5.239	1	38.1	189	292.8	231.9	343.7	371.7	462	0.549898	0.787732	0.501948	0.788707	0.72359	0.722991	0.745096	0.0218062	-0.424502	1	1	0.745096
AT1G10130	golgi	ATECA3, ECA3, endoplasmic reticulum-type calcium-transporting ATPase 3	High	0	8	4	4	59	6.28	Chr1:3311139-3321941 FORWARD LENGTH=998	10.637	2	109	4.7	11.6	6.8	10.2	13.1	14.2	0.460784	0.885496	0.478873	0.660893	0.813394	0.689754	0.721347	0.0467715	-0.471234	1	1	0.721347
AT2G38380	extracellular	Peroxidase superfamily protein	High	0	54	27	27	619	65.3	Chr2:16076443-16078314 FORWARD LENGTH=349	29.669	3	38.1	244.2	395	323.1	491.6	568.8	617.8	0.496745	0.694444	0.522985	0.712471	0.637899	0.753291	0.70122	0.0337826	-0.51206	1	1	0.70122
AT4G13850	mitochondrion	ATGRP2, GR-RBP2, GRP2, glycine-rich RNA-binding protein 2	High	0	104	52	52	1753	225.42	Chr4:8021314-8022065 FORWARD LENGTH=158	71.127	6	15.7	640.6	1116.8	1002.7	1124.2	2865.4	1574.5	0.569827	0.389754	0.636837	0.817291	0.358018	0.917281	0.69753	0.172193	-0.519673	1	1	0.69753
AT5G65730	extracellular	XTH6, xyloglucan endotransglucosylase/hydrolase 6	High	0.001	3	2	1	0	2.47	Chr5:26299080-26300290 FORWARD LENGTH=292	4.623	1	33.7	4.9	15.5	12.2	15.9	20.4	18.7	0.308176	0.759804	0.652406	0.44201	0.697936	0.939706	0.693218	0.143692	-0.52862	1	1	0.693218
AT5G15960	cytosol	KIN1, stress-responsive protein (KIN1) / stress-induced protein (KIN1)	High	0	24	12	12	614	57.01	Chr5:5209992-5210473 FORWARD LENGTH=66	22.873	1	6.5	139	176.7	156.5	237.4	352.1	356	0.58551	0.501846	0.439607	0.839784	0.460983	0.633196	0.644654	0.1095	-0.633402	1	1	0.644654
AT5G23680	nucleus	Sterile alpha motif (SAM) domain-containing protein	High	0.001	8	4	4	59	8.49	Chr5:7985573-7986460 REVERSE LENGTH=295	7.114	1	32.5	24.6	65.9	76.9	75.2	119.4	118.6	0.327128	0.551926	0.648398	0.469192	0.506985	0.933933	0.636703	0.149015	-0.651307	1	1	0.636703
AT5G54940	cytosol	Translation initiation factor SUI1 family protein	High	0	15	5	10	125	23.79	Chr5:22308420-22308758 REVERSE LENGTH=112	10.39	2	12.7	227.9	415.8	350.4	767.1	872.2	503.4	0.297093	0.476726	0.696067	0.426114	0.437908	1.00259	0.622205	0.190225	-0.684538	1	1	0.622205

## Sheet: Shoot pH 7.5 DEP
Accession	Localization	Gene	Protein FDR Confidence: Combined	Exp. q-value: Combined	# PSMs	# PSMs (by Search Engine): Mascot	# PSMs (by Search Engine): Sequest HT	Score Mascot: Mascot	Score Sequest HT: Sequest HT	Description	Sum PEP Score	# Unique Peptides	MW [kDa]	Abundance: F22: 127N, Sample, pH_55, 1	Abundance: F22: 128C, Sample, pH_55, 2	Abundance: F22: 130N, Sample, pH_55, 3	Abundance: F22: 127C, Sample, pH_75, 1	Abundance: F22: 129N, Sample, pH_75, 2	Abundance: F22: 130C, Sample, pH_75, 3	Abundance (7.5/5.5) R1	Abundance (7.5/5.5) R2	Abundance (7.5/5.5) R3	NB1:Abundance (7.5/5.5) R1	NB1:Abundance (7.5/5.5) R2	NB1:Abundance (7.5/5.5) R3	Ratio 7.5/5.5	SE 7.5/5.5	Log2 Ratio 7.5/5.5	z-test 7.5/5.5	Repeat test 7.5/5.5	FC
AT1G57860	cytosol	Translation protein SH3-like family protein	High	0	68	34	34	494	92.75	Chr1:21430034-21430827 REVERSE LENGTH=164	36.261	1	18.7	123.2	190.4	516	311.5	252.5	343.3	2.52841	1.32616	0.66531	2.35344	1.50259	0.908013	1.58802	0.41944	0.667226	1	1	1.58802
AT2G34840	nucleus	Coatomer epsilon subunit	High	0	11	6	5	78	12	Chr2:14702603-14704165 FORWARD LENGTH=293	11.83	1	32.6	8.1	10.1	16	15.2	14.8	12.1	1.87654	1.46535	0.75625	1.74669	1.6603	1.03213	1.47971	0.225174	0.565311	1	1	1.47971
AT2G29760	plastid	OTP81, Tetratricopeptide repeat (TPR)-like superfamily protein	High	0.001	6	3	3	68	11.47	Chr2:12712884-12715100 FORWARD LENGTH=738	7.084	1	82.7	8.8	8.2	7.7	14.5	9.7	8	1.64773	1.18293	1.03896	1.53371	1.34031	1.41797	1.43066	0.056188	0.516683	1	1	1.43066
AT5G20130	plastid	unknown protein; Has 30201 Blast hits to 17322 proteins in 780 species: Archae - 12; Bacteria - 1396; Metazoa - 17338; Fungi - 3422; Plants - 5037; Viruses - 0; Other Eukaryotes - 2996 (source: NCBI BLink).	Medium	0.01	4	2	2	34	0	Chr5:6797398-6798700 FORWARD LENGTH=231	2.42	1	25.4	9.3	10.2	8.1	11.2	11.6	11.1	1.2043	1.13725	1.37037	1.12096	1.28856	1.87028	1.4266	0.227053	0.512582	1	1	1.4266
AT4G36020	nucleus	CSDP1, cold shock domain protein 1	High	0	8	4	4	81	11.68	Chr4:17043443-17044342 REVERSE LENGTH=299	10.25	2	30.1	101.6	147.4	327	217	162.7	244.2	2.13583	1.1038	0.746789	1.98803	1.25065	1.01922	1.4193	0.292108	0.505179	1	1	1.4193
AT1G24160	nucleus	unknown protein; BEST Arabidopsis thaliana protein match is: unknown protein (TAIR:AT1G70100.3); Has 5230 Blast hits to 4162 proteins in 477 species: Archae - 30; Bacteria - 540; Metazoa - 2022; Fungi - 429; Plants - 280; Viruses - 32; Other Eukaryotes - 1897 (source: NCBI BLink).	High	0.001	14	7	7	69	6.09	Chr1:8553669-8555830 REVERSE LENGTH=540	7.602	2	59.5	14.4	19.2	40.3	28.1	24.9	27.7	1.95139	1.29688	0.687345	1.81635	1.46942	0.938086	1.40795	0.25539	0.493599	1	1	1.40795
AT5G24770	extracellular	ATVSP2, VSP2, vegetative storage protein 2	High	0	113	57	56	1705	191.31	Chr5:8500713-8501844 REVERSE LENGTH=265	46.073	2	29.8	1259.4	992.1	1004.8	1764.2	1234.8	1096.4	1.40083	1.24463	1.09116	1.30389	1.41022	1.48922	1.40111	0.0536929	0.48657	1	1	1.40111
AT5G55850	plasma membrane	NOI, RPM1-interacting protein 4 (RIN4) family protein	High	0	19	9	10	176	28.06	Chr5:22603617-22604850 FORWARD LENGTH=79	15.309	2	8.3	315.4	483.7	838.2	551.5	602.2	680	1.74857	1.24499	0.811262	1.62757	1.41063	1.10721	1.3818	0.150906	0.466551	1	1	1.3818
AT5G25080	nucleus	Sas10/Utp3/C1D family	High	0.001	16	7	9	44	4.54	Chr5:8643782-8646306 FORWARD LENGTH=217	7.215	2	23.7	34.8	31.9	67	50	47.3	53.7	1.43678	1.48276	0.801493	1.33736	1.68003	1.09387	1.37042	0.170015	0.454619	1	1	1.37042
AT5G24165	mitochondrion	unknown protein; FUNCTIONS IN: molecular_function unknown; INVOLVED IN: biological_process unknown; LOCATED IN: chloroplast; EXPRESSED IN: 22 plant structures; EXPRESSED DURING: 13 growth stages; BEST Arabidopsis thaliana protein match is: unknown protein (TAIR:AT4G23885.1); Has 30201 Blast hits to 17322 proteins in 780 species: Archae - 12; Bacteria - 1396; Metazoa - 17338; Fungi - 3422; Plants …	High	0	16	8	8	294	27.47	Chr5:8188622-8189087 FORWARD LENGTH=75	10.044	2	7.8	352.3	516.1	935.7	652.8	643.7	663.2	1.85297	1.24724	0.708774	1.72474	1.41318	0.967333	1.36842	0.219787	0.452508	1	1	1.36842
AT1G05835	extracellular	PHD finger protein	High	0.006	13	7	6	45	11.46	Chr1:1762248-1762702 FORWARD LENGTH=127	2.75	1	14.2	29.6	22.3	45.5	38.7	31.3	41.5	1.30743	1.40359	0.912088	1.21696	1.59033	1.24481	1.3507	0.120083	0.433708	1	1	1.3507
AT4G24270	nucleus	EMB140, EMBRYO DEFECTIVE 140	High	0	39	20	19	60	10.72	Chr4:12581765-12587293 REVERSE LENGTH=817	12.579	6	92.8	126.4	131.4	127.2	216.1	122.6	127.2	1.70965	0.933029	1	1.59134	1.05716	1.3648	1.33777	0.154796	0.419828	1	1	1.33777
AT4G15210	extracellular	AT-BETA-AMY, ATBETA-AMY, BAM5, BMY1, RAM1, beta-amylase 5	High	0	88	43	45	1130	172.46	Chr4:8666734-8669357 REVERSE LENGTH=498	53.411	6	56	595.8	501.4	602.2	867.2	647.8	523.8	1.45552	1.29198	0.869811	1.3548	1.46387	1.18712	1.33526	0.0804885	0.417124	1	1	1.33526
AT3G03070	mitochondrion	NADH-ubiquinone oxidoreductase-related	High	0	8	4	4	59	11.25	Chr3:696593-698069 REVERSE LENGTH=110	8.696	2	12.2	66.6	101.9	163.8	122.4	108.6	126.7	1.83784	1.06575	0.773504	1.71066	1.20754	1.05568	1.32463	0.197933	0.405586	1	1	1.32463
AT1G49950	nucleus	ATTRB1, TRB1, telomere repeat binding factor 1	High	0.003	2	1	1	30	2.32	Chr1:18494439-18496713 REVERSE LENGTH=300	3.317	1	33	9.7	12.2	14	14.6	12.9	13.6	1.50515	1.05738	0.971429	1.401	1.19806	1.3258	1.30829	0.0592356	0.387678	1	1	1.30829
AT5G24780	extracellular	ATVSP1, VSP1, vegetative storage protein 1	High	0	95	48	47	1566	163.03	Chr5:8507783-8508889 REVERSE LENGTH=270	53.929	3	30.2	1731.4	1471.2	1788	2376.2	1808.7	1614.9	1.37242	1.2294	0.903188	1.27744	1.39297	1.23267	1.30103	0.0477541	0.379652	1	1	1.30103
AT1G78680	vacuole	ATGGH2, GGH2, gamma-glutamyl hydrolase 2	High	0	41	19	22	474	68.36	Chr1:29593933-29596037 FORWARD LENGTH=347	32.688	6	38.6	715.1	1056.5	1448.1	1233.3	1097.4	1180.5	1.72465	1.03871	0.815206	1.60531	1.17691	1.11259	1.29827	0.154638	0.37659	1	1	1.29827
AT5G50400	extracellular	ATPAP27, PAP27, purple acid phosphatase 27	High	0.002	8	4	4	0	1.85	Chr5:20523575-20526231 REVERSE LENGTH=611	3.707	2	68.9	24.3	24.1	34.9	24.4	33.1	35.8	1.00412	1.37344	1.02579	0.934631	1.55617	1.39999	1.29693	0.186677	0.375103	1	1	1.29693
AT1G16810	nucleus	unknown protein; CONTAINS InterPro DOMAIN/s: Protein of unknown function DUF1754, eukaryotic (InterPro:IPR013865); Has 395 Blast hits to 394 proteins in 162 species: Archae - 0; Bacteria - 0; Metazoa - 181; Fungi - 91; Plants - 65; Viruses - 0; Other Eukaryotes - 58 (source: NCBI BLink).	High	0	36	17	19	188	26.25	Chr1:5756150-5756694 FORWARD LENGTH=144	33.826	5	16.4	59.8	79.7	108.7	84.5	97.5	93.8	1.41304	1.22334	0.862925	1.31526	1.3861	1.17772	1.29303	0.0611725	0.370751	1	1	1.29303
AT4G14300	nucleus	RNA-binding (RRM/RBD/RNP motifs) family protein	High	0	30	15	15	703	57.66	Chr4:8231179-8232785 FORWARD LENGTH=411	22.066	3	42.3	74.9	92.8	153.3	119.9	97.6	134.4	1.6008	1.05172	0.876712	1.49003	1.19165	1.19653	1.29274	0.0986546	0.370429	1	1	1.29274
AT2G21120	plasma membrane	Protein of unknown function (DUF803)	Medium	0.04	2	2		15		Chr2:9052103-9054266 REVERSE LENGTH=328	1.463	1	35.6	67.5	80.3	144	106.8	89.6	120.4	1.58222	1.11582	0.836111	1.47273	1.26427	1.14112	1.29271	0.0967781	0.370397	1	1	1.29271
AT1G11310	plasma membrane	ATMLO2, MLO2, PMR2, Seven transmembrane MLO family protein	High	0	20	9	11	239	25.64	Chr1:3800899-3803870 REVERSE LENGTH=573	12.858	2	65.5	16.5	16.2	31.6	27.4	18.9	23.3	1.66061	1.16667	0.737342	1.54569	1.32189	1.00632	1.2913	0.156452	0.368824	1	1	1.2913
AT2G40070	cytosol	BEST Arabidopsis thaliana protein match is: proline-rich family protein (TAIR:AT3G09000.1); Has 35333 Blast hits to 34131 proteins in 2444 species: Archae - 798; Bacteria - 22429; Metazoa - 974; Fungi - 991; Plants - 531; Viruses - 0; Other Eukaryotes - 9610 (source: NCBI BLink).	High	0	42	21	21	462	42.25	Chr2:16728378-16731160 REVERSE LENGTH=607	20.985	4	64.1	7	11.6	10.8	11	9.9	11.4	1.57143	0.853448	1.05556	1.46269	0.966995	1.44062	1.2901	0.161678	0.367483	1	1	1.2901
AT1G18840	cytosol	IQD30, IQ-domain 30	High	0.007	4	2	2	15	4.63	Chr1:6501068-6503435 REVERSE LENGTH=572	2.598	1	62.7	18.9	25	45.7	32.2	27.1	33.6	1.7037	1.084	0.73523	1.58581	1.22822	1.00344	1.27249	0.169566	0.347654	1	1	1.27249
AT1G76560	plastid	CP12-3, CP12 domain-containing protein 3	Medium	0.021	2	1	1	15	0	Chr1:28728285-28728689 FORWARD LENGTH=134	1.997	1	15.4	17.4	22	31.1	23.1	29.2	24.4	1.32759	1.32727	0.784566	1.23572	1.50386	1.07077	1.27012	0.126199	0.344961	1	1	1.27012
AT5G50380	cytosol	ATEXO70F1, EXO70F1, exocyst subunit exo70 family protein F1	High	0	27	14	13	258	34.9	Chr5:20516382-20518433 REVERSE LENGTH=683	17.571	4	76.6	87.6	67.6	148.8	120.3	86.3	117.7	1.37329	1.27663	0.790995	1.27826	1.44648	1.07955	1.26809	0.106045	0.342661	1	1	1.26809
AT1G80930	nucleus	MIF4G domain-containing protein / MA3 domain-containing protein	Medium	0.05	7	2	5	0	0	Chr1:30405774-30409499 REVERSE LENGTH=900	1.209	1	104	9.9	10.8	19.7	12.7	13.1	17.3	1.28283	1.21296	0.878173	1.19406	1.37434	1.19853	1.25564	0.0593639	0.328425	1	1	1.25564
AT4G25810	extracellular	XTH23, XTR6, xyloglucan endotransglycosylase 6	High	0	17	8	9	108	20.39	Chr4:13128694-13129715 FORWARD LENGTH=286	12.529	3	32	189.1	326.9	513.9	251.5	358.5	483.2	1.32998	1.09667	0.940261	1.23795	1.24257	1.28327	1.2546	0.0143968	0.327222	1	1	1.2546
AT3G21055	plastid	PSBTN, photosystem II subunit T	High	0.002	11	5	6	0	5.86	Chr3:7376761-7377192 REVERSE LENGTH=143	3.909	2	15.6	196.6	241.8	348.2	319.1	244.6	281.6	1.62309	1.01158	0.808731	1.51078	1.14617	1.10375	1.25356	0.129187	0.326036	1	1	1.25356
AT5G58390	extracellular	Peroxidase superfamily protein	High	0	32	16	16	380	44.78	Chr5:23599755-23601244 REVERSE LENGTH=316	24.805	5	34.7	419.4	533.1	877.7	634.4	599.9	691	1.51264	1.1253	0.787285	1.40796	1.27502	1.07448	1.25249	0.096924	0.324798	1	1	1.25249
AT3G48860	plasma membrane	unknown protein; INVOLVED IN: biological_process unknown; LOCATED IN: plasma membrane; EXPRESSED IN: 22 plant structures; EXPRESSED DURING: 13 growth stages; BEST Arabidopsis thaliana protein match is: unknown protein (TAIR:AT5G23700.1); Has 12232 Blast hits to 9546 proteins in 892 species: Archae - 172; Bacteria - 1174; Metazoa - 6487; Fungi - 1343; Plants - 856; Viruses - 50; Other Eukaryotes -…	High	0	37	18	19	238	39.79	Chr3:18117619-18121853 FORWARD LENGTH=577	22.603	5	63.7	40.8	52.7	81.8	65.3	56	62.2	1.60049	1.06262	0.760391	1.48974	1.20399	1.03778	1.24384	0.131981	0.314798	1	1	1.24384
AT4G02330	extracellular	ATPMEPCRB, Plant invertase/pectin methylesterase inhibitor superfamily	High	0	21	10	11	204	27.61	Chr4:1032479-1034928 FORWARD LENGTH=573	17.156	3	63.9	116.8	168.6	258.5	170.4	176.9	224.1	1.4589	1.04923	0.866925	1.35795	1.18882	1.18318	1.24332	0.0573393	0.314193	1	1	1.24332
AT4G01995	plastid	unknown protein; BEST Arabidopsis thaliana protein match is: unknown protein (TAIR:AT1G64680.1); Has 30201 Blast hits to 17322 proteins in 780 species: Archae - 12; Bacteria - 1396; Metazoa - 17338; Fungi - 3422; Plants - 5037; Viruses - 0; Other Eukaryotes - 2996 (source: NCBI BLink).	High	0	14	7	7	36	5.34	Chr4:873075-874619 FORWARD LENGTH=258	8.55	2	28.6	9.9	11	18.5	11.9	14.7	14.7	1.20202	1.33636	0.794595	1.11884	1.51416	1.08446	1.23915	0.137861	0.309355	1	1	1.23915
AT5G18500	plasma membrane	Protein kinase superfamily protein	High	0	18	9	9	172	25.1	Chr5:6139263-6141283 FORWARD LENGTH=484	10.33	1	54.2	27.6	30.3	38.7	33.4	33.9	37.5	1.21014	1.11881	0.968992	1.1264	1.26766	1.32248	1.23885	0.0584068	0.309	1	1	1.23885
AT2G26550	plastid	HO2, heme oxygenase 2	High	0.001	9	5	4	79	10.88	Chr2:11291584-11293426 REVERSE LENGTH=354	7.578	3	41.1	14.2	21	28.9	21.4	19.7	26.3	1.50704	0.938095	0.910035	1.40276	1.0629	1.24201	1.23589	0.0981543	0.305551	1	1	1.23589
AT4G29520	endoplasmic reticulum	LOCATED IN: endoplasmic reticulum, plasma membrane; EXPRESSED IN: 23 plant structures; EXPRESSED DURING: 14 growth stages; CONTAINS InterPro DOMAIN/s: Saposin B (InterPro:IPR008139); Has 137 Blast hits to 137 proteins in 50 species: Archae - 2; Bacteria - 0; Metazoa - 41; Fungi - 10; Plants - 36; Viruses - 0; Other Eukaryotes - 48 (source: NCBI BLink).	High	0	21	11	10	129	22.78	Chr4:14494056-14495657 REVERSE LENGTH=306	17.17	5	34.3	311.3	452.5	661.6	486.1	472.7	517.1	1.56152	1.04464	0.78159	1.45346	1.18363	1.06671	1.2346	0.114517	0.304042	1	1	1.2346
AT5G61130	extracellular	PDCB1, plasmodesmata callose-binding protein 1	High	0.001	10	5	5	44	12.49	Chr5:24587438-24589369 REVERSE LENGTH=201	4.437	1	20.4	75.7	61.6	61.6	103.6	58.3	60.8	1.36856	0.946429	0.987013	1.27386	1.07235	1.34707	1.23109	0.0821386	0.299938	1	1	1.23109
AT3G04650	plastid	FAD/NAD(P)-binding oxidoreductase family protein	High	0	16	8	8	68	10.87	Chr3:1262017-1264343 FORWARD LENGTH=486	16.979	4	52.3	46.1	51	83.2	60.5	59.4	70.1	1.31236	1.16471	0.842548	1.22155	1.31966	1.14991	1.23037	0.0492029	0.299096	1	1	1.23037
AT5G45940	peroxisome	atnudt11, NUDT11, nudix hydrolase homolog 11	High	0.001	4	1	3	0	2.21	Chr5:18629665-18630597 REVERSE LENGTH=222	4.031	1	25.7	20.9	19.5	27.8	26	23	24.2	1.24402	1.17949	0.870504	1.15793	1.33641	1.18806	1.22747	0.0551616	0.295686	1	1	1.22747
AT1G09932	cytosol	Phosphoglycerate mutase family protein	Medium	0.02	2	1	1	0	1.88	Chr1:3230716-3233027 REVERSE LENGTH=260	2.022	1	29.6	15	16.7	25.3	18.8	17.6	24.2	1.25333	1.05389	0.956522	1.1666	1.19411	1.30546	1.22206	0.0424501	0.289311	1	1	1.22206
AT2G22570	cytosol	ATNIC1, NIC1, nicotinamidase 1	High	0	48	24	24	681	80	Chr2:9589604-9590846 REVERSE LENGTH=244	23.76	2	27	9	12.9	14.5	12.7	12.3	13.5	1.41111	0.953488	0.931034	1.31346	1.08035	1.27067	1.22149	0.071647	0.288646	1	1	1.22149
AT3G13224	cytosol	RNA-binding (RRM/RBD/RNP motifs) family protein	High	0	4	2	2	27	2.87	Chr3:4254848-4256621 FORWARD LENGTH=358	8.463	2	37.8	17.1	25.7	34.8	25.2	24.4	31	1.47368	0.949416	0.890805	1.37171	1.07573	1.21577	1.22107	0.0854815	0.288144	1	1	1.22107
AT1G48350	plastid	Ribosomal L18p/L5e family protein	High	0	58	29	29	532	101.34	Chr1:17867269-17868215 FORWARD LENGTH=170	44.807	8	18.7	665.2	866.3	1435	963	897.6	1199.4	1.44768	1.03613	0.835819	1.34751	1.17398	1.14072	1.22074	0.0641073	0.287753	1	1	1.22074
AT5G40660	mitochondrion	ATP12 protein-related	High	0.001	4	2	2	43	7.29	Chr5:16283650-16285161 REVERSE LENGTH=325	6.393	1	36.3	17.4	18.5	23.5	21.8	20.5	21.3	1.25287	1.10811	0.906383	1.16618	1.25554	1.23703	1.21958	0.0272318	0.286385	1	1	1.21958
AT2G27100	nucleus	SE, C2H2 zinc-finger protein SERRATE (SE)	High	0	23	11	12	230	17.5	Chr2:11572587-11576357 FORWARD LENGTH=720	15.144	2	81	46.6	50.9	79.5	58.5	60.2	65.4	1.25536	1.18271	0.822642	1.16849	1.34007	1.12274	1.21043	0.0661484	0.275523	1	1	1.21043
AT1G29220	nucleus	transcriptional regulator family protein	High	0	18	9	9	117	11.01	Chr1:10210678-10212571 REVERSE LENGTH=363	10.863	3	40.4	17.7	21.4	29.7	23.2	26	22.5	1.31073	1.21495	0.757576	1.22003	1.3766	1.03394	1.21019	0.0990397	0.275232	1	1	1.21019
AT4G13615	nucleus	Uncharacterised protein family SERF	High	0	73	36	37	1384	131.09	Chr4:7924353-7925017 FORWARD LENGTH=71	29.233	2	7.2	544.7	805	1018.5	724.5	868.5	856.2	1.33009	1.07888	0.840648	1.23805	1.22242	1.14731	1.20259	0.028006	0.26615	1	1	1.20259
AT1G52410	cytosol,nucleus	TSA1, TSK-associating protein 1	High	0	643	320	323	7824	1132.98	Chr1:19520762-19525361 FORWARD LENGTH=759	351.86	41	84.3	6768.3	6895.3	7202.1	7606	7525.3	6954.1	1.12377	1.09137	0.965566	1.046	1.23657	1.3178	1.20012	0.0805493	0.263184	1	1	1.20012
AT1G64680	plastid	unknown protein; BEST Arabidopsis thaliana protein match is: unknown protein (TAIR:AT1G03055.1); Has 146 Blast hits to 146 proteins in 26 species: Archae - 0; Bacteria - 6; Metazoa - 0; Fungi - 0; Plants - 125; Viruses - 0; Other Eukaryotes - 15 (source: NCBI BLink).	High	0.001	14	7	7	138	18.53	Chr1:24036071-24037062 FORWARD LENGTH=250	4.114	1	28.1	134.9	154.3	287.8	176.1	185.7	215.2	1.30541	1.2035	0.747741	1.21508	1.36362	1.02052	1.19974	0.0993421	0.262719	1	1	1.19974
AT3G10640	nucleus	VPS60.1, SNF7 family protein	High	0	67	33	34	454	67.46	Chr3:3323501-3324905 REVERSE LENGTH=235	27.193	3	26.2	26.3	31.9	37.3	32.5	33.7	33.7	1.23574	1.05643	0.903485	1.15023	1.19698	1.23307	1.19343	0.0239813	0.25511	1	1	1.19343
AT3G24100	nucleus	Uncharacterised protein family SERF	High	0	22	11	11	72	32.54	Chr3:8703373-8704045 FORWARD LENGTH=69	9.837	2	7.2	108.8	155.6	191.7	148.3	152.4	168.8	1.36305	0.979434	0.880543	1.26873	1.10974	1.20176	1.19341	0.0460846	0.255091	1	1	1.19341
AT5G15350	plasma membrane	AtENODL17, ENODL17, early nodulin-like protein 17	High	0	22	11	11	162	25.53	Chr5:4985184-4986154 REVERSE LENGTH=172	14.448	4	19.4	846.9	1057.9	1408.4	1211.8	1068.3	1136.3	1.43087	1.00983	0.806802	1.33185	1.14418	1.10112	1.19238	0.0708319	0.25385	1	1	1.19238
AT3G52720	plastid	ACA1, ATACA1, CAH1, alpha carbonic anhydrase 1	High	0.003	6	3	3	47	7.09	Chr3:19538804-19541116 REVERSE LENGTH=284	3.348	1	32.7	70.2	74.3	87.1	63.5	57.1	52.6	0.904558	0.768506	0.603904	0.841963	0.870752	0.824206	0.84564	0.0135619	-0.241884	1	1	0.84564
AT3G18990	nucleus	REM39, VRN1, AP2/B3-like transcriptional factor family protein	High	0	40	18	22	271	38.84	Chr3:6548552-6551568 REVERSE LENGTH=372	17.522	3	42.5	65.3	57.1	94.3	65.1	38.9	57.7	0.996937	0.681261	0.611877	0.927949	0.771899	0.835088	0.844979	0.0453184	-0.243013	1	1	0.844979
AT2G16990	vacuole	Major facilitator superfamily protein	Medium	0.012	8	8		0		Chr2:7383194-7387783 FORWARD LENGTH=456	2.393	1	49.8	62.6	61.8	95.2	52.8	50.9	56.6	0.84345	0.823625	0.594538	0.785084	0.933204	0.811423	0.843237	0.0456214	-0.24599	1	1	0.843237
AT5G39850	cytosol	Ribosomal protein S4	High	0	141	71	70	1195	201.4	Chr5:15950053-15951171 FORWARD LENGTH=197	45.502	1	23.1	312.3	301.7	449.4	274	215.2	297.7	0.877362	0.713291	0.662439	0.816648	0.808191	0.904095	0.842978	0.0306556	-0.246433	1	1	0.842978
AT2G19640	nucleus	ASHR2, SDG39, ASH1-related protein 2	High	0.001	8	4	4	79	8.98	Chr2:8491401-8492597 FORWARD LENGTH=398	6.165	2	43.7	38.1	41.2	56.7	36.3	26.9	37.2	0.952756	0.652913	0.656085	0.886825	0.739779	0.895422	0.840676	0.0505092	-0.250379	1	1	0.840676
AT2G30740	plasma membrane	Protein kinase superfamily protein	High	0	28	13	15	349	45.95	Chr2:13096399-13098285 FORWARD LENGTH=366	25.86	1	40.5	21.3	23.4	37.1	20.2	16.2	23.2	0.948357	0.692308	0.625337	0.882731	0.784416	0.853458	0.840202	0.0291448	-0.251193	1	1	0.840202
AT5G47010	nucleus	ATUPF1, LBA1, UPF1, RNA helicase, putative	High	0	45	22	23	280	55.39	Chr5:19072009-19078856 FORWARD LENGTH=1254	31.599	5	136.8	113	109.7	165.7	108.7	77	100.5	0.961947	0.701914	0.606518	0.89538	0.795301	0.827774	0.839485	0.029478	-0.252424	1	1	0.839485
AT1G20370	cytosol	Pseudouridine synthase family protein	High	0	15	8	7	506	38.32	Chr1:7051846-7053588 REVERSE LENGTH=549	17.79	2	61.5	12	16.2	20.5	11.5	12.4	11.3	0.958333	0.765432	0.55122	0.892017	0.867269	0.752303	0.837196	0.0430437	-0.256362	1	1	0.837196
ATMG00090	mitochondrion	structural constituent of ribosome;protein binding	High	0.001	6	3	3	76	8.26	ChrM:25482-28733 REVERSE LENGTH=556	7.686	1	64.7	22.8	22.6	45	22.1	16	26.5	0.969298	0.707965	0.588889	0.902223	0.802156	0.803714	0.836031	0.0330991	-0.258372	1	1	0.836031
AT4G40030	nucleus	Histone superfamily protein	High	0	46	23	23	530	56.82	Chr4:18555840-18556827 REVERSE LENGTH=164	10.104	2	18.7	1381.9	1182.2	2121	1255.5	957.6	1156.1	0.908532	0.810015	0.545073	0.845662	0.917784	0.743914	0.835786	0.0504341	-0.258794	1	1	0.835786
AT5G10480	endoplasmic reticulum	PAS2, PEP, Protein-tyrosine phosphatase-like, PTPLA	Medium	0.012	4	2	2	0	0	Chr5:3298047-3300048 REVERSE LENGTH=230	2.293	1	26.4	29	24.9	35.1	22.8	20	22.2	0.786207	0.803213	0.632479	0.731802	0.910076	0.863205	0.835028	0.0533571	-0.260104	1	1	0.835028
AT2G24500	cytosol	FZF, Zinc finger protein 622	High	0.001	13	6	7	113	12.08	Chr2:10401259-10402805 REVERSE LENGTH=395	5.331	1	45	10.8	10.7	20.5	9.3	8.4	12.2	0.861111	0.785047	0.595122	0.801522	0.889493	0.812221	0.834412	0.0277132	-0.261168	1	1	0.834412
AT3G08710	plasma membrane	ATH9, TH9, TRX H9, thioredoxin H-type 9	High	0.005	4	2	2	21	4.95	Chr3:2645590-2646304 FORWARD LENGTH=140	2.846	1	15.3	43.3	48.8	77.7	40.1	37.6	43.7	0.926097	0.770492	0.56242	0.862011	0.873002	0.767589	0.834201	0.0334568	-0.261534	1	1	0.834201
AT5G51890	extracellular	Peroxidase superfamily protein	High	0.002	2	1	1	17	1.7	Chr5:21091163-21092335 REVERSE LENGTH=322	3.783	1	35.5	23.8	28.3	36.9	22.3	20.3	22	0.936975	0.717314	0.596206	0.872136	0.81275	0.8137	0.832862	0.0196391	-0.263851	1	1	0.832862
AT1G20910	nucleus	ARID/BRIGHT DNA-binding domain-containing protein	High	0.001	2	1	1	0	2.61	Chr1:7277209-7280635 REVERSE LENGTH=398	4.145	1	44.2	22.2	28.8	37	18.1	24.1	21.4	0.815315	0.836806	0.578378	0.758896	0.948138	0.789369	0.832134	0.0586653	-0.265112	1	1	0.832134
AT1G33520	nucleus	MOS2, D111/G-patch domain-containing protein	High	0	12	6	6	84	9.1	Chr1:12157488-12158876 REVERSE LENGTH=462	12.638	4	51	80.8	72.2	107.7	67.4	57.7	64	0.834158	0.799169	0.594243	0.776435	0.905494	0.811021	0.830984	0.0385701	-0.267108	1	1	0.830984
AT1G55130	golgi	AtTMN6, TMN6, Endomembrane protein 70 protein family	High	0	14	7	7	212	24.37	Chr1:20569654-20572266 FORWARD LENGTH=637	14.716	1	73.6	9.6	8.4	16.4	7.2	6.8	10.5	0.75	0.809524	0.640244	0.6981	0.917227	0.873803	0.82971	0.0669882	-0.269321	1	1	0.82971
AT5G26110	cytosol	Protein kinase superfamily protein	High	0	4	2	2	76	7.54	Chr5:9118239-9119352 REVERSE LENGTH=226	8.258	1	25.1	16	20.7	22.3	12.7	17	13.3	0.79375	0.821256	0.596413	0.738823	0.93052	0.813982	0.827775	0.0557663	-0.272689	1	1	0.827775
AT1G70940	plasma membrane	ATPIN3, PIN3, Auxin efflux carrier family protein	High	0.001	2	1	1	40	2.36	Chr1:26743170-26745871 FORWARD LENGTH=640	5.109	1	69.4	24.1	22.7	36.2	20.9	19	19.3	0.86722	0.837004	0.533149	0.807209	0.948364	0.72764	0.827738	0.0645388	-0.272755	1	1	0.827738
AT1G61620	nucleus	phosphoinositide binding	High	0	22	11	11	210	27.14	Chr1:22737653-22739209 FORWARD LENGTH=310	14.6	3	35	9	11.2	16.5	8.3	7.6	10.3	0.922222	0.678571	0.624242	0.858405	0.768852	0.851964	0.826407	0.0288375	-0.275076	1	1	0.826407
AT2G25170	nucleus	CHD3, CHR6, GYM, PKL, SSL2, chromatin remodeling factor CHD3 (PICKLE)	High	0	65	31	34	673	77.05	Chr2:10714065-10723763 FORWARD LENGTH=1410	32.716	6	161.4	23.1	21.3	31	18	16.9	19.4	0.779221	0.793427	0.625806	0.725299	0.898989	0.854099	0.826129	0.0520538	-0.275561	1	1	0.826129
AT3G50790	plastid	esterase/lipase/thioesterase family protein	High	0.002	12	6	6	120	13.28	Chr3:18880074-18881940 REVERSE LENGTH=408	3.661	1	45.1	47.6	52.6	68.5	44.1	35.4	42.7	0.926471	0.673004	0.623358	0.862359	0.762544	0.850757	0.82522	0.0315166	-0.27715	1	1	0.82522
AT2G46370	cytosol	FIN219, JAR1, Auxin-responsive GH3 family protein	High	0	39	19	20	253	23.37	Chr2:19034233-19036369 FORWARD LENGTH=586	13.868	3	65.6	52.4	53.8	86.2	47.1	41.4	48.3	0.898855	0.769517	0.560325	0.836654	0.871897	0.76473	0.824427	0.0315349	-0.278536	1	1	0.824427
AT5G18410	cytosol	ATSRA1, KLK, PIR, PIR121, PIRP, SRA1, transcription activators	High	0	18	9	9	184	27.26	Chr5:6097456-6104783 REVERSE LENGTH=1283	19.955	3	145.4	36.6	34.7	54.3	35	23	33.1	0.956284	0.662824	0.609576	0.89011	0.75101	0.831948	0.824356	0.0403337	-0.278661	1	1	0.824356
AT2G30000	nucleus	PHF5-like protein	High	0.004	8	4	4	54	9.16	Chr2:12804042-12804374 REVERSE LENGTH=110	3.15	1	12.4	93.3	85	115.4	70.4	61.9	79.9	0.754555	0.728235	0.692374	0.70234	0.825123	0.94495	0.824138	0.0700373	-0.279042	1	1	0.824138
AT5G52060	nucleus	ATBAG1, BAG1, BCL-2-associated athanogene 1	High	0.005	4	2	2	0	5.01	Chr5:21152449-21153741 REVERSE LENGTH=342	3.023	1	38.2	14.8	17	20.3	12.1	14.2	11.3	0.817568	0.835294	0.55665	0.760992	0.946426	0.759715	0.822378	0.0620253	-0.282127	1	1	0.822378
AT5G11750	mitochondrion	Ribosomal protein L19 family protein	High	0.001	14	7	7	132	13.18	Chr5:3787343-3788926 FORWARD LENGTH=253	4.09	1	28.9	16.2	13.6	21.9	14.8	9.6	13.1	0.91358	0.705882	0.598174	0.850361	0.799797	0.816385	0.822181	0.0148815	-0.282472	1	1	0.822181
AT2G25800	plasma membrane	Protein of unknown function (DUF810)	High	0	17	9	8	165	12	Chr2:11006138-11009728 REVERSE LENGTH=987	9.01	2	109.9	23.1	22.4	29.5	17.8	16.9	19.3	0.770563	0.754464	0.654237	0.71724	0.854842	0.892901	0.821661	0.053354	-0.283385	1	1	0.821661
AT1G33790	cytosol	jacalin lectin family protein	High	0	17	8	9	87	25.53	Chr1:12256990-12260432 FORWARD LENGTH=745	25.505	5	81.8	133.4	144.1	211.1	123.8	102.7	121.4	0.928036	0.7127	0.575083	0.863816	0.807521	0.784871	0.818736	0.0234692	-0.28853	1	1	0.818736
AT3G26085	plastid	CAAX amino terminal protease family protein	High	0	23	11	12	65	24.41	Chr3:9530842-9532397 FORWARD LENGTH=322	9.604	2	35.1	20.2	26.1	31.4	20.2	16.5	18.5	1	0.632184	0.589172	0.9308	0.716293	0.8041	0.817064	0.0622613	-0.291478	1	1	0.817064
AT3G24570	mitochondrion	Peroxisomal membrane 22 kDa (Mpv17/PMP22) family protein	High	0.001	10	5	5	156	14.12	Chr3:8966675-8968530 REVERSE LENGTH=235	5.468	1	26.9	99.8	79.4	137.1	93.2	50.7	86.2	0.933868	0.638539	0.628738	0.869244	0.723494	0.8581	0.816946	0.0468368	-0.291687	1	1	0.816946
AT5G24810	golgi,plasma membrane	ABC1 family protein	High	0	22	11	11	211	21.31	Chr5:8516902-8522616 REVERSE LENGTH=1040	14.303	4	116.1	31.1	32.4	43.7	25.1	23.5	28.1	0.807074	0.725309	0.643021	0.751225	0.821807	0.877593	0.816875	0.0365626	-0.291813	1	1	0.816875
AT2G05170	golgi	ATVPS11, VPS11, vacuolar protein sorting 11	High	0	26	13	13	77	30.46	Chr2:1870020-1873278 FORWARD LENGTH=932	25.892	6	105.6	269.5	263.2	302	232.4	158.3	213.8	0.862338	0.601444	0.707947	0.802664	0.681463	0.966204	0.816777	0.0825	-0.291986	1	1	0.816777
AT1G55540	nucleus	emb1011, Nuclear pore complex protein	High	0	13	6	7	23	3.95	Chr1:20734759-20743049 REVERSE LENGTH=1819	8.904	3	192.8	24.5	30.8	42.9	23.1	21.2	24.7	0.942857	0.688312	0.575758	0.877612	0.779888	0.785792	0.814431	0.0316364	-0.296136	1	1	0.814431
AT5G27150	vacuole,plasma membrane	AT-NHX1, ATNHX, ATNHX1, NHX1, Na+/H+ exchanger 1	High	0.001	7	3	4	29	4.92	Chr5:9554251-9557266 FORWARD LENGTH=538	7.074	2	59.5	52.5	45.2	94.4	40.8	38.6	52	0.777143	0.853982	0.550847	0.723365	0.9676	0.751795	0.814253	0.0771115	-0.29645	1	1	0.814253
AT2G35100	golgi	ARAD1, Exostosin family protein	High	0.003	2	1	1	14	2.53	Chr2:14793993-14795564 REVERSE LENGTH=447	3.203	1	50.8	27.4	30.1	39.6	22.4	22.5	23.7	0.817518	0.747508	0.598485	0.760946	0.846961	0.81681	0.808239	0.0251973	-0.307146	1	1	0.808239
AT3G14160	nucleus	2-oxoglutarate-dependent dioxygenase family protein	Medium	0.049	2	1	1	0	0	Chr3:4693495-4695198 FORWARD LENGTH=455	1.236	1	49.8	12	12.3	13.5	9.2	8.1	9.5	0.766667	0.658537	0.703704	0.713614	0.746152	0.960413	0.806726	0.0774153	-0.309849	1	1	0.806726
AT1G48090	golgi	calcium-dependent lipid-binding family protein	High	0	58	29	29	179	46.92	Chr1:17732582-17758194 REVERSE LENGTH=4173	29.21	7	464.6	155.5	117.7	194.5	125.5	85	120.9	0.807074	0.722175	0.621594	0.751225	0.818257	0.848349	0.805944	0.0287055	-0.311249	1	1	0.805944
AT4G00231	nucleus	MEE50, ARM repeat superfamily protein	High	0.001	8	4	4	40	8.72	Chr4:97528-99050 FORWARD LENGTH=475	7.588	2	53.1	10.3	14.5	18	8.3	11.6	9.9	0.805825	0.8	0.55	0.750062	0.906436	0.750638	0.802379	0.0520288	-0.317644	1	1	0.802379
AT5G36290	golgi	Uncharacterized protein family (UPF0016)	High	0.001	17	13	4	39	0	Chr5:14302977-14304972 FORWARD LENGTH=293	4.538	2	31.5	22.1	26	40.1	23.1	16.2	21.3	1.04525	0.623077	0.531172	0.972918	0.705974	0.724942	0.801278	0.0859944	-0.319625	1	1	0.801278
AT2G18770	vacuole	P-loop containing nucleoside triphosphate hydrolases superfamily protein	High	0	16	8	8	332	29.5	Chr2:8134954-8136360 FORWARD LENGTH=270	14.934	2	30.2	22.6	21.4	29.4	18.4	15.3	17.9	0.814159	0.714953	0.608844	0.75782	0.810074	0.830948	0.799614	0.0217485	-0.322624	1	1	0.799614
AT3G17430	golgi	Nucleotide-sugar transporter family protein	High	0.001	4	2	2	41	2.88	Chr3:5966597-5968962 FORWARD LENGTH=375	7.111	2	41.7	14.6	12	22.9	14.4	7.9	12.3	0.986301	0.658333	0.537118	0.91805	0.745921	0.733057	0.799009	0.0596359	-0.323716	1	1	0.799009
AT4G08980	nucleus	FBW2, F-BOX WITH WD-40 2	Low	0.051	1	1		0		Chr4:5758993-5760108 FORWARD LENGTH=317	1.178	1	36.5	12.7	17.4	28	8.9	13.5	17.7	0.700787	0.775862	0.632143	0.652293	0.879087	0.862747	0.798042	0.073027	-0.325463	1	1	0.798042
AT5G06410	mitochondrion	DNAJ heat shock N-terminal domain-containing protein	High	0	32	16	16	541	47.05	Chr5:1959719-1961132 REVERSE LENGTH=252	14.907	2	28.9	37.7	42.6	60.2	36.1	26	35.6	0.95756	0.610329	0.591362	0.891297	0.69153	0.807089	0.796639	0.057904	-0.328003	1	1	0.796639
ATCG00740	plastid	RPOA, RNA polymerase subunit alpha	High	0	45	23	22	200	43.52	ChrC:77901-78890 REVERSE LENGTH=329	19.15	3	38.1	346.2	254.5	428.8	242	188.6	279.8	0.699018	0.741061	0.652519	0.650646	0.839655	0.890556	0.793619	0.0729809	-0.333482	1	1	0.793619
AT2G47800	plasma membrane	ATMRP4, EST3, MRP4, multidrug resistance-associated protein 4	High	0	28	14	14	366	34.07	Chr2:19574944-19580383 FORWARD LENGTH=1516	17.214	4	169	28.1	29.4	58.8	28.9	17.4	32.2	1.02847	0.591837	0.547619	0.9573	0.670578	0.747389	0.791756	0.0856907	-0.336873	1	1	0.791756
AT3G01980	peroxisome	NAD(P)-binding Rossmann-fold superfamily protein	High	0.005	10	5	5	117	5.43	Chr3:327747-328833 REVERSE LENGTH=296	3.009	1	32.6	7.3	15.1	16	6.7	10	8.7	0.917808	0.662252	0.54375	0.854296	0.750361	0.742108	0.782255	0.0360992	-0.354289	1	1	0.782255
AT3G11270	cytosol,nucleus	MEE34, Mov34/MPN/PAD-1 family protein	High	0	65	32	33	803	115.94	Chr3:3528989-3531317 FORWARD LENGTH=310	43.067	1	35.1	12.2	12	12.2	10.7	7.5	7.3	0.877049	0.625	0.598361	0.816358	0.708153	0.816641	0.780384	0.0361155	-0.357744	1	1	0.780384
AT4G30950	plastid	FAD6, FADC, SFD4, fatty acid desaturase 6	High	0	50	25	25	467	50.1	Chr4:15057278-15059673 REVERSE LENGTH=448	30.895	5	51.2	488.2	360.4	625	384.4	264.6	354	0.787382	0.734184	0.5664	0.732896	0.831864	0.773021	0.77926	0.0287395	-0.359823	1	1	0.77926
AT5G43320	cytosol	ckl8, casein kinase I-like 8	High	0	19	9	10	251	24.41	Chr5:17386043-17388941 REVERSE LENGTH=480	9.484	1	54.4	9.3	11.4	17.3	9.7	6.5	9.1	1.04301	0.570175	0.526012	0.970835	0.646034	0.717899	0.778256	0.0984988	-0.361683	1	1	0.778256
AT3G58290	plasma membrane	TRAF-like superfamily protein	Medium	0.047	1	1		0		Chr3:21580572-21581861 REVERSE LENGTH=264	1.304	1	30.2	12.5	14.9	16.3	10	10	9.7	0.8	0.671141	0.595092	0.74464	0.760433	0.81218	0.772418	0.0203971	-0.372547	1	1	0.772418
AT1G50030	nucleus	TOR, target of rapamycin	High	0	17	8	9	109	12.64	Chr1:18522626-18539619 REVERSE LENGTH=2481	14.75	5	279	28.6	30.7	39.7	22.9	17.5	26.6	0.800699	0.570033	0.670025	0.745291	0.645873	0.914448	0.768537	0.0783976	-0.379813	1	1	0.768537
AT1G65560	cytosol	Zinc-binding dehydrogenase family protein	High	0.001	4	2	2	0	4.7	Chr1:24371608-24373673 REVERSE LENGTH=350	4.338	1	38.6	7.7	17	13.5	5.8	9.3	9.7	0.753247	0.547059	0.718519	0.701122	0.619842	0.980632	0.767199	0.109266	-0.382328	1	1	0.767199
AT3G06550	plasma membrane	O-acetyltransferase family protein	High	0.007	2	1	1	25	1.87	Chr3:2039408-2042664 REVERSE LENGTH=568	2.559	1	66.3	18.3	15.3	30.5	14	13.1	13.7	0.765027	0.856209	0.44918	0.712088	0.970124	0.61304	0.765084	0.106432	-0.38631	1	1	0.765084
AT5G57110	plasma membrane	ACA8, AT-ACA8, autoinhibited Ca2+ -ATPase, isoform 8	High	0	32	19	13	423	30.83	Chr5:23109729-23116857 REVERSE LENGTH=1074	23.706	5	116.1	297	203.3	373.4	225.5	144.6	214	0.759259	0.711264	0.573112	0.706719	0.805894	0.782182	0.764932	0.0299005	-0.386597	1	1	0.764932
AT2G46900	nucleus	CONTAINS InterPro DOMAIN/s: Basic helix-loop-helix, Nulp1-type (InterPro:IPR006994); Has 2929 Blast hits to 2464 proteins in 333 species: Archae - 2; Bacteria - 151; Metazoa - 913; Fungi - 372; Plants - 141; Viruses - 47; Other Eukaryotes - 1303 (source: NCBI BLink).	High	0.001	24	12	12	35	6.92	Chr2:19269678-19271987 FORWARD LENGTH=627	7.221	3	71.4	62.2	54.9	87.4	46.8	37.6	51.2	0.752412	0.684882	0.585812	0.700345	0.776002	0.799515	0.758621	0.029918	-0.39855	1	1	0.758621
AT5G22860	extracellular	Serine carboxypeptidase S28 family protein	High	0.001	4	2	2	39	6.42	Chr5:7639511-7642945 REVERSE LENGTH=502	4.865	1	56.4	10.5	14.5	19.1	10	10.4	7.6	0.952381	0.717241	0.397906	0.886476	0.812667	0.543061	0.747401	0.104368	-0.420045	1	1	0.747401
AT3G09490	plasma membrane	Tetratricopeptide repeat (TPR)-like superfamily protein	High	0.001	4	2	2	0	2.5	Chr3:2915636-2916640 FORWARD LENGTH=334	6.037	2	38.4	15	12.1	15.6	10.3	7	10.7	0.686667	0.578512	0.685897	0.63915	0.655481	0.936111	0.74358	0.0963806	-0.42744	1	1	0.74358
AT5G20730	nucleus	ARF7, BIP, IAA21, IAA23, IAA25, MSG1, NPH4, TIR5, Transcriptional factor B3 family protein / auxin-responsive factor AUX/IAA-related	Medium	0.021	5		5		5.26	Chr5:7016704-7021504 REVERSE LENGTH=1165	1.976	1	129	12.4	12.1	20.1	10	7.4	11.2	0.806452	0.61157	0.557214	0.750645	0.692937	0.760484	0.734689	0.0210683	-0.444795	1	1	0.734689
AT3G57785	mitochondrion	unknown protein; BEST Arabidopsis thaliana protein match is: unknown protein (TAIR:AT2G42310.1); Has 121 Blast hits to 121 proteins in 51 species: Archae - 0; Bacteria - 0; Metazoa - 4; Fungi - 48; Plants - 67; Viruses - 0; Other Eukaryotes - 2 (source: NCBI BLink).	High	0.001	18	9	9	36	14.61	Chr3:21404835-21405179 REVERSE LENGTH=114	5.098	1	12.7	116.2	273.9	157.4	100	107.3	109	0.860585	0.391749	0.692503	0.801033	0.443869	0.945126	0.730009	0.148994	-0.454013	1	1	0.730009
AT5G15970	cytosol	COR6.6, KIN2, stress-responsive protein (KIN2) / stress-induced protein (KIN2) / cold-responsive protein (COR6.6) / cold-regulated protein (COR6.6)	High	0	56	28	28	1374	138.14	Chr5:5211966-5212441 FORWARD LENGTH=66	55.592	4	6.5	1525.7	2231	2440.7	1205	1570.8	1174.2	0.789801	0.704079	0.481091	0.735147	0.797753	0.656592	0.729831	0.0408362	-0.454366	1	1	0.729831
AT5G42420	golgi	Nucleotide-sugar transporter family protein	Medium	0.03	5		5		7.57	Chr5:16968819-16970225 FORWARD LENGTH=350	1.749	1	38	78.9	55	67	62.6	30.6	39.2	0.793409	0.556364	0.585075	0.738506	0.630385	0.798508	0.722466	0.0491911	-0.468998	1	1	0.722466
AT1G08660	golgi	MGP2, MALE GAMETOPHYTE DEFECTIVE 2	High	0	38	19	19	173	25.73	Chr1:2757116-2759677 REVERSE LENGTH=474	22.306	5	54.2	13.4	12.4	15.9	13.4	6.3	7.5	1	0.508065	0.471698	0.9308	0.57566	0.643772	0.716744	0.108819	-0.48047	1	1	0.716744
AT3G61520	mitochondrion	Pentatricopeptide repeat (PPR) superfamily protein	High	0.001	18	9	9	62	15.42	Chr3:22768974-22771274 REVERSE LENGTH=766	6.224	2	86.9	12	14.7	14	10.5	5.5	9.2	0.875	0.37415	0.657143	0.81445	0.423928	0.896867	0.711748	0.145863	-0.490561	1	1	0.711748
AT2G23120	nucleus	Late embryogenesis abundant protein, group 6	High	0	114	57	57	1750	210.64	Chr2:9842102-9842353 FORWARD LENGTH=83	54.522	3	8.5	815.3	1852.6	1765.6	530.7	1197	1031.2	0.650926	0.646119	0.584051	0.605882	0.732082	0.797111	0.711692	0.0561365	-0.490676	1	1	0.711692
AT2G20820	mitochondrion	unknown protein; Has 44 Blast hits to 44 proteins in 13 species: Archae - 0; Bacteria - 0; Metazoa - 0; Fungi - 0; Plants - 44; Viruses - 0; Other Eukaryotes - 0 (source: NCBI BLink).	High	0.002	14	7	7	186	18.6	Chr2:8964450-8965166 FORWARD LENGTH=93	3.678	1	10	20	8.2	11.2	14.5	4.2	7.1	0.725	0.512195	0.633929	0.67483	0.58034	0.865184	0.706785	0.0837652	-0.500657	1	1	0.706785
AT2G04360	plastid	unknown protein; FUNCTIONS IN: molecular_function unknown; LOCATED IN: chloroplast; EXPRESSED IN: 22 plant structures; EXPRESSED DURING: 13 growth stages; Has 35333 Blast hits to 34131 proteins in 2444 species: Archae - 798; Bacteria - 22429; Metazoa - 974; Fungi - 991; Plants - 531; Viruses - 0; Other Eukaryotes - 9610 (source: NCBI BLink).	High	0	25	13	12	62	10.9	Chr2:1519645-1521030 REVERSE LENGTH=361	7.93	2	41.1	11.8	24.1	16.8	10.8	8	10.2	0.915254	0.33195	0.607143	0.851919	0.376115	0.828627	0.685553	0.154865	-0.544659	1	1	0.685553
AT2G02170	nucleus	Remorin family protein	High	0	9	4	5	35	5.35	Chr2:556595-558610 REVERSE LENGTH=486	8.384	3	53.9	45.4	72.8	38.5	29	27.1	28.8	0.638767	0.372253	0.748052	0.594564	0.421779	1.02094	0.679094	0.178052	-0.558317	1	1	0.679094
AT3G55320	plasma membrane	PGP20, P-glycoprotein 20	High	0	24	12	12	82	19.75	Chr3:20507391-20513393 REVERSE LENGTH=1408	19.34	4	155.1	131.6	89.3	87.1	53.1	50.9	63.2	0.403495	0.569989	0.725603	0.375574	0.645823	0.990301	0.670566	0.177887	-0.576549	1	1	0.670566
AT4G29530	cytosol	Pyridoxal phosphate phosphatase-related protein	High	0.001	11	5	6	78	12.01	Chr4:14496164-14497310 FORWARD LENGTH=245	5.283	1	28	27.5	73.1	68.8	29.2	27.7	28.9	1.06182	0.378933	0.420058	0.988341	0.429348	0.573294	0.663661	0.167574	-0.591482	1	1	0.663661
AT5G23680	nucleus	Sterile alpha motif (SAM) domain-containing protein	High	0.001	8	4	4	59	8.49	Chr5:7985573-7986460 REVERSE LENGTH=295	7.114	1	32.5	75.2	119.4	118.6	45	71.7	62.9	0.598404	0.600503	0.530354	0.556995	0.680396	0.723826	0.653739	0.0499703	-0.613213	1	1	0.653739
AT5G54940	cytosol	Translation initiation factor SUI1 family protein	High	0	15	5	10	125	23.79	Chr5:22308420-22308758 REVERSE LENGTH=112	10.39	2	12.7	767.1	872.2	503.4	371.3	353.3	386.7	0.484031	0.405068	0.768176	0.450536	0.45896	1.0484	0.652634	0.197901	-0.615655	1	1	0.652634
AT4G16650	golgi	O-fucosyltransferase family protein	High	0.005	2	1	1	0	0	Chr4:9372727-9375910 FORWARD LENGTH=549	2.786	1	63.5	10.5	14.1	15.2	7.6	7.8	6.7	0.72381	0.553191	0.440789	0.673722	0.626791	0.601588	0.634034	0.0211358	-0.657369	1	1	0.634034
AT5G15960	cytosol	KIN1, stress-responsive protein (KIN1) / stress-induced protein (KIN1)	High	0	24	12	12	614	57.01	Chr5:5209992-5210473 FORWARD LENGTH=66	22.873	1	6.5	237.4	352.1	356	144.8	196.8	137	0.609941	0.558932	0.384831	0.567733	0.633295	0.525217	0.575415	0.0314351	-0.797325	1	1	0.575415

## Sheet: Shoot pH 4.5 DPP
Master Protein Accessions	Localization	Gene	Confidence	Qvality q-value	# PSMs	Mascot PSMs	Sequest HT PSMs	DeltaScore (by Search Engine): Mascot	DeltaScore (by Search Engine): Sequest HT	Percolator q-Value (by Search Engine): Mascot	Percolator q-Value (by Search Engine): Sequest HT	XCorr (by Search Engine): Sequest HT	Ions Score (by Search Engine): Mascot	Percolator PEP (by Search Engine): Mascot	Percolator PEP (by Search Engine): Sequest HT	Positions in Master Proteins	Modifications in Master Proteins	# Missed Cleavages	Theo. MH+ [Da]	Qvality PEP	Channel Occupancy [%]	Charge (by Search Engine): Mascot	Charge (by Search Engine): Sequest HT	m/z [Da] (by Search Engine): Mascot	m/z [Da] (by Search Engine): Sequest HT	Abundance: F21: 128N, Sample, pH_45, 2	Abundance: F21: 129C, Sample, pH_45, 3	Abundance: F21: 127N, Sample, pH_55, 1	Abundance: F21: 128C, Sample, pH_55, 2	Abundance: F21: 130N, Sample, pH_55, 3	Abundance (4.5/5.5) R1	Abundance (4.5/5.5) R2	Abundance (4.5/5.5) R3	Abundance (7.5/5.5) R1	NB1:Abundance (4.5/5.5) R1	NB1:Abundance (4.5/5.5) R2	NB1:Abundance (4.5/5.5) R3	Ratio 4.5/5.5	SE 4.5/5.5	Log2 Ratio 4.5/5.5	z-test 4.5/5.5	Repeat test 4.5/5.5	FC
AT1G55040	nucleus	zinc finger (Ran-binding) family protein	High	0.00189937	5	5	0	0.7692	0.0588	0.0003807	0.4355	0.85	13	0.002399	0.98	AT1G55040.1 [732-742]	AT1G55040.1 1xPhospho [S741(100)]	1	1401.64	0.0192431	90	2	3	701.319	467.882	12.3	380	7.3	9.6	4.1	0.767123	1.28125	92.6829	0.246575	1.18265	1.13711	124.806	42.3752	41.2153	5.40515	1	1	42.3752
AT2G29090	endoplasmic reticulum	CYP707A2, cytochrome P450, family 707, subfamily A, polypeptide 2	High	0.00771861	3	3	0	0.2		0.001174			10	0.01224		AT2G29090.3 [2-9]	AT2G29090.3 1xPhospho [S4(100)]	0	1139.57	0.0968887	90	2		570.286		20.6	13	8.9	2.8	2.9	0.393258	7.35714	4.48276	0.202247	0.606273	6.52946	6.03643	4.39072	1.89757	2.13446	1	1	4.39072
AT4G09510	cytosol	CINV2, cytosolic invertase 2	High	0.000193088	10	5	5	0.2549	0.1703	3.746e-05	3.889e-05	4.11	51	2.481e-09	9.668e-07	AT4G09510.1 [61-74]	AT4G09510.1 1xPhospho [S70(100)]	0	1852.85	4.23247e-07	100	3	3	618.286	618.286	13.3	14.1	12.8	2	14.2	0.75	6.65	0.992958	0.867187	1.15625	5.90188	1.33711	2.79841	1.55261	1.48461	1	1	2.79841
AT4G22130	plasma membrane	SRF8, STRUBBELIG-receptor family 8	High	0.000193088	31	16	15	0.1579	0.0279	8.071e-05	3.889e-05	3.58	19	9.705e-05	6.325e-05	AT4G22130.1 [682-692]	AT4G22130.1 1xPhospho [S684(99.7)]	1	1599.7	0.000378828	90	3	3	533.904	533.904	10.7	7.9	1.8	13.2	6.4	3.72222	0.810606	1.23438	4.16667	5.73843	0.719413	1.66219	2.70668	1.54011	1.43652	1	1	2.70668
ATCG00710	plastid	PSBH, photosystem II reaction center protein H	High	0.000193088	89	89	0	0.2		3.746e-05			35	1.532e-08		ATCG00710.1 [2-15]	ATCG00710.1 1xPhospho [T5(100)]	1	1799.85	1.7121e-06	100	3		600.62		27	58.2	13	32.2	20.4	2.27692	0.838509	2.85294	2.15385	3.51026	0.744177	3.84174	2.69872	0.981947	1.43228	1	1	2.69872
AT1G68810	nucleus	basic helix-loop-helix (bHLH) DNA-binding superfamily protein	High	0.00189937	5	4	1	1		0.0003807	0.008445	1.21	13	0.002452	0.09775	AT1G68810.1 [198-205]	AT1G68810.1 2xPhospho [T203(100); T204(100)]	0	1491.76	0.0196459	100	2	2	746.384	746.384	7.3	10.8	6.6	4.6	2.8	0.727273	1.58696	3.85714	0.666667	1.12121	1.40842	5.19398	2.57454	1.31234	1.36431	1	1	2.57454
AT1G62300	nucleus	ATWRKY6, WRKY6, WRKY family transcription factor	High	0.000193088	17	8	9	0.3214	0.2651	3.746e-05	0.0001453	2.49	28	2.537e-05	0.000198	AT1G62300.1 [263-275]	AT1G62300.1 1xPhospho [S268(100)]	1	2013.99	0.00047528	100	3	3	672.001	672.001	22.1	18	13.4	3.9	22.8	0.977612	5.66667	0.789474	1.06716	1.50715	5.02917	1.0631	2.53314	1.25458	1.34093	1	1	2.53314
AT2G46630	nucleus	unknown protein; LOCATED IN: chloroplast; EXPRESSED IN: 22 plant structures; EXPRESSED DURING: 13 growth stages; Has 110095 Blast hits to 59224 proteins in 2216 species: Archae - 177; Bacteria - 15429; Metazoa - 38345; Fungi - 18843; Plants - 13341; Viruses - 3084; Other Eukaryotes - 20876 (source: NCBI BLink).	High	0.000193088	81	42	39	0.3158	0.2776	3.746e-05	3.889e-05	2.99	39	4.391e-07	6.276e-05	AT2G46630.1 [109-118]	AT2G46630.1 1xPhospho [T111(100)]	0	1309.69	2.23745e-05	100	3	3	437.233	437.233	10.6	16.6	3.2	3.3	11.4	1.53125	3.21212	1.45614	2.875	2.36068	2.85076	1.96082	2.39075	0.257342	1.25746	1	1	2.39075
AT3G60240	nucleus,mitochondria	CUM2, EIF4G, eukaryotic translation initiation factor 4G	High	0.00142721	28	8	20	0.7273	0.069	0.0003188	0.0001765	2.03	11	0.001778	0.000619	AT3G60240.3 [176-188]	AT3G60240.3 1xPhospho [S178(99.6)]	1	2014.97	0.012181	100	3	3	672.327	672.327	26.2	24.4	5.7	6.1	29.6	1.45614	4.29508	0.824324	2.98246	2.24488	3.81189	1.11003	2.38893	0.783278	1.25637	1	1	2.38893
AT3G53500	nucleus	RSZ32, RNA-binding (RRM/RBD/RNP motifs) family protein with retrovirus zinc finger-like domain	High	0.00472609	6	1	5	1	0.0324	0.002471	0.0003558	2.16	2	0.03192	0.002606	AT3G53500.2 [147-157]	AT3G53500.2 2xPhospho [S150(99.3); S154(100)]	1	1783.85	0.0552873	100	3	3	595.29	595.29	7.6	19	3.4	4.9	8.7	1.70588	1.55102	2.18391	1.97059	2.6299	1.37653	2.94082	2.31575	0.478111	1.21148	1	1	2.31575
AT2G18090	nucleus	PHD finger family protein / SWIB complex BAF60b domain-containing protein / GYF domain-containing protein	High	0.00249668	18	9	9	0.5	0.0758	0.0004896	0.0005123	1.98	10	0.003584	0.003707	AT2G18090.1 [66-73]	AT2G18090.1 1xPhospho [S68(99.7)]	0	1123.57	0.029762	100	2	2	562.288	562.288	18.8	84.5	16.7	18.1	25	0.898204	1.03867	3.38	1.09581	1.38473	0.921823	4.55147	2.28601	1.14059	1.19283	1	1	2.28601
AT1G20920	nucleus	P-loop containing nucleoside triphosphate hydrolases superfamily protein	High	0.000193088	8	4	4	1	0.6587	3.746e-05	0.0001279	2.08	31	6.481e-06	0.0001532	AT1G20920.6 [204-216]	AT1G20920.6 1xPhospho [S210(100)]	1	2029.95	0.000173483	100	3	3	677.32	677.32	18.2	29.9	4	11.4	17	1.825	1.59649	1.75882	3.275	2.81354	1.41689	2.36841	2.19961	0.411919	1.13725	1	1	2.19961
AT5G61910	nucleus	DCD (Development and Cell Death) domain protein	High	0.000390438	6	3	3	0.7143	0.3222	8.071e-05	0.0001453	2.39	21	4.69e-05	0.0002103	AT5G61910.4 [198-206]	AT5G61910.4 1xPhospho [S203(100)]	1	1237.66	0.000733186	100	3	3	413.225	413.225	7.7	4.6	2	4.9	7.1	2.8	1.57143	0.647887	2.05	4.31667	1.39464	0.872437	2.19458	1.0717	1.13395	1	1	2.19458
AT3G55770	cytosol	GATA type zinc finger transcription factor family protein	High	0.00179516	13	9	4	1	0.2842	0.0003503	0.001739	1.9	17	0.002118	0.01873	AT3G55770.7 [93-100]	AT3G55770.7 1xPhospho [S95(100)]	1	1152.61	0.0168002	90	3	3	384.874	384.874	9	11.5	1.8	5.8	13.3	2.55556	1.55172	0.864662	2.94444	3.93981	1.37716	1.16434	2.16044	0.891807	1.11132	1	1	2.16044
AT1G76850	plasma membrane	SEC5A, exocyst complex component sec5	High	0.000508289	8	3	5	0.2609	0.0476	8.071e-05	0.0001765	2.1	23	0.0002482	0.0006934	AT1G76850.1 [97-107]	AT1G76850.1 1xPhospho [S101(100)]	0	1256.58	0.00233093	80	2	2	628.794	628.795	8.1	5.8	6.3	1.8	6.9	0.746032	4.5	0.84058	0.396825	1.15013	3.99375	1.13191	2.09193	0.950923	1.06484	1	1	2.09193
AT2G24590	nucleus	RNA recognition motif and CCHC-type zinc finger domains containing protein	High	0.00565031	20	12	8	0.8	0.2576	0.0009428	0.001654	1.98	15	0.007722	0.01799	AT2G24590.1 [136-142]	AT2G24590.1 1xPhospho [S136(100)]	0	1046.49	0.0651504	100	2	2	523.746	523.747	200.4	342.9	97.3	79.6	210.1	1.14286	2.51759	1.63208	1.4481	1.7619	2.23436	2.19774	2.06467	0.15175	1.04591	1	1	2.06467
AT4G27595	plasma membrane	Plant protein of unknown function (DUF827)	High	0.00189937	29	21	8	1	0.543	0.000366	0.001695	1.51	19	0.002195	0.01857	AT4G27595.1 [67-73]	AT4G27595.1 1xPhospho [T69(100)]	0	1305.72	0.0174307	90	3	3	435.912	435.912	8	4.8	4.1	1.8	6.5	0.804878	4.44444	0.738462	1.41463	1.24085	3.94444	0.994404	2.0599	0.944954	1.04257	1	1	2.0599
AT5G57210	nucleus	Ypt/Rab-GAP domain of gyp1p superfamily protein	High	0.000193088	28	18	10	0.1404	0.047	3.746e-05	3.889e-05	3.62	57	1.403e-07	1.21e-05	AT5G57210.1 [587-605]	AT5G57210.1 1xPhospho [S603(99.6)]	0	2557.12	9.33359e-06	100	3	3	853.045	853.045	3.1	3.7	2	3	3.5	2.45	1.03333	1.05714	1.3	3.77708	0.917083	1.42354	2.03923	0.881138	1.02803	1	1	2.03923
AT1G68690	plastid	Protein kinase superfamily protein	High	0.00633006	7	3	4	1	0.3352	0.001014	0.001376	1.76	7	0.008739	0.01444	AT1G68690.2 [329-335]	AT1G68690.2 1xPhospho [S331(100)]	0	1138.51	0.0728999	90	2	2	569.76	569.76	5.1	4.4	2.9	1.9	3.7	1.37931	2.68421	1.18919	0.62069	2.12644	2.38224	1.60135	2.03667	0.229848	1.02621	1	1	2.03667
AT1G55805	mitochondrion	BolA-like family protein	High	0.000193088	15	8	7	0.2609	0.1483	3.746e-05	3.889e-05	3.17	46	8.824e-06	6.835e-05	AT1G55805.1 [58-68]	AT1G55805.1 1xPhospho [S60(100)]	0	1415.64	0.000218936	90	2	2	708.321	708.321	5.4	3.8	2.1	1.8	3.7	1.33333	3	1.02703	1.42857	2.05556	2.6625	1.38298	2.03368	0.369527	1.02409	1	1	2.03368
AT5G55860	nucleus	Plant protein of unknown function (DUF827)	High	0.000508289	117	103	14	0.0857	0.1601	8.071e-05	0.0001138	2.81	35	9.302e-05	0.0001213	AT5G55860.1 [467-486]	AT5G55860.1 2xPhospho [S468(100); S470(98.6)]	0	2764.24	0.000983465	100	3	3	922.083	922.084	7.6	10.4	2.7	5.1	8.2	1.96296	1.4902	1.26829	3.48148	3.02623	1.32255	1.70787	2.01888	0.515811	1.01356	1	1	2.01888
AT3G22270	nucleus	Topoisomerase II-associated protein PAT1	High	0.000193088	18	10	8	0.2051	0.0288	3.746e-05	3.889e-05	3.13	39	1.594e-06	9.521e-06	AT3G22270.1 [348-360]	AT3G22270.1 1xPhospho [S354(99.7)]	0	1858.93	2.45646e-05	90	3	3	620.315	620.315	4.5	8.4	1.8	3.7	5.4	1.83333	1.21622	1.55556	1.72222	2.82639	1.07939	2.09469	2.00016	0.506525	1.00011	1	1	2.00016
AT2G26190	plasma membrane	calmodulin-binding family protein	High	0.00718786	2	2	0	1	0.0488	0.00109	0.03424	1.23	1	0.0109	0.3501	AT2G26190.1 [42-48]	AT2G26190.1 1xPhospho [S47(100)]	0	1028.5	0.0879988	100	2	2	514.752	514.752	12.2	14.6	9.7	3.2	11.5	0.536082	3.8125	1.26957	0.835052	0.82646	3.38359	1.70958	1.97321	0.749857	0.980546	1	1	1.97321
AT1G48370	plasma membrane	YSL8, YELLOW STRIPE like 8	High	0.000508289	27	12	15	1	0.6107	8.071e-05	0.0001453	2.44	16	0.0002242	0.0002164	AT1G48370.1 [4-12]	AT1G48370.1 1xPhospho [T7(100)]	1	1295.63	0.00216005	90	3	3	432.548	432.548	6.1	11.7	5.5	1.8	10.7	0.909091	3.38889	1.09346	1.10909	1.40152	3.00764	1.47244	1.96053	0.523954	0.971244	1	1	1.96053
AT4G18070	nucleus	unknown protein; BEST Arabidopsis thaliana protein match is: unknown protein (TAIR:AT1G29530.1); Has 30201 Blast hits to 17322 proteins in 780 species: Archae - 12; Bacteria - 1396; Metazoa - 17338; Fungi - 3422; Plants - 5037; Viruses - 0; Other Eukaryotes - 2996 (source: NCBI BLink).	High	0.000193088	12	5	7	0.9167	0.2763	8.071e-05	3.889e-05	3.33	12	5.15e-05	3.213e-05	AT4G18070.3 [39-52]	AT4G18070.3 1xPhospho [S45(100)]	1	2073.95	0.000141412	100	3	3	691.987	691.987	64.9	71.8	68	25.1	32.5	0.392647	2.58566	2.20923	0.460294	0.605331	2.29477	2.97492	1.95834	0.704422	0.969633	1	1	1.95834
AT3G13570	nucleus	SCL30A, SC35-like splicing factor 30A	High	0.000508289	46	23	23	0.8	0.2443	8.071e-05	0.0001765	3.07	30	0.0001843	0.0006556	AT3G13570.1 [163-170]	AT3G13570.1 1xPhospho [S166(100)]	0	1371.71	0.00187259	100	2	2	686.357	686.357	66.5	155.8	33.8	32	88	1.06805	2.07812	1.77045	1.33432	1.64657	1.84434	2.38407	1.95833	0.220395	0.969622	1	1	1.95833
AT2G35110	endoplasmic reticulum	GRL, NAP1, NAPP, transcription activators	High	0.000193088	20	10	10	0.1613	0.0495	3.746e-05	3.889e-05	5.05	62	1.211e-10	1.907e-07	AT2G35110.1 [6-21]	AT2G35110.1 1xPhospho [S16(99.7)]	0	2183.95	4.17937e-08	90	3	3	728.655	728.655	5.4	4	2.9	1.8	2.9	0.862069	3	1.37931	1.03448	1.32902	2.6625	1.85736	1.94963	0.387696	0.963199	1	1	1.94963
AT1G26470	nucleus	FUNCTIONS IN: molecular_function unknown; INVOLVED IN: regulation of transcription; LOCATED IN: nucleus, H4/H2A histone acetyltransferase complex; EXPRESSED IN: 23 plant structures; EXPRESSED DURING: 15 growth stages; CONTAINS InterPro DOMAIN/s: CT20 (InterPro:IPR012423); Has 60 Blast hits to 60 proteins in 27 species: Archae - 0; Bacteria - 0; Metazoa - 26; Fungi - 2; Plants - 30; Viruses - 0; O…	High	0.000193088	6	3	3	1	0.6656	3.746e-05	3.889e-05	3.05	36	2.825e-05	8.071e-05	AT1G26470.1 [41-50]	AT1G26470.1 1xPhospho [S43(100)]	0	1539.76	0.000514021	100	2	2	770.384	770.384	4.7	3.7	3.1	5.9	2.4	1.96774	0.79661	1.54167	1.41935	3.0336	0.706992	2.07599	1.93886	0.675125	0.95521	1	1	1.93886
AT1G52080	mitochondrion	AR791, actin binding protein family	High	0.000193088	6	3	3	0.0968	0.0813	3.746e-05	3.889e-05	2.46	31	1.077e-05	0.0001075	AT1G52080.1 [384-396]	AT1G52080.1 1xPhospho [S390(100)]	0	1945.98	0.000253447	90	3	3	649.331	649.331	4.7	5.3	3.3	3	2.7	1.15152	1.56667	1.96296	1.48485	1.77525	1.39042	2.6433	1.93632	0.370535	0.95332	1	1	1.93632
AT2G28550	nucleus	RAP2.7, TOE1, related to AP2.7	High	0.000193088	12	7	5	0.3913	0.2096	3.746e-05	3.889e-05	3.34	69	2.347e-09	3.678e-06	AT2G28550.3 [69-87]	AT2G28550.3 1xPhospho [S78(100)]	0	2232.08	4.05734e-07	90	3	3	744.698	744.698	6.7	5.3	2.3	2.3	7.7	1.47826	2.91304	0.688312	2.69565	2.27899	2.58533	0.926872	1.93039	0.509494	0.948896	1	1	1.93039
AT5G10950	nucleus	Tudor/PWWP/MBT superfamily protein	High	0.000193088	22	11	11	0.8846	0.5325	3.746e-05	3.889e-05	3.38	52	1.567e-07	1.273e-05	AT5G10950.1 [341-356]	AT5G10950.1 1xPhospho [S346(100)]	0	2291.13	1.01561e-05	100	3	3	764.381	764.381	4	8.5	5	2.3	3.5	0.62	1.73913	2.42857	0.4	0.955833	1.54348	3.27029	1.9232	0.694577	0.943508	1	1	1.9232
AT3G48050	nucleus	BAH domain ;TFIIS helical bundle-like domain	High	0.000508289	42	24	18	0.5	0.1314	0.0001162	0.0001138	3.88	14	0.0006107	0.0001208	AT3G48050.2 [200-210]; AT3G48060.2 [201-211]	AT3G48050.2 1xPhospho [S203(100)]; AT3G48060.2 1xPhospho [S204(100)]	0	1731.84	0.000978319	100	3	3	577.951	577.951	12.9	8.2	5.9	3.6	10.9	0.983051	3.58333	0.752294	0.677966	1.51554	3.18021	1.01303	1.90292	0.654909	0.928219	1	1	1.90292
AT1G06230	nucleus	GTE4, global transcription factor group E4	High	0.000193088	56	30	26	0.2353	0.1488	3.746e-05	3.889e-05	2.89	17	5.496e-06	1.156e-05	AT1G06230.2 [573-590]	AT1G06230.2 1xPhospho [T581(100)]	1	2122.05	3.25022e-05	100	3	3	708.02	708.021	21.1	43.9	10.7	20.5	35.1	2.00935	1.02927	1.25071	2.34579	3.09774	0.913476	1.68419	1.89847	0.639581	0.924838	1	1	1.89847
AT5G64070	plasma membrane	PI-4KBETA1, PI4KBETA1, phosphatidylinositol 4-OH kinase beta1	High	0.000193088	8	4	4	0.4545	0.1938	3.746e-05	3.889e-05	4.18	55	4.611e-08	1.571e-06	AT5G64070.1 [443-461]	AT5G64070.1 1xPhospho [S449(100)]	0	2639.18	1.86308e-06	90	3	3	880.398	880.398	6.5	8.5	1.8	2.5	9.2	1.38889	2.6	0.923913	1.22222	2.1412	2.3075	1.24413	1.89761	0.330248	0.924185	1	1	1.89761
AT2G07180	plasma membrane	Protein kinase superfamily protein	High	0.000193088	20	10	10	0.0508	0.101	3.746e-05	3.889e-05	5.05	59	2.942e-08	7.96e-07	AT2G07180.1 [390-404]	AT2G07180.1 1xPhospho [S390(100)]	0	1909.87	7.04916e-07	90	3	3	637.295	637.295	2.8	4.2	2.6	2.1	2.6	1.5	1.33333	1.61538	1.61538	2.3125	1.18333	2.17526	1.89036	0.355728	0.918664	1	1	1.89036
AT3G62940	nucleus	Cysteine proteinases superfamily protein	High	0.00677846	3	1	2	1	0.3415	0.001053	0.0005251	1.23	7	0.009628	0.004764	AT3G62940.2 [205-217]	AT3G62940.2 1xPhospho [S209(99.1)]	0	1722.8	0.0791609	90	2	2	861.907	861.906	3.7	4.9	1.8	2.9	4.3	1.94444	1.27586	1.13953	2.22222	2.99769	1.13233	1.53448	1.88817	0.566777	0.916985	1	1	1.88817
AT3G09000	nucleus	proline-rich family protein	High	0.000193088	14	7	7	0.619	0.1092	3.746e-05	0.0001279	2.84	21	1.575e-05	0.0001272	AT3G09000.1 [313-324]	AT3G09000.1 1xPhospho [S321(100)]	0	1582.82	0.000335812	100	3	3	528.277	528.277	22.6	19.5	9.9	9.1	28.1	1.61616	2.48352	0.69395	1.62626	2.49158	2.20412	0.934465	1.87672	0.478381	0.908216	1	1	1.87672
AT2G37340	nucleus	ATRSZ33, RSZ33, arginine/serine-rich zinc knuckle-containing protein 33	High	0.000193088	30	15	15	0.1379	0.0988	3.746e-05	3.889e-05	4.86	58	3.935e-12	1.001e-08	AT2G37340.1 [252-267]	AT2G37340.1 1xPhospho [S256(100)]	0	1998.03	1.35484e-09	100	3	3	666.682	666.682	18.9	49	12.9	10.2	24.5	0.829457	1.85294	2	0.992248	1.27875	1.64449	2.69318	1.87214	0.423879	0.904685	1	1	1.87214
AT5G55300	nucleus	MGO1, TOP1, TOP1ALPHA, DNA topoisomerase I alpha	High	0.000193088	5	2	3	1	0.5667	3.746e-05	3.889e-05	3	15	1.373e-05	7.582e-05	AT5G55300.2 [92-103]	AT5G55300.2 1xPhospho [S92(100)]	1	1898.98	0.000303525	100	3	3	633.664	633.664	12	9.6	5.5	5.6	8.4	1.4	2.14286	1.14286	1.07273	2.15833	1.90179	1.53896	1.86636	0.179674	0.900226	1	1	1.86636
AT1G55480	plastid	ZKT, protein containing PDZ domain, a K-box domain, and a TPR region	High	0.00346952	11	7	4	1	0.5355	0.0006688	0.0003558	1.83	9	0.004431	0.002621	AT1G55480.1 [174-183]	AT1G55480.1 1xPhospho [T181(100)]	0	1630.8	0.0372515	100	3	3	544.27	544.27	3.7	4.8	2.1	2.1	4.4	1.61905	1.7619	1.09091	2.52381	2.49603	1.56369	1.46901	1.84291	0.327703	0.881985	1	1	1.84291
ATCG00120	plastid	ATPA, ATP synthase subunit alpha	High	0.00384688	10	5	5	0.5333	0.3632	0.0006858	0.0003221	1.9	15	0.004608	0.001848	ATCG00120.1 [6-14]	ATCG00120.1 1xPhospho [S10(100)]	0	1339.68	0.0388667	100	2	2	670.345	670.344	16.1	12.3	5.1	9.1	11.5	1.62745	1.76923	1.06957	1.94118	2.50899	1.57019	1.44026	1.83981	0.336682	0.87956	1	1	1.83981
AT1G70100	nucleus	unknown protein; BEST Arabidopsis thaliana protein match is: unknown protein (TAIR:AT1G24160.2); Has 3037 Blast hits to 2309 proteins in 344 species: Archae - 6; Bacteria - 672; Metazoa - 1089; Fungi - 230; Plants - 220; Viruses - 37; Other Eukaryotes - 783 (source: NCBI BLink).	High	0.000508289	13	6	7	1	0.6627	8.071e-05	0.0001453	2.55	17	0.0002429	0.0002484	AT1G70100.3 [97-107]	AT1G70100.3 1xPhospho [S99(100)]	0	1625.81	0.00229004	100	3	3	542.608	542.609	4.8	3.1	2.3	5.2	2.4	1.91304	0.923077	1.29167	0.826087	2.94928	0.819231	1.73934	1.83595	0.616785	0.876527	1	1	1.83595
AT1G31870	nucleus	unknown protein; FUNCTIONS IN: molecular_function unknown; INVOLVED IN: biological_process unknown; LOCATED IN: cytosol, nucleus; EXPRESSED IN: 25 plant structures; EXPRESSED DURING: 15 growth stages; CONTAINS InterPro DOMAIN/s: Protein of unknown function DUF2050, pre-mRNA-splicing factor (InterPro:IPR018609); Has 13303 Blast hits to 9618 proteins in 489 species: Archae - 8; Bacteria - 444; Meta…	High	0.000193088	20	10	10	0.6731	0.3672	3.746e-05	3.889e-05	4.82	52	2.996e-08	1.031e-06	AT1G31870.1 [240-250]	AT1G31870.1 1xPhospho [S244(100)]	0	1691.88	1.02182e-06	100	3	3	564.63	564.63	5.7	11.7	2.9	5.9	7.4	1.62069	0.966102	1.58108	1.89655	2.49856	0.857415	2.12907	1.82835	0.497046	0.870541	1	1	1.82835
AT5G22650	nucleus	ATHD2, ATHD2B, HD2, HD2B, HDA4, HDT02, HDT2, histone deacetylase 2B	High	0.000193088	234	115	119	0.8222	0.5545	3.746e-05	3.889e-05	4.04	45	9.393e-10	1.112e-06	AT5G22650.1 [259-268]	AT5G22650.1 1xPhospho [S266(100)]	0	1579.82	2.01422e-07	100	3	3	527.279	527.279	24.9	73.5	12.4	19	40.3	1.20968	1.31053	1.82382	1.44355	1.86492	1.16309	2.45594	1.82798	0.373669	0.870252	1	1	1.82798
AT5G63320	nucleus	NPX1, nuclear protein X1	High	0.000193088	23	11	12	0.2889	0.1701	3.746e-05	3.889e-05	3.41	45	2.879e-08	4.307e-06	AT5G63320.1 [670-688]	AT5G63320.1 1xPhospho [S686(100)]	0	2549.19	2.77493e-06	100	3	3	850.401	850.401	14	9.8	8.4	4.1	9.5	0.678571	3.41463	1.03158	0.904762	1.04613	3.03049	1.38911	1.82191	0.612346	0.865452	1	1	1.82191
AT1G69200	plastid	FLN2, fructokinase-like 2	High	0.000193088	15	9	6	0.2407	0.0948	3.746e-05	3.889e-05	4.64	54	1.177e-08	4.049e-06	AT1G69200.1 [126-137]	AT1G69200.1 1xPhospho [S131(100)]	0	1714.87	1.39863e-06	100	2	2	857.937	857.936	53.9	72	32.6	31.1	46.5	1.19018	1.73312	1.54839	1.45399	1.83487	1.53814	2.08504	1.81935	0.158066	0.863423	1	1	1.81935
AT3G61860	nucleus	ATRSP31, RSP31, RNA-binding (RRM/RBD/RNP motifs) family protein	High	0.000390438	33	15	18	1	0.495	8.071e-05	0.0001723	3.03	32	5.2e-05	0.0003764	AT3G61860.1 [189-196]; [205-212]	AT3G61860.1 1xPhospho [S191(100)]; 1xPhospho [S207(100)]	0	1256.6	0.000787958	100	3	3	419.537	419.537	70.1	175.4	36.8	50.2	114.6	1.39402	1.39641	1.53054	1.84239	2.14912	1.23932	2.06101	1.81648	0.2897	0.861146	1	1	1.81648
AT3G15220	nucleus	Protein kinase superfamily protein	High	0.00428308	5	2	3	1	0.2893	0.0007522	0.0005707	1.59	2	0.005744	0.005293	AT3G15220.1 [465-477]	AT3G15220.1 1xPhospho [T475(100)]	1	1945.94	0.0488912	100	3	3	649.319	649.319	5.8	5.5	3	4.8	2.4	0.833333	1.20833	2.29167	1.06667	1.28472	1.0724	3.08593	1.81435	0.638738	0.859453	1	1	1.81435
AT4G28080	golgi	Tetratricopeptide repeat (TPR)-like superfamily protein	High	0.000193088	28	13	15	0.381	0.18	3.746e-05	3.889e-05	3.5	42	3.082e-07	1.43e-05	AT4G28080.1 [143-155]	AT4G28080.1 1xPhospho [S146(99.8)]	0	1847.83	1.70595e-05	100	3	3	616.614	616.614	37.5	37	56.3	17.7	16.7	0.369449	2.11864	2.21557	0.349911	0.569568	1.8803	2.98346	1.81111	0.697688	0.856872	1	1	1.81111
AT1G16610	nucleus	RNPS1, SR45, arginine/serine-rich 45	High	0.00179516	18	8	10	1	0.5154	0.0003931	0.0001765	2.6	12	0.002736	0.0008025	AT1G16610.3 [305-312]	AT1G16610.3 1xPhospho [S307(100)]	2	1303.76	0.0167317	80	3	3	435.257	435.257	6.2	7.5	3.7	1.8	7.6	0.675676	3.44444	0.986842	1.08108	1.04167	3.05694	1.32887	1.80916	0.629377	0.85532	1	1	1.80916
AT3G17120	plasma membrane	unknown protein; BEST Arabidopsis thaliana protein match is: unknown protein (TAIR:AT1G02380.1); Has 67 Blast hits to 67 proteins in 11 species: Archae - 0; Bacteria - 0; Metazoa - 0; Fungi - 0; Plants - 67; Viruses - 0; Other Eukaryotes - 0 (source: NCBI BLink).	High	0.00452223	8	4	4	1	0.5759	0.0008013	0.0005046	1.91	13	0.005911	0.003535	AT3G17120.4 [85-94]	AT3G17120.4 1xPhospho [S87(100)]	0	1539.78	0.050366	100	3	3	513.932	513.932	13.4	12.8	7	8.8	11.7	1.68571	1.52273	1.09402	1.57143	2.59881	1.35142	1.47319	1.80781	0.39706	0.854241	1	1	1.80781
AT1G57700	plasma membrane	Protein kinase superfamily protein	High	0.00189937	6	3	3	0.2143	0.1336	0.000366	0.0003743	2.32	14	0.002281	0.002668	AT1G57700.1 [554-561]	AT1G57700.1 1xPhospho [S557(100)]	1	1346.68	0.0181621	100	3	3	449.563	449.564	13.4	15.7	4.5	6.4	18.4	1.53333	2.09375	0.853261	1.46667	2.36389	1.8582	1.14899	1.79036	0.352347	0.840251	1	1	1.79036
AT1G60940	cytosol	SNRK2-10, SNRK2.10, SRK2B, SNF1-related protein kinase 2.10	High	0.000193088	52	26	26	1	0.6844	3.746e-05	3.889e-05	2.44	48	1.261e-06	0.0001139	AT1G60940.1 [350-359]	AT1G60940.1 1xPhospho [S354(100)]	0	1438.67	5.01127e-05	100	3	3	480.228	480.228	22	17.1	10.3	7.9	19.8	1.12621	2.78481	0.863636	1.14563	1.73625	2.47152	1.16296	1.79024	0.378711	0.840155	1	1	1.79024
AT4G30190	plasma membrane	AHA2, HA2, PMA2, H(+)-ATPase 2	High	0.000193088	56	19	37	0.1458	0.0277	3.746e-05	3.889e-05	3.25	48	3.005e-08	2.044e-05	AT4G30190.2 [970-981]	AT4G30190.2 1xPhospho [T980(100)]	0	1640.78	2.8686e-06	100	2	2	820.891	820.892	17.3	26.7	9.9	8	26.4	1.35354	2.1625	1.01136	1.49495	2.0867	1.91922	1.36189	1.78927	0.219091	0.839371	1	1	1.78927
AT3G25610	plasma membrane	ATPase E1-E2 type family protein / haloacid dehalogenase-like hydrolase family protein	High	0.000604223	4	0	4		0.4144		0.0001558	2.22			0.0002529	AT3G25610.1 [1167-1180]	AT3G25610.1 1xPhospho [S1169(100)]	1	1915.01	0.00322269	100		3		639.008	12	18.4	6.6	6.1	15.6	1.31818	1.96721	1.17949	1.25758	2.0322	1.7459	1.58828	1.78879	0.129929	0.838987	1	1	1.78879
AT5G14720	plasma membrane	Protein kinase superfamily protein	High	0.000604223	7	4	3	0.8235	0.3153	0.0002647	0.0001558	2.03	17	0.001542	0.0003375	AT5G14720.2 [447-457]	AT5G14720.2 1xPhospho [S448(100)]	0	1615.87	0.00514983	100	2	2	808.439	808.439	14.4	9.6	5.6	6.6	9.4	1.30357	2.18182	1.02128	1.21429	2.00967	1.93636	1.37524	1.77376	0.20038	0.82681	1	1	1.77376
AT3G17850	nucleus	Protein kinase superfamily protein	High	0.000193088	23	11	12	0.1538	0.3323	0.0001529	3.889e-05	3.31	13	0.0009548	8.548e-05	AT3G17850.1 [865-874]	AT3G17850.1 2xPhospho [S865(100); S869(99.6)]	1	1538.74	0.000587059	100	3	3	513.586	513.586	7	6.5	4.1	2.8	5.5	0.97561	2.5	1.18182	0.829268	1.50407	2.21875	1.59142	1.77141	0.225086	0.8249	1	1	1.77141
AT5G10360	cytosol	EMB3010, RPS6B, Ribosomal protein S6e	High	0.00189937	31	14	17	0.5	0.1648	0.000427	0.0001936	2.73	10	0.002993	0.0008216	AT5G10360.1 [226-234]; AT4G31700.1 [226-234]	AT5G10360.1 1xPhospho [S229(100)]; AT4G31700.1 1xPhospho [S229(100)]	2	1599.86	0.0171473	100	3	3	533.959	533.958	11.3	11.7	6.3	3.6	21.6	1.15873	3.13889	0.541667	1.61905	1.78638	2.78576	0.729402	1.76718	0.593698	0.821449	1	1	1.76718
AT3G21100	nucleus	RNA-binding (RRM/RBD/RNP motifs) family protein	High	0.00168629	6	1	5	0.3333	0.1754	0.0003188	0.0008315	1.14	9	0.001765	0.007426	AT3G21100.4 [414-428]	AT3G21100.4 1xPhospho [S417(97.4)]	0	1807.75	0.0138362	90	2	2	904.381	904.381	5.3	3	1.8	2	5	1.38889	2.65	0.6	1.33333	2.1412	2.35187	0.807953	1.76701	0.48337	0.821311	1	1	1.76701
AT1G21630	plasma membrane	Calcium-binding EF hand family protein	High	0.000193088	36	15	21	0.6	0.3476	3.746e-05	3.889e-05	3.51	40	3.162e-06	1.13e-05	AT1G21630.4 [839-851]	AT1G21630.4 1xPhospho [S850(100)]	0	1923.86	3.14438e-05	90	3	3	641.959	641.958	2.6	4.4	3	1.8	2.5	1.06667	1.44444	1.76	1	1.64444	1.28194	2.37	1.76546	0.319868	0.820045	1	1	1.76546
AT3G63400	nucleus	Cyclophilin-like peptidyl-prolyl cis-trans isomerase family protein	High	0.000604223	13	7	6	0.3333	0.173	0.0001361	0.0001765	2.37	21	0.0007345	0.0005005	AT3G63400.4 [403-411]	AT3G63400.4 1xPhospho [S405(100)]	0	1393.75	0.00576602	100	2	2	697.378	697.378	16.2	49.6	10.4	8.7	26.7	0.721154	1.86207	1.85768	1.70192	1.11178	1.65259	2.50153	1.7553	0.404459	0.811715	1	1	1.7553
AT3G26700	plasma membrane	Protein kinase superfamily protein	High	0.000193088	12	6	6	1	0.5149	3.746e-05	0.0004393	1.34	22	3.76e-05	0.00292	AT3G26700.1 [54-62]	AT3G26700.1 1xPhospho [S60(100)]	0	1357.67	0.000628614	80	2	2	679.341	679.34	5.6	7.4	3.3	3	6.7	1.36364	1.86667	1.10448	0.545455	2.10227	1.65667	1.48728	1.74874	0.183406	0.806315	1	1	1.74874
AT5G64010	nucleus	unknown protein; FUNCTIONS IN: molecular_function unknown; INVOLVED IN: biological_process unknown; LOCATED IN: cellular_component unknown; EXPRESSED IN: 23 plant structures; EXPRESSED DURING: 13 growth stages; Has 34 Blast hits to 34 proteins in 12 species: Archae - 0; Bacteria - 0; Metazoa - 0; Fungi - 0; Plants - 34; Viruses - 0; Other Eukaryotes - 0 (source: NCBI BLink).	High	0.000193088	8	4	4	1	0.764	3.746e-05	0.0001558	1.78	51	7.877e-08	0.0003338	AT5G64010.1 [224-236]	AT5G64010.1 1xPhospho [S231(100)]	1	1727.77	6.00839e-06	100	2	2	864.387	864.386	11.2	11.1	3.6	4.9	14.3	1.38889	2.28571	0.776224	2.86111	2.1412	2.02857	1.04525	1.73834	0.348067	0.797713	1	1	1.73834
AT5G21160	nucleus	LA RNA-binding protein	High	0.000193088	14	7	7	1	0.6898	3.746e-05	3.889e-05	3.61	52	2.846e-07	2.988e-06	AT5G21160.3 [259-275]	AT5G21160.3 1xPhospho [S272(100)]	0	2392.27	4.67725e-06	90	3	3	798.096	798.096	4.7	5.1	2.6	1.8	4.2	0.807692	2.61111	1.21429	1.23077	1.24519	2.31736	1.63514	1.73257	0.313318	0.79291	1	1	1.73257
AT3G46780	plastid	PTAC16, plastid transcriptionally active 16	High	0.000604223	27	15	12	1	0.415	9.82e-05	0.0006155	2	20	0.0004517	0.005821	AT3G46780.1 [447-453]	AT3G46780.1 1xPhospho [T451(100)]	0	1081.6	0.00374962	100	2	2	541.302	541.302	91.9	110.1	39.5	38.9	90.8	0.946835	2.36247	1.21256	1.50633	1.4597	2.09669	1.63281	1.72974	0.190161	0.790552	1	1	1.72974
AT3G29075	nucleus	glycine-rich protein	High	0.00472609	3	0	3		0.5882		0.0003558	1.53			0.002604	AT3G29075.1 [175-186]	AT3G29075.1 1xPhospho [S179(100)]	1	2165.04	0.0552873	100		3		722.35	18.3	33	8.2	12	27	1.41463	1.525	1.22222	1.97561	2.18089	1.35344	1.64583	1.72672	0.242266	0.788035	1	1	1.72672
AT1G80910	golgi	Protein of unknown function (DUF1712)	High	0.000604223	9	4	5	0.3478	0.069	0.0001529	0.0001453	2.32	23	0.0008095	0.0002486	AT1G80910.1 [254-263]	AT1G80910.1 1xPhospho [S257(99.7)]	0	1284.61	0.0031308	100	2	2	642.81	642.81	10.2	8.8	7.2	3.1	9.5	0.638889	3.29032	0.926316	0.555556	0.984954	2.92016	1.24737	1.71749	0.606086	0.780305	1	1	1.71749
AT4G10120	plasma membrane	ATSPS4F, Sucrose-phosphate synthase family protein	High	0.000390438	12	6	6	1	0.6119	8.071e-05	0.0001279	2.68	30	4.821e-05	0.0001512	AT4G10120.1 [178-190]	AT4G10120.1 1xPhospho [S180(100)]	1	2191.05	0.000747045	100	3	3	731.021	731.021	9.7	8.2	3.7	4.7	13.6	1.62162	2.06383	0.602941	1.94595	2.5	1.83165	0.811913	1.71452	0.490815	0.777805	1	1	1.71452
AT2G36330	plasma membrane	Uncharacterised protein family (UPF0497)	High	0.000193088	12	7	5	0.0698	0.0731	3.746e-05	3.889e-05	3.83	43	9.974e-07	1.392e-05	AT2G36330.1 [7-20]	AT2G36330.1 1xPhospho [S12(100)]	0	2038.95	4.19711e-05	100	3	3	680.321	680.321	7.9	6.6	4.6	4.3	6.7	1.3913	1.83721	0.985075	0.565217	2.14493	1.63052	1.32649	1.70065	0.23885	0.766084	1	1	1.70065
AT3G52140	nucleus	tetratricopeptide repeat (TPR)-containing protein	High	0.000193088	17	8	9	0.1111	0.081	3.746e-05	3.889e-05	3.95	45	1.471e-06	2.854e-06	AT3G52140.4 [86-101]	AT3G52140.4 1xPhospho [S91(99.7)]	0	2299.05	4.37682e-06	100	3	3	767.02	767.02	3.1	3.4	2.6	2.3	3.9	1.76923	1.34783	0.871795	2.23077	2.72756	1.1962	1.17395	1.69924	0.514204	0.764886	1	1	1.69924
AT4G14750	nucleus	IQD19, IQ-domain 19	High	0.000193088	28	16	12	0.2222	0.0123	3.746e-05	3.889e-05	4.08	45	8.036e-06	3.399e-05	AT4G14750.3 [381-391]	AT4G14750.3 1xPhospho [S382(99.6)]	0	1617.82	0.000153659	100	2	3	809.416	539.946	49.8	40.4	21.6	17.9	61.1	1.125	2.78212	0.661211	1.6713	1.73438	2.46913	0.890379	1.69796	0.456111	0.763805	1	1	1.69796
AT4G31880	nucleus	LOCATED IN: cytosol, chloroplast; EXPRESSED IN: 24 plant structures; EXPRESSED DURING: 14 growth stages; BEST Arabidopsis thaliana protein match is: Tudor/PWWP/MBT superfamily protein (TAIR:AT1G15940.1); Has 137162 Blast hits to 70781 proteins in 2973 species: Archae - 289; Bacteria - 24182; Metazoa - 56725; Fungi - 20130; Plants - 6559; Viruses - 758; Other Eukaryotes - 28519 (source: NCBI BLink…	High	0.000193088	29	15	14	0.3462	0.2278	3.746e-05	3.889e-05	4.17	52	1.108e-07	4.021e-05	AT4G31880.2 [581-592]; AT4G31880.1 [582-593]	AT4G31880.2 1xPhospho [S586(100)]; AT4G31880.1 1xPhospho [S587(100)]	0	1871.92	7.81184e-06	100	3	3	624.643	624.643	24.1	33.1	14.6	14.2	20.4	0.90411	1.69718	1.62255	1.4589	1.39384	1.50625	2.18491	1.695	0.247094	0.761283	1	1	1.695
AT3G14660	endoplasmic reticulum	CYP72A13, cytochrome P450, family 72, subfamily A, polypeptide 13	High	0.000604223	4	3	1	1	0.5903	0.0001162	0.0005123	1.44	23	0.0004682	0.003753	AT3G14660.1 [59-67]	AT3G14660.1 1xPhospho [S61(100)]	0	1363.63	0.0038651	90	2	2	682.318	682.318	9.7	10.2	4.1	6.4	14.1	1.78049	1.51562	0.723404	1.56098	2.74492	1.34512	0.974128	1.68805	0.539175	0.755361	1	1	1.68805
AT3G55020	nucleus	Ypt/Rab-GAP domain of gyp1p superfamily protein	High	0.000193088	89	49	40	0.1452	0.0437	3.746e-05	3.889e-05	4.12	62	8.405e-10	2.538e-07	AT3G55020.1 [752-765]	AT3G55020.1 1xPhospho [S758(100)]	0	1846.85	1.37699e-07	90	3	3	616.288	616.288	4.1	2.9	2.7	1.8	5.2	1.48148	2.27778	0.557692	1.2963	2.28395	2.02153	0.750982	1.68549	0.473354	0.753165	1	1	1.68549
AT3G17440	plasma membrane	ATNPSN13, NPSN13, novel plant snare 13	High	0.000193088	19	9	10	1	0.7214	3.746e-05	3.889e-05	4.81	19	6.583e-07	4.821e-07	AT3G17440.1 [68-79]	AT3G17440.1 1xPhospho [S74(100)]	1	1925.94	3.44708e-07	100	3	3	642.65	642.65	15.5	12	8.1	10.6	7.2	0.975309	1.46226	1.66667	1	1.5036	1.29776	2.24431	1.68189	0.287421	0.750084	1	1	1.68189
AT4G24200	nucleus	Transcription elongation factor (TFIIS) family protein	High	0.000884904	6	2	4	1	0.6103	0.0009139	0.0001723	2.13	11	0.007137	0.0003796	AT4G24200.2 [554-565]	AT4G24200.2 1xPhospho [S559(100)]	0	1913.89	0.0061859	80	3	3	638.633	638.633	5	6.4	3.5	2.9	4.2	0.942857	1.72414	1.52381	0.771429	1.45357	1.53017	2.05194	1.67856	0.187996	0.747226	1	1	1.67856
AT3G56850	nucleus	AREB3, DPBF3, ABA-responsive element binding protein 3	High	0.000508289	6	3	3	1	0.6007	8.071e-05	0.0001279	3.03	29	8.309e-05	0.0001865	AT3G56850.1 [215-223]	AT3G56850.1 1xPhospho [S217(100)]	0	1455.79	0.00108363	100	2	2	728.397	728.396	21.9	22.4	12.7	21.7	18.6	1.62992	1.00922	1.2043	0.76378	2.5128	0.89568	1.6217	1.67672	0.467631	0.745645	1	1	1.67672
AT3G62410	plastid	CP12, CP12-2, CP12 domain-containing protein 2	High	0.000390438	6	3	3	0.8095	0.6083	9.82e-05	3.889e-05	2.17	21	0.0003753	0.0001002	AT3G62410.1 [54-66]	AT3G62410.1 1xPhospho [S61(100)]	0	1809.94	0.000739097	90	3	3	603.984	603.984	5.2	4	1.8	3.1	3.7	1.33333	1.67742	1.08108	1.55556	2.05556	1.48871	1.45577	1.66668	0.194671	0.736976	1	1	1.66668
AT5G41810	nucleus	unknown protein; BEST Arabidopsis thaliana protein match is: unknown protein (TAIR:AT1G64340.1); Has 876 Blast hits to 690 proteins in 132 species: Archae - 0; Bacteria - 38; Metazoa - 180; Fungi - 112; Plants - 59; Viruses - 2; Other Eukaryotes - 485 (source: NCBI BLink).	High	0.000193088	7	4	3	0.2553	0.1211	3.746e-05	3.889e-05	4.13	47	2.8e-06	2.061e-05	AT5G41810.1 [66-78]	AT5G41810.1 1xPhospho [S69(100)]	0	1948.93	7.468e-05	70	3	3	650.316	650.316	5	5.1	1.8	4.1	4.6	1.55556	1.21951	1.1087	2.22222	2.39815	1.08232	1.49296	1.65781	0.388688	0.729276	1	1	1.65781
AT3G02050	vacuole	ATKT4, ATKUP3, KUP3, K+ uptake transporter 3	High	0.000193088	12	12	0	0.5102		3.746e-05			49	4.691e-08		AT3G02050.1 [2-11]	AT3G02050.1 1xPhospho [S9(100)]	0	1279.62	4.03434e-06	100	2		640.315		64.1	138.4	46.1	32.4	127.2	1.13666	1.9784	1.08805	1.46638	1.75235	1.75583	1.46516	1.65778	0.0963159	0.72925	1	1	1.65778
AT4G00238	nucleus	DNA-binding storekeeper protein-related transcriptional regulator	High	0.000193088	12	6	6	0.9783	0.5651	3.746e-05	3.889e-05	3.84	46	3.748e-07	3.53e-05	AT4G00238.1 [72-81]; [86-95]	AT4G00238.1 1xPhospho [S77(100)]; 1xPhospho [S91(100)]	0	1496.78	1.98341e-05	100	2	2	748.892	748.893	51.9	66.2	41.5	30	38	0.703614	1.73	1.74211	0.727711	1.08474	1.53537	2.3459	1.65534	0.368973	0.727125	1	1	1.65534
AT5G64270	nucleus	splicing factor, putative	High	0.000193088	28	14	14	0.4706	0.1551	3.746e-05	3.889e-05	3.61	34	7e-06	2.959e-05	AT5G64270.1 [234-244]	AT5G64270.1 1xPhospho [T238(100)]	1	1425.7	0.000125561	100	3	3	475.907	475.907	19.2	14.2	9.1	8.2	22.2	1.30769	2.34146	0.63964	1.2967	2.01603	2.07805	0.861331	1.6518	0.395641	0.724041	1	1	1.6518
AT4G25500	nucleus	AT-SRP40, ATRSP35, ATRSP40, RSP35, arginine/serine-rich splicing factor 35	High	0.000193088	16	8	8	0.68	0.3903	3.746e-05	3.889e-05	3.51	25	1.752e-05	0.0001075	AT4G25500.4 [209-217]	AT4G25500.4 1xPhospho [S211(100)]	0	1200.6	0.000363946	100	2	2	600.803	600.802	64.7	166.6	39.5	39.1	111.1	0.951899	1.65473	1.49955	1.33165	1.46751	1.46857	2.01928	1.65179	0.183745	0.724028	1	1	1.65179
AT5G52040	nucleus	ATRSP41, RNA-binding (RRM/RBD/RNP motifs) family protein	High	0.000508289	24	12	12	1	0.1031	8.071e-05	0.0008894	1.94	35	0.0001068	0.008536	AT5G52040.1 [173-180]	AT5G52040.1 1xPhospho [S177(100)]	0	1188.52	0.00128254	80	2	2	594.765	594.765	5.4	7.8	3	1.8	7.7	0.6	3	1.01299	1.33333	0.925	2.6625	1.36408	1.65053	0.521621	0.722925	1	1	1.65053
AT1G19450	vacuole	Major facilitator superfamily protein	High	0.000193088	14	7	7	0.375	0.1392	3.746e-05	3.889e-05	3.16	32	3.015e-05	5.226e-05	AT1G19450.1 [32-43]	AT1G19450.1 1xPhospho [S34(100)]	0	1673.81	0.000286421	100	2	2	837.409	837.409	16.9	28.2	9.2	12	30.8	1.59783	1.40833	0.915584	1.8587	2.46332	1.2499	1.23292	1.64871	0.407333	0.721337	1	1	1.64871
AT5G20360	nucleus	Octicosapeptide/Phox/Bem1p (PB1) domain-containing protein / tetratricopeptide repeat (TPR)-containing protein	High	0.000193088	42	21	21	0.9767	0.5903	3.746e-05	3.889e-05	4.93	43	9.081e-08	3.079e-06	AT5G20360.1 [298-309]	AT5G20360.1 1xPhospho [S298(100)]	0	1842.84	4.87907e-06	100	3	3	614.951	614.951	63.2	56.4	106.8	80.7	98.3	0.320225	0.783147	0.573754	0.481273	0.49368	0.695043	0.77261	0.653778	0.0831217	-0.613128	1	1	0.653778
AT1G68060	cytosol	ATMAP70-1, MAP70-1, microtubule-associated proteins 70-1	High	0.000193088	14	7	7	0.7963	0.3516	3.746e-05	3.889e-05	5.29	54	1.16e-09	1.876e-07	AT1G68060.1 [408-419]	AT1G68060.1 1xPhospho [S410(100)]	1	1840.97	8.94266e-08	100	3	3	614.327	614.327	36.4	28.7	37.9	42.8	50.8	0.287599	0.850467	0.564961	0.646438	0.443382	0.75479	0.760769	0.65298	0.104813	-0.614889	1	1	0.65298
AT3G10540	cytosol	3-phosphoinositide-dependent protein kinase	High	0.000193088	32	15	17	0.3333	0.1956	3.746e-05	3.889e-05	3.63	39	1.416e-05	0.0001091	AT3G10540.1 [375-384]; AT5G04510.1 [380-389]	AT3G10540.1 1xPhospho [S377(100)]; AT5G04510.1 1xPhospho [S382(100)]	0	1419.67	0.000310635	90	2	2	710.339	710.339	3.2	3.5	5.5	3.7	6.9	0.327273	0.864865	0.507246	0.6	0.504545	0.767568	0.683052	0.651722	0.0775271	-0.617672	1	1	0.651722
AT5G42950	nucleus	GYF domain-containing protein	High	0.000604223	7	3	4	0.6	0.3033	0.0002075	0.0001453	2.11	20	0.001253	0.0002449	AT5G42950.1 [716-727]	AT5G42950.1 1xPhospho [S716(100)]	0	1718.81	0.00306163	100	2	2	859.91	859.91	7.6	8.5	10.7	11.5	11.4	0.233645	0.66087	0.745614	0.46729	0.360202	0.586522	1.00404	0.650253	0.18857	-0.620927	1	1	0.650253
AT5G18230	nucleus	transcription regulator NOT2/NOT3/NOT5 family protein	High	0.000193088	17	9	8	0.1	0.0497	3.746e-05	3.889e-05	4.63	50	2.296e-11	1.006e-07	AT5G18230.2 [420-437]	AT5G18230.2 1xPhospho [S433(100)]	0	2452.29	1.16922e-08	100	3	3	818.102	818.102	17.3	15.5	16.6	18	33	0.301205	0.961111	0.469697	0.861446	0.464357	0.852986	0.632488	0.649944	0.112526	-0.621613	1	1	0.649944
AT5G07120	golgi,cytosol	SNX2b, sorting nexin 2B	High	0.000193088	17	10	7	0.4074	0.1007	3.746e-05	3.889e-05	2.98	27	2.894e-05	1.944e-05	AT5G07120.1 [320-338]; AT5G58440.1 [333-351]	AT5G07120.1 1xPhospho [S323(100)]; AT5G58440.1 1xPhospho [S336(100)]	0	2825.43	6.86709e-05	100	3	3	942.484	942.481	36.8	38.1	64.3	50.8	60	0.290824	0.724409	0.635	0.508554	0.448354	0.642913	0.855083	0.648784	0.117449	-0.624191	1	1	0.648784
AT3G13060	nucleus	ECT5, evolutionarily conserved C-terminal region 5	High	0.000193088	12	6	6	0.2754	0.1016	3.746e-05	3.889e-05	4.33	69	8.777e-09	7.272e-07	AT3G13060.2 [25-39]	AT3G13060.2 1xPhospho [S37(100)]	0	2161.06	6.20983e-07	100	3	3	721.023	721.024	5.7	6.6	5.9	7.9	11.5	0.338983	0.721519	0.573913	0.711864	0.522599	0.640348	0.772824	0.645257	0.0722756	-0.632054	1	1	0.645257
AT2G35050	golgi	Protein kinase superfamily protein with octicosapeptide/Phox/Bem1p domain	High	0.000193088	101	63	38	0.2073	0.1634	3.746e-05	3.889e-05	4.04	82	1.878e-10	3.335e-07	AT2G35050.1 [527-550]	AT2G35050.1 1xPhospho [S548(100)]	0	3016.47	5.86052e-08	80	3	3	1006.16	1006.16	3.3	1.9	3.1	5.1	7	0.645161	0.647059	0.271429	1.96774	0.994624	0.574265	0.365502	0.644797	0.185004	-0.633083	1	1	0.644797
AT1G55860	nucleus	UPL1, ubiquitin-protein ligase 1	High	0.000193088	35	17	18	1	0.7905	3.746e-05	3.889e-05	3.58	63	1.113e-09	1.19e-05	AT1G55860.1 [2590-2602]	AT1G55860.1 1xPhospho [S2598(100)]	0	1756.76	2.29339e-07	90	2	2	878.882	878.882	10.1	10.9	8.7	10.8	18.7	0.206897	0.935185	0.582888	0.689655	0.318966	0.829977	0.78491	0.644617	0.163345	-0.633485	1	1	0.644617
AT4G27270	plasma membrane	Quinone reductase family protein	High	0.000193088	9	4	5	0.3721	0.0972	3.746e-05	3.889e-05	2.88	43	7.517e-07	6.455e-05	AT4G27270.1 [160-175]	AT4G27270.1 1xPhospho [S162(100)]	0	1765.77	3.37989e-05	100	3	3	589.263	589.263	12.5	9.3	11.6	19.6	12.9	0.25	0.637755	0.72093	1.11207	0.385417	0.566008	0.970796	0.64074	0.173066	-0.642189	1	1	0.64074
AT2G20850	plasma membrane	SRF1, STRUBBELIG-receptor family 1	High	0.000604223	4	2	2	0.5385	0.0561	0.0001162	0.0001936	1.96	13	0.0004983	0.0008881	AT2G20850.1 [368-381]	AT2G20850.1 1xPhospho [T378(100)]	0	2062.01	0.00406763	100	3	3	688.006	688.007	13.9	4.8	8.9	11.1	16.4	0.269663	1.25225	0.292683	1.1236	0.41573	1.11137	0.394123	0.640409	0.235565	-0.642934	1	1	0.640409
AT3G59290	nucleus	ENTH/VHS family protein	High	0.000193088	23	11	12	0.0833	0.1146	3.746e-05	3.889e-05	3.84	24	2.85e-05	4.008e-05	AT3G59290.1 [234-244]	AT3G59290.1 1xPhospho [S236(100)]	1	1563.71	0.000195215	80	3	3	521.908	521.908	4.1	3.5	4.9	5.2	7.2	0.367347	0.788462	0.486111	1.16327	0.566327	0.69976	0.654591	0.640226	0.0391828	-0.643347	1	1	0.640226
AT5G55230	cytosol	ATMAP65-1, MAP65-1, MAP65-1, microtubule-associated proteins 65-1	High	0.000193088	44	21	23	1	0.6034	3.746e-05	3.889e-05	5.22	65	2.029e-08	4.108e-06	AT5G55230.2 [559-570]	AT5G55230.2 1xPhospho [S561(100)]	1	1638.83	2.12127e-06	100	3	3	546.947	546.947	6.4	4.7	8.6	7.5	9.4	0.313953	0.853333	0.5	0.883721	0.484012	0.757333	0.673294	0.638213	0.0808274	-0.64789	1	1	0.638213
AT2G28290	nucleus	CHR3, SYD, P-loop containing nucleoside triphosphate hydrolases superfamily protein	High	0.000604223	10	6	4	0.1429	0.0385	0.0001162	0.00034	1.56	21	0.0004852	0.002412	AT2G28290.5 [2526-2546]	AT2G28290.5 1xPhospho [S2528(98.9)]	1	2705.25	0.00397151	100	3	3	902.421	902.421	7.7	4.8	8.7	9.4	8.3	0.264368	0.819149	0.578313	1.36782	0.407567	0.726995	0.77875	0.63777	0.116067	-0.648891	1	1	0.63777
AT1G35160	cytosol	14-3-3PHI, GF14 PHI, GRF4, GF14 protein phi chain	High	0.000193088	32	16	16	0.6176	0.2712	3.746e-05	3.889e-05	5.42	68	3.273e-10	3.738e-07	AT1G35160.1 [235-253]	AT1G35160.1 1xPhospho [S248(100)]	0	2789.3	8.9697e-08	100	3	3	930.438	930.438	44	32.9	57.7	64.1	60.8	0.369151	0.686427	0.541118	0.762565	0.569107	0.609204	0.728664	0.635658	0.0479215	-0.653676	1	1	0.635658
AT3G19840	nucleus	ATPRP40C, PRP40C, pre-mRNA-processing protein 40C	High	0.00846982	22	12	10	1	0.5307	0.001303	0.001487	1.79	11	0.01426	0.0157	AT3G19840.1 [218-226]	AT3G19840.1 1xPhospho [S222(100)]	1	1535.83	0.109029	100	3	3	512.616	512.616	2.9	3.6	5.5	5.1	5.4	0.327273	0.568627	0.666667	1.10909	0.504545	0.504657	0.897725	0.635643	0.131041	-0.653712	1	1	0.635643
AT3G25680	plastid	FUNCTIONS IN: molecular_function unknown; INVOLVED IN: biological_process unknown; LOCATED IN: chloroplast; EXPRESSED IN: 21 plant structures; EXPRESSED DURING: 13 growth stages; CONTAINS InterPro DOMAIN/s: S-layer homology domain (InterPro:IPR001119); BEST Arabidopsis thaliana protein match is: unknown protein (TAIR:AT5G23890.1); Has 2454 Blast hits to 2065 proteins in 355 species: Archae - 39; …	High	0.000604223	10	5	5	0.4583	0.1837	9.82e-05	0.0005123	2.45	24	0.0004038	0.003978	AT3G25680.1 [217-223]	AT3G25680.1 1xPhospho [S219(100)]	0	1127.57	0.00340581	100	2	2	564.286	564.286	14.2	7.7	11.7	17.2	24.6	0.487179	0.825581	0.313008	0.65812	0.751068	0.732703	0.421493	0.635088	0.106929	-0.654971	1	1	0.635088
AT1G73630	plasma membrane	EF hand calcium-binding protein family	High	0.000193088	10	5	5	0.2619	0.1153	3.746e-05	3.889e-05	3.47	42	1.712e-06	1.276e-05	AT1G73630.1 [47-59]	AT1G73630.1 1xPhospho [S51(100)]	0	1825.79	3.7439e-05	100	2	2	913.396	913.396	12.9	8.3	15.4	21.8	17.5	0.480519	0.591743	0.474286	0.922078	0.740801	0.525172	0.638668	0.63488	0.0622755	-0.655444	1	1	0.63488
AT2G27720	cytosol	60S acidic ribosomal protein family	High	0.000193088	47	22	25	0.803	0.5048	3.746e-05	3.889e-05	4.16	66	1.174e-07	4.276e-06	AT2G27720.2 [118-130]; AT2G27710.1 [103-115]	AT2G27720.2 1xPhospho [S120(100)]; AT2G27710.1 1xPhospho [S105(100)]	0	1829.7	7.81184e-06	100	2	2	915.355	915.355	31	31.3	33.2	41.9	54.5	0.301205	0.739857	0.574312	0.756024	0.464357	0.656623	0.773362	0.631447	0.0900856	-0.663266	1	1	0.631447
AT1G55490	plastid	CPN60B, LEN1, chaperonin 60 beta	High	0.000193088	18	10	8	0.0238	0.0134	3.746e-05	3.889e-05	4.47	42	5.875e-06	4.322e-06	AT1G55490.5 [382-397]	AT1G55490.5 1xPhospho [S384(99.5)]	0	2146.07	7.93057e-06	90	3	3	716.027	716.027	15.8	9.3	11.6	16.6	15.5	0.155172	0.951807	0.6	0.284483	0.239224	0.844729	0.807953	0.630635	0.195993	-0.665122	1	1	0.630635
AT2G43320	golgi,plasma membrane	S-adenosyl-L-methionine-dependent methyltransferases superfamily protein	High	0.00200659	51	32	19	0.4	0.3736	0.0004092	0.0005123	1.82	15	0.0029	0.003796	AT2G43320.1 [172-181]	AT2G43320.1 2xPhospho [S175(100); T178(100)]	0	1500.67	0.0236063	100	2	2	750.837	750.837	12.5	6.9	14.8	10.9	17.3	0.216216	1.14679	0.398844	0.77027	0.333333	1.01778	0.537078	0.629396	0.202901	-0.667961	1	1	0.629396
AT3G12580	cytosol	ATHSP70, HSP70, heat shock protein 70	High	0.00100539	8	3	5	0.7143	0.2095	0.0002075	0.0001936	1.48	7	0.001172	0.0008642	AT3G12580.1 [40-52]; AT5G02490.1 [40-52]; AT3G09440.4 [40-52]; AT5G02500.1 [40-52]	AT3G12580.1 1xPhospho [S43(100)]; AT5G02490.1 1xPhospho [S43(100)]; AT3G09440.4 1xPhospho [S43(100)]; AT5G02500.1 1xPhospho [S43(100)]	0	1782.81	0.00908068	100	2	2	891.912	891.912	9.7	3.7	8.6	10	8.9	0.302326	0.97	0.41573	0.44186	0.466085	0.860875	0.559818	0.628926	0.119089	-0.669038	1	1	0.628926
AT5G58530	nucleus	Glutaredoxin family protein	High	0.000508289	11	4	7	1	0.4964	8.071e-05	0.0001279	2.76	29	0.0001805	0.0001712	AT5G58530.1 [76-85]	AT5G58530.1 1xPhospho [S78(100)]	0	1410.68	0.00169383	100	2	2	705.844	705.844	3.6	9.7	8.1	6.5	14.3	0.296296	0.553846	0.678322	0.419753	0.45679	0.491538	0.91342	0.620583	0.146762	-0.688304	1	1	0.620583
AT1G17720	nucleus	ATB BETA, Protein phosphatase 2A, regulatory subunit PR55	High	0.00189937	10	6	4	0.7895	0.3146	0.0003931	0.0004719	2.13	19	0.002518	0.003427	AT1G17720.1 [446-452]	AT1G17720.1 1xPhospho [S449(100)]	0	1060.51	0.0202253	100	2	2	530.756	530.756	28.8	51.7	59.5	51.6	74.4	0.27395	0.55814	0.694892	0.820168	0.422339	0.495349	0.935734	0.617807	0.160354	-0.694771	1	1	0.617807
AT1G07090	nucleus	LSH6, Protein of unknown function (DUF640)	High	0.000193088	75	38	37	0.1091	0.0602	3.746e-05	3.889e-05	5.48	55	9.916e-12	5.546e-09	AT1G07090.1 [14-31]	AT1G07090.1 1xPhospho [S24(100)]	0	2079.96	5.81869e-10	100	3	3	693.991	693.991	14.6	10.6	18.1	15.8	24.7	0.287293	0.924051	0.42915	0.751381	0.44291	0.820095	0.577888	0.613631	0.110341	-0.704557	1	1	0.613631
AT4G36550	nucleus	ARM repeat superfamily protein	High	0.000508289	46	31	15	0.1429	0.0448	8.071e-05	0.0001279	2.01	14	0.0002179	0.0001331	AT4G36550.1 [676-695]	AT4G36550.1 1xPhospho [S679(98.9)]	0	2614.39	0.00113604	90	3	3	872.135	872.135	2	2.7	3.8	3.4	6.2	0.473684	0.588235	0.435484	1.15789	0.730263	0.522059	0.586417	0.612913	0.0615461	-0.706245	1	1	0.612913
AT2G45070	endoplasmic reticulum	SEC61 BETA, Preprotein translocase Sec, Sec61-beta subunit protein	High	0.000193088	58	29	29	0.5714	0.1145	3.746e-05	0.0001558	2.62	35	1.954e-06	0.0003517	AT2G45070.3 [10-19]	AT2G45070.3 1xPhospho [S17(99.7)]	0	1247.57	6.99169e-05	100	2	3	624.285	416.526	42.5	54.9	76.7	63.2	100.1	0.318123	0.672468	0.548452	0.843546	0.490439	0.596816	0.738538	0.608598	0.071862	-0.716439	1	1	0.608598
AT2G43790	cytosol	ATMAPK6, ATMPK6, MAPK6, MPK6, MAP kinase 6	High	0.000193088	44	22	22	0.1549	0.0766	3.746e-05	3.889e-05	4.96	71	2.944e-10	9.125e-07	AT2G43790.1 [213-227]	AT2G43790.1 1xPhospho [Y223(99.5)]	0	2088.94	8.26766e-08	100	3	3	696.985	696.985	38.7	31.2	45.1	62.5	71.3	0.430155	0.6192	0.437588	0.911308	0.663156	0.54954	0.58925	0.600649	0.0332896	-0.735406	1	1	0.600649
AT3G04910	nucleus	ATWNK1, WNK1, ZIK4, with no lysine (K) kinase 1	High	0.0027316	7	4	3	0.1538	0.1733	0.0005585	0.007253	0.75	13	0.003808	0.08512	AT3G04910.1 [496-506]	AT3G04910.1 1xPhospho [S497(98.5)]	0	1584.7	0.031711	80	2	2	792.853	792.854	3.4	2.4	4.9	4.6	5.6	0.367347	0.73913	0.428571	0.55102	0.566327	0.655978	0.577109	0.599805	0.0282588	-0.737435	1	1	0.599805
AT2G37710	plasma membrane	RLK, receptor lectin kinase	High	0.000193088	69	32	37	0.4079	0.1863	3.746e-05	3.889e-05	5.42	76	2.304e-13	3.904e-08	AT2G37710.1 [659-675]	AT2G37710.1 1xPhospho [T661(100)]	0	1905.89	3.43093e-10	100	2	3	953.449	635.968	4	14.4	12.4	11.5	20.6	0.354839	0.347826	0.699029	1.17742	0.547043	0.308696	0.941304	0.599014	0.184458	-0.739338	1	1	0.599014
AT5G12430	nucleus	Heat shock protein DnaJ with tetratricopeptide repeat	High	0.000193088	11	5	6	0.7083	0.2355	8.071e-05	3.889e-05	2.42	24	0.0001624	6.607e-05	AT5G12430.1 [77-92]	AT5G12430.1 1xPhospho [S78(100)]	0	1919.87	0.000403368	90	2	2	960.44	960.44	9.4	9.8	8.8	11.4	17.6	0.204545	0.824561	0.556818	0.943182	0.315341	0.731798	0.749805	0.598981	0.141915	-0.739417	1	1	0.598981
AT5G27990	nucleus	Pre-rRNA-processing protein TSR2, conserved region	High	0.000193088	26	15	11	0.3883	0.1293	3.746e-05	3.889e-05	5.57	103	4.995e-11	2.808e-07	AT5G27990.1 [129-156]	AT5G27990.1 1xPhospho [S137(100)]	0	3643.45	2.1255e-08	100	3	4	1215.15	911.617	21.4	21.1	30.6	32.4	40.2	0.320261	0.660494	0.524876	0.866013	0.493736	0.586188	0.706791	0.595572	0.0616824	-0.747652	1	1	0.595572
AT3G13360	nucleus	WIP3, WPP domain interacting protein 3	High	0.000604223	3	2	1	0.4	0.0313	9.82e-05	0.0001765	1.6	5	0.0003845	0.0007012	AT3G13360.2 [300-313]	AT3G13360.2 1xPhospho [S308(98.1)]	1	2179.04	0.00327523	90	3	3	727.019	727.019	4.4	4.4	5.6	7.7	7.7	0.321429	0.571429	0.571429	1.26786	0.495536	0.507143	0.769479	0.590719	0.0894427	-0.759456	1	1	0.590719
AT4G17090	plastid	BAM3, BMY8, CT-BMY, chloroplast beta-amylase	High	0.000193088	16	8	8	0.25	0.01	3.746e-05	3.889e-05	4.98	40	2.267e-07	1.249e-06	AT4G17090.1 [462-475]	AT4G17090.1 1xPhospho [S464(100)]	0	1823.85	1.34482e-06	100	3	3	608.622	608.622	20	14.8	20.3	25.7	41	0.384236	0.77821	0.360976	0.458128	0.592365	0.690661	0.486085	0.589704	0.059071	-0.761938	1	1	0.589704
AT1G79830	golgi	GC5, golgin candidate 5	High	0.000193088	39	20	19	0.2222	0.1329	3.746e-05	3.889e-05	5.04	27	4.657e-08	3.242e-08	AT1G79830.4 [217-229]	AT1G79830.4 1xPhospho [S221(100)]	0	1971.01	7.25719e-09	100	3	3	657.675	657.675	11	7.9	13.1	19	15.1	0.351145	0.578947	0.523179	0.954198	0.541349	0.513816	0.704506	0.586557	0.0595079	-0.769657	1	1	0.586557
AT5G23090	nucleus	NF-YB13, nuclear factor Y, subunit B13	High	0.000193088	26	14	12	0.1765	0.0495	3.746e-05	3.889e-05	4.65	17	1.093e-06	2.671e-07	AT5G23090.1 [138-159]	AT5G23090.1 1xPhospho [S156(98.7)]	1	2702.21	1.48045e-07	100	3	3	901.406	901.406	14.2	16.3	18.4	26.6	29.6	0.336957	0.533835	0.550676	1.1413	0.519475	0.473778	0.741533	0.578262	0.0826946	-0.790205	1	1	0.578262
AT5G11330	extracellular	FAD/NAD(P)-binding oxidoreductase family protein	High	0.000193088	29	14	15	0.2308	0.1033	3.746e-05	3.889e-05	5.13	78	1.112e-11	3.887e-08	AT5G11330.1 [37-57]	AT5G11330.1 1xPhospho [S44(99.6)]	0	2302.13	6.7094e-09	90	3	3	768.047	768.047	2.6	2.3	5.3	4.9	4.3	0.339623	0.530612	0.534884	0.622642	0.523585	0.470918	0.720268	0.57159	0.0758776	-0.806946	1	1	0.57159
AT4G17890	golgi	AGD8, ARF-GAP domain 8	High	0.000193088	21	11	10	0.1389	0.0479	3.746e-05	3.889e-05	3.13	36	2.615e-06	0.0001121	AT4G17890.1 [240-249]	AT4G17890.1 1xPhospho [S245(99.6)]	0	1265.57	8.72544e-05	100	2	2	633.29	633.29	14.9	12.9	23.8	19	29.2	0.268908	0.784211	0.441781	0.747899	0.414566	0.695987	0.594897	0.568483	0.0823057	-0.81481	1	1	0.568483
AT2G42590	cytosol	GF14 MU, GRF9, general regulatory factor 9	High	0.000193088	30	15	15	0.3875	0.2069	3.746e-05	3.889e-05	6.91	80	1.028e-13	2.937e-10	AT2G42590.1 [229-248]	AT2G42590.1 1xPhospho [S239(100)]	0	2741.27	8.73599e-12	100	3	3	914.428	914.428	11.9	12.2	14.6	19.3	21.4	0.239726	0.61658	0.570093	0.849315	0.369578	0.547215	0.767681	0.561491	0.115144	-0.832665	1	1	0.561491
AT3G22980	cytosol	Ribosomal protein S5/Elongation factor G/III/V family protein	High	0.00346952	90	54	36	0.75	0.2255	0.0006688	0.0003221	2.35	8	0.004505	0.001958	AT3G22980.2 [64-70]	AT3G22980.2 1xPhospho [S68(100)]	0	1259.7	0.0378893	100	2	2	630.354	630.354	61.9	37.6	132.6	109.5	64.9	0.258673	0.565297	0.579353	0.536953	0.398787	0.501701	0.78015	0.560213	0.113911	-0.835954	1	1	0.560213
AT3G13990	cytosol	Kinase-related protein of unknown function (DUF1296)	High	0.000193088	103	71	32	0.1613	0.1525	3.746e-05	3.889e-05	3.41	31	1.508e-05	2.035e-05	AT3G13990.1 [494-510]	AT3G13990.1 2xPhospho [S496(99.5); S502(100)]	0	2416.15	7.33499e-05	100	3	3	806.053	806.053	4.8	3.6	11.1	6.8	6.8	0.216216	0.705882	0.529412	0.477477	0.333333	0.626471	0.7129	0.557568	0.11486	-0.842781	1	1	0.557568
AT3G19770	nucleus	ATVPS9A, VPS9, VPS9A, Vacuolar sorting protein 9 (VPS9) domain	High	0.000193088	15	6	9	0.125	0.0303	3.746e-05	3.889e-05	5.95	40	4.233e-09	1.744e-08	AT3G19770.1 [306-326]	AT3G19770.1 1xPhospho [S306(99.4)]	0	2791.35	2.99684e-09	100	3	3	931.122	931.122	13.3	5	11.1	14.8	12	0.198198	0.898649	0.416667	1.01802	0.305556	0.797551	0.561078	0.554728	0.142062	-0.850147	1	1	0.554728
AT1G15270	cytosol	Translation machinery associated TMA7	High	0.000604223	8	3	5	1	0.4268	0.0001162	0.0001723	2.46	17	0.000556	0.0004487	AT1G15270.1 [51-59]	AT1G15270.1 1xPhospho [S52(100)]	0	1347.71	0.00448228	100	2	2	674.357	674.357	32	28.5	45.8	49.7	42.9	0.117904	0.643863	0.664336	0.362445	0.181769	0.571429	0.894587	0.549261	0.206071	-0.864436	1	1	0.549261
AT4G02510	plastid	ATTOC159, PPI2, TOC159, TOC160, TOC86, translocon at the outer envelope membrane of chloroplasts 159	High	0.000193088	47	26	21	0.2361	0.1436	3.746e-05	3.889e-05	3.83	72	5.804e-09	9.167e-06	AT4G02510.4 [678-699]	AT4G02510.4 2xPhospho [S686(100); T692(100)]	0	3056.28	8.12361e-07	100	3	3	1019.43	1019.43	11.2	10.8	13.7	14.9	24.6	0.240876	0.751678	0.439024	0.905109	0.37135	0.667114	0.591185	0.543216	0.0886844	-0.880401	1	1	0.543216
AT3G01480	plastid	ATCYP38, CYP38, cyclophilin 38	High	0.000508289	15	12	3	1	0.4372	8.071e-05	0.002483	1.83	18	0.000231	0.02665	AT3G01480.1 [237-244]	AT3G01480.1 1xPhospho [S240(100)]	1	1417.73	0.00221092	90	3	3	473.247	473.247	3.4	3	4.8	6	8.1	0.375	0.566667	0.37037	1.3125	0.578125	0.502917	0.498736	0.526593	0.0257944	-0.925241	1	1	0.526593
AT4G39160	nucleus	Homeodomain-like superfamily protein	High	0.000193088	16	9	7	0.1912	0.1019	3.746e-05	3.889e-05	4.22	68	7.522e-11	3.649e-07	AT4G39160.2 [35-53]	AT4G39160.2 1xPhospho [S46(100)]	0	2571.33	2.90937e-08	90	3	3	857.781	857.781	9.2	2.4	7	9.6	12.7	0.257143	0.958333	0.188976	1.07143	0.396429	0.850521	0.254473	0.500474	0.179757	-0.998632	1	1	0.500474
AT1G31730	golgi	Adaptin family protein	High	0.000604223	181	81	100	0.3333	0.1727	9.82e-05	0.0001765	2.2	15	0.0003159	0.0007762	AT1G31730.1 [897-904]	AT1G31730.1 1xPhospho [S903(100)]	0	1490.77	0.00280371	100	3	3	497.593	497.593	17.1	15.4	18.8	23.4	33.9	0.132979	0.730769	0.454277	0.867021	0.205009	0.648558	0.611724	0.48843	0.142109	-1.03378	1	1	0.48843
AT4G11270	golgi	Transducin/WD40 repeat-like superfamily protein	High	0.00168629	13	6	7	0.1154	0.2021	0.0003807	0.0001765	2.82	26	0.002391	0.0006601	AT4G11270.2 [1000-1010]	AT4G11270.2 2xPhospho [S1000(99.6); S1005(100)]	0	1762.88	0.0131885	90	3	3	588.298	588.298	3	3.4	5.9	5.1	9.7	0.305085	0.588235	0.350515	0.559322	0.470339	0.522059	0.472	0.488133	0.0169699	-1.03466	1	1	0.488133
AT2G04880	nucleus	ATWRKY1, WRKY1, ZAP1, zinc-dependent activator protein-1	High	0.000193088	10	5	5	0.3636	0.1605	3.746e-05	3.889e-05	4.05	44	1.29e-08	4.336e-07	AT2G04880.1 [61-81]	AT2G04880.1 1xPhospho [S76(100)]	0	2717.42	2.96419e-07	90	3	3	906.477	906.477	5.9	5.6	9.5	11.6	12.2	0.252632	0.508621	0.459016	0.189474	0.389474	0.451401	0.618106	0.486327	0.0682717	-1.04	1	1	0.486327
AT4G11680	nucleus	Zinc finger, C3HC4 type (RING finger) family protein	High	0.000193088	15	7	8	0.1486	0.0545	3.746e-05	3.889e-05	5.5	74	5.43e-09	4.959e-07	AT4G11680.2 [46-58]	AT4G11680.2 1xPhospho [S48(100)]	0	1805.86	3.58504e-07	90	3	3	602.626	602.626	2.4	10.3	7.8	10	15.6	0.230769	0.24	0.660256	1.05128	0.355769	0.213	0.889093	0.485954	0.20574	-1.04111	1	1	0.485954
AT4G11740	cytosol	SAY1, Ubiquitin-like superfamily protein	High	0.000193088	40	19	21	0.2407	0.1066	3.746e-05	3.889e-05	4.97	54	5.032e-09	2.324e-07	AT4G11740.1 [310-323]	AT4G11740.1 1xPhospho [S313(100)]	1	1691.84	1.21303e-07	90	3	3	564.619	564.619	4.9	1.9	8.7	9.1	9.7	0.425287	0.538462	0.195876	0.666667	0.655651	0.477885	0.263765	0.465767	0.11329	-1.10232	1	1	0.465767
AT4G39680	nucleus	SAP domain-containing protein	High	0.000193088	35	18	17	0.2286	0.1002	3.746e-05	3.889e-05	4.09	35	6.566e-06	1.661e-05	AT4G39680.1 [319-332]	AT4G39680.1 1xPhospho [S324(100)]	0	2078.89	5.46722e-05	100	3	3	693.633	693.633	8.8	4	11	11.4	15.6	0.227273	0.77193	0.25641	0.936364	0.350379	0.685088	0.345279	0.460249	0.112429	-1.11952	1	1	0.460249
AT1G47200	nucleus	WPP2, WPP domain protein 2	High	0.000193088	26	13	13	0.4082	0.1953	3.746e-05	3.889e-05	4.66	98	2.919e-13	1.487e-07	AT1G47200.1 [145-166]	AT1G47200.1 1xPhospho [S153(100)]	0	2676.24	4.11214e-10	100	3	3	892.752	892.752	10.6	4.8	12.6	15.1	18.5	0.253968	0.701987	0.259459	0.761905	0.391534	0.623013	0.349385	0.454644	0.0850593	-1.13719	1	1	0.454644
AT5G52310	nucleus	COR78, LTI140, LTI78, RD29A, low-temperature-responsive protein 78 (LTI78) / desiccation-responsive protein 29A (RD29A)	High	0.000193088	54	26	28	0.2727	0.1042	3.746e-05	3.889e-05	2.88	33	5.911e-06	4.756e-05	AT5G52310.1 [329-340]	AT5G52310.1 1xPhospho [S337(100)]	0	1620.68	0.000162074	100	3	3	540.896	540.896	17.9	13.7	29.5	32.1	33.8	0.20339	0.557632	0.405325	0.627119	0.313559	0.494899	0.545806	0.451422	0.0704802	-1.14745	1	1	0.451422
AT3G17750	nucleus	Protein kinase superfamily protein	High	0.000193088	18	9	9	0.3611	0.2231	3.746e-05	3.889e-05	3.81	36	2.09e-06	8.525e-06	AT3G17750.1 [466-478]	AT3G17750.1 1xPhospho [S471(100)]	0	1908.91	2.10027e-05	90	3	3	636.975	636.975	6	3.7	9.2	10.3	10.1	0.217391	0.582524	0.366337	0.98913	0.335145	0.51699	0.493305	0.44848	0.0570785	-1.15688	1	1	0.44848

## Sheet: Shoot pH 7.5 DPP
Master Protein Accessions	Localization	Gene	Confidence	Qvality q-value	# PSMs	Mascot PSMs	Sequest HT PSMs	DeltaScore (by Search Engine): Mascot	DeltaScore (by Search Engine): Sequest HT	Percolator q-Value (by Search Engine): Mascot	Percolator q-Value (by Search Engine): Sequest HT	Positions in Master Proteins	Modifications in Master Proteins	# Missed Cleavages	Theo. MH+ [Da]	Qvality PEP	Percolator PEP (by Search Engine): Mascot	Percolator PEP (by Search Engine): Sequest HT	XCorr (by Search Engine): Sequest HT	Ions Score (by Search Engine): Mascot	Channel Occupancy [%]	Charge (by Search Engine): Mascot	Charge (by Search Engine): Sequest HT	m/z [Da] (by Search Engine): Mascot	m/z [Da] (by Search Engine): Sequest HT	Abundance: F21: 127N, Sample, pH_55, 1	Abundance: F21: 128C, Sample, pH_55, 2	Abundance: F21: 130N, Sample, pH_55, 3	Abundance: F21: 127C, Sample, pH_75, 1	Abundance: F21: 129N, Sample, pH_75, 2	Abundance: F21: 130C, Sample, pH_75, 3	Abundance (7.5/5.5) R1	Abundance (7.5/5.5) R2	Abundance (7.5/5.5) R3	NB1:Abundance (7.5/5.5) R1	NB1:Abundance (7.5/5.5) R2	NB1:Abundance (7.5/5.5) R3	Ratio 7.5/5.5	SE 7.5/5.5	Log2 Ratio 7.5/5.5	z-test 7.5/5.5	Repeat test 7.5/5.5	FC
AT1G55040	nucleus	zinc finger (Ran-binding) family protein	High	0.00189937	5	5	0	0.7692	0.0588	0.0003807	0.4355	AT1G55040.1 [732-742]	AT1G55040.1 1xPhospho [S741(100)]	1	1401.64	0.0192431	0.002399	0.98	0.85	13	90	2	3	701.319	467.882	7.3	9.6	4.1	1.8	54.1	23	0.246575	5.63542	5.60976	0.246575	6.41272	8.37468	5.01132	2.44877	2.32519	1	1	5.01132
AT5G64070	plasma membrane	PI-4KBETA1, PI4KBETA1, phosphatidylinositol 4-OH kinase beta1	High	0.000193088	19	10	9	1	0.1183	3.746e-05	3.889e-05	AT5G64070.1 [782-793]	AT5G64070.1 1xPhospho [S785(100)]	1	1698.84	2.53157e-05	5.149e-07	2.617e-05	3.38	27	90	3	3	566.953	566.952	1.8	6	11.7	10.3	8.1	10	5.72222	1.35	0.854701	5.72222	1.53621	1.27596	2.8448	1.44067	1.50833	1	1	2.8448
AT3G50500	nucleus	SNRK2-2, SNRK2.2, SPK-2-2, SRK2D, SNF1-related protein kinase 2.2	High	0.000193088	40	21	19	0.1224	0.0272	3.746e-05	3.889e-05	AT3G50500.2 [184-199]	AT3G50500.2 1xPhospho [S184(99.7)]	0	2010.09	3.37314e-08	3.915e-09	9.499e-08	4.05	49	90	3	3	670.701	670.701	3.2	4.4	2.2	3.7	6.2	7.6	1.15625	1.40909	3.45455	1.15625	1.60345	5.15721	2.63897	1.26572	1.39998	1	1	2.63897
AT1G12360	plasma membrane	KEU, Sec1/munc18-like (SM) proteins superfamily	High	0.00783013	4	2	2	0.2308	0.0503	0.001189	0.001695	AT1G12360.1 [594-600]	AT1G12360.1 1xPhospho [S596(100)]	0	1128.5	0.0992243	0.01265	0.01853	1.79	13	100	2	2	564.755	564.755	7.5	2.5	8.6	6.6	10.4	11.6	0.88	4.16	1.34884	0.88	4.73379	2.01365	2.54248	1.14349	1.34624	1	1	2.54248
AT2G37340	nucleus	ATRSZ33, RSZ33, arginine/serine-rich zinc knuckle-containing protein 33	High	0.000193088	80	40	40	1	0.6526	3.746e-05	3.889e-05	AT2G37340.1 [222-232]	AT2G37340.1 2xPhospho [S226(100); S230(100)]	0	1725.86	0.000150503	5.369e-06	4.329e-05	2.85	29	90	3	3	575.959	575.959	1.8	1.9	11.8	7.7	4.9	3	4.27778	2.57895	0.254237	4.27778	2.93466	0.379545	2.53066	1.14331	1.33952	1	1	2.53066
AT1G55480	plastid	ZKT, protein containing PDZ domain, a K-box domain, and a TPR region	High	0.00346952	11	7	4	1	0.5355	0.0006688	0.0003558	AT1G55480.1 [174-183]	AT1G55480.1 1xPhospho [T181(100)]	0	1630.8	0.0372515	0.004431	0.002621	1.83	9	100	3	3	544.27	544.27	2.1	2.1	4.4	5.3	5.9	4.6	2.52381	2.80952	1.04545	2.52381	3.19704	1.56074	2.4272	0.474825	1.27929	1	1	2.4272
AT2G35050	golgi	Protein kinase superfamily protein with octicosapeptide/Phox/Bem1p domain	High	0.000390438	34	16	18	1	0.653	7.261e-05	0.0001453	AT2G35050.1 [123-130]	AT2G35050.1 1xPhospho [S125(100)]	1	1397.65	0.000683711	4.239e-05	0.0002262	3.17	24	80	3	3	466.555	466.555	1.8	2.1	5.5	4.8	5.1	5.8	2.66667	2.42857	1.05455	2.66667	2.76355	1.57431	2.33484	0.381294	1.22332	1	1	2.33484
AT4G22130	plasma membrane	SRF8, STRUBBELIG-receptor family 8	High	0.000193088	31	16	15	0.1579	0.0279	8.071e-05	3.889e-05	AT4G22130.1 [682-692]	AT4G22130.1 1xPhospho [S684(99.7)]	1	1599.7	0.000378828	9.705e-05	6.325e-05	3.58	19	90	3	3	533.904	533.904	1.8	13.2	6.4	7.5	7.3	9.2	4.16667	0.55303	1.4375	4.16667	0.62931	2.14601	2.314	1.0246	1.21039	1	1	2.314
AT2G16440	nucleus	MCM4, Minichromosome maintenance (MCM2/3/5) family protein	High	0.000193088	9	5	4	0.125	0.0084	8.071e-05	3.889e-05	AT2G16440.1 [43-58]	AT2G16440.1 1xPhospho [S43(99.2)]	0	1976.97	2.49373e-05	0.0002052	9.622e-06	3.58	16	80	3	3	659.657	659.656	3.6	1.8	3.4	5.1	6	3.4	1.41667	3.33333	1	1.41667	3.7931	1.49288	2.23422	0.779754	1.15977	1	1	2.23422
AT5G04510	nucleus	ATPDK1, PDK1, 3'-phosphoinositide-dependent protein kinase 1	High	0.000193088	21	9	12	0.3448	0.1475	3.746e-05	3.889e-05	AT5G04510.1 [327-340]	AT5G04510.1 1xPhospho [S337(100)]	0	1748.84	0.000145672	1.357e-05	3.279e-05	3.05	29	90	3	3	583.619	583.619	1.9	5.2	10.4	8	6.3	7.6	4.21053	1.21154	0.730769	4.21053	1.37865	1.09095	2.22671	0.99538	1.15491	1	1	2.22671
AT3G23980	nucleus	BLI, KOS1, BLISTER	High	0.000508289	4	2	2	1	0.6815	0.0001162	0.0001453	AT3G23980.1 [659-668]	AT3G23980.1 1xPhospho [S665(100)]	0	1641.83	0.00226994	0.0004647	0.0002044	2.48	16	100	2	2	821.419	821.419	2.1	6.2	7.1	7.4	7.2	7.3	3.52381	1.16129	1.02817	3.52381	1.32147	1.53493	2.12674	0.701249	1.08864	1	1	2.12674
AT3G60240	nucleus, mitochondria	CUM2, EIF4G, eukaryotic translation initiation factor 4G	High	0.00142721	28	8	20	0.7273	0.069	0.0003188	0.0001765	AT3G60240.3 [176-188]	AT3G60240.3 1xPhospho [S178(99.6)]	1	2014.97	0.012181	0.001778	0.000619	2.03	11	100	3	3	672.327	672.327	5.7	6.1	29.6	17	12.9	19.2	2.98246	2.11475	0.648649	2.98246	2.40644	0.968353	2.11908	0.598911	1.08344	1	1	2.11908
AT5G55860	nucleus	Plant protein of unknown function (DUF827)	High	0.000508289	117	103	14	0.0857	0.1601	8.071e-05	0.0001138	AT5G55860.1 [467-486]	AT5G55860.1 2xPhospho [S468(100); S470(98.6)]	0	2764.24	0.000983465	9.302e-05	0.0001213	2.81	35	100	3	3	922.083	922.084	2.7	5.1	8.2	9.4	10.2	3	3.48148	2	0.365854	3.48148	2.27586	0.546175	2.10117	0.85184	1.07119	1	1	2.10117
AT1G60940	cytosol	SNRK2-10, SNRK2.10, SRK2B, SNF1-related protein kinase 2.10	High	0.000193088	52	26	26	1	0.6844	3.746e-05	3.889e-05	AT1G60940.1 [350-359]	AT1G60940.1 1xPhospho [S354(100)]	0	1438.67	5.01127e-05	1.261e-06	0.0001139	2.44	48	100	3	3	480.228	480.228	10.3	7.9	19.8	11.8	24.4	20.7	1.14563	3.08861	1.04545	1.14563	3.51462	1.56074	2.07366	0.730377	1.05218	1	1	2.07366
AT5G02550	nucleus	unknown protein; Has 3 Blast hits to 3 proteins in 1 species: Archae - 0; Bacteria - 0; Metazoa - 0; Fungi - 0; Plants - 3; Viruses - 0; Other Eukaryotes - 0 (source: NCBI BLink).	High	0.000193088	44	22	22	1	0.8237	3.746e-05	3.889e-05	AT5G02550.1 [44-58]	AT5G02550.1 1xPhospho [S50(100)]	0	1858.95	1.02129e-07	3.874e-10	2.553e-07	4.48	63	90	3	3	620.322	620.322	2.4	1.8	7	3.3	5.9	4.9	1.375	3.27778	0.7	1.375	3.72989	1.04501	2.04997	0.845344	1.0356	1	1	2.04997
AT5G28540	endoplasmic reticulum	BIP1, heat shock protein 70 (Hsp 70) family protein	High	0.000193088	187	85	102	0.1404	0.1856	3.746e-05	3.889e-05	AT5G28540.1 [646-669]	AT5G28540.1 1xPhospho [S665(100)]	0	2613.03	1.14068e-09	1.468e-11	8.877e-09	5.01	57	80	3	3	871.68	871.681	1.8	1.9	5.7	1.8	6.5	4.6	1	3.42105	0.807018	1	3.89292	1.20478	2.03257	0.932054	1.0233	1	1	2.03257
AT5G64010	nucleus	unknown protein; FUNCTIONS IN: molecular_function unknown; INVOLVED IN: biological_process unknown; LOCATED IN: cellular_component unknown; EXPRESSED IN: 23 plant structures; EXPRESSED DURING: 13 growth stages; Has 34 Blast hits to 34 proteins in 12 species: Archae - 0; Bacteria - 0; Metazoa - 0; Fungi - 0; Plants - 34; Viruses - 0; Other Eukaryotes - 0 (source: NCBI BLink).	High	0.000193088	8	4	4	1	0.764	3.746e-05	0.0001558	AT5G64010.1 [224-236]	AT5G64010.1 1xPhospho [S231(100)]	1	1727.77	6.00839e-06	7.877e-08	0.0003338	1.78	51	100	2	2	864.387	864.386	3.6	4.9	14.3	10.3	10.6	7.1	2.86111	2.16327	0.496503	2.86111	2.46165	0.741219	2.02133	0.650358	1.0153	1	1	2.02133
AT2G07180	plasma membrane	Protein kinase superfamily protein	High	0.000193088	20	10	10	0.0508	0.101	3.746e-05	3.889e-05	AT2G07180.1 [390-404]	AT2G07180.1 1xPhospho [S390(100)]	0	1909.87	7.04916e-07	2.942e-08	7.96e-07	5.05	59	90	3	3	637.295	637.295	2.6	2.1	2.6	4.2	4.7	3.3	1.61538	2.2381	1.26923	1.61538	2.5468	1.89481	2.019	0.275953	1.01364	1	1	2.019
AT4G27595	plasma membrane	Plant protein of unknown function (DUF827)	High	0.00189937	29	21	8	1	0.543	0.000366	0.001695	AT4G27595.1 [67-73]	AT4G27595.1 1xPhospho [T69(100)]	0	1305.72	0.0174307	0.002195	0.01857	1.51	19	90	3	3	435.912	435.912	4.1	1.8	6.5	5.8	5	6.4	1.41463	2.77778	0.984615	1.41463	3.16092	1.46991	2.01515	0.573105	1.01089	1	1	2.01515
AT3G04630	nucleus	WDL1, WVD2-like 1	High	0.000193088	6	3	3	1	0.7139	3.746e-05	3.889e-05	AT3G04630.3 [50-63]	AT3G04630.3 1xPhospho [S60(100)]	0	1739.82	4.57948e-06	5.531e-08	8.638e-06	3.46	35	100	3	3	580.61	580.61	3.5	4.9	8.6	9	8.5	8.5	2.57143	1.73469	0.988372	2.57143	1.97396	1.47552	2.00697	0.316792	1.00502	1	1	2.00697
AT3G57610	plastid	ADSS, adenylosuccinate synthase	High	0.000193088	24	10	14	0.1	0.0823	3.746e-05	3.889e-05	AT3G57610.1 [357-370]	AT3G57610.1 1xPhospho [T364(100)]	0	1799.9	8.02183e-08	4.627e-09	1.74e-07	4.98	40	80	3	3	600.638	600.638	1.8	2.8	6.9	5.4	3.8	6.5	3	1.35714	0.942029	3	1.54433	1.40633	1.98356	0.509781	0.988089	1	1	1.98356
AT1G78110	nucleus	unknown protein; FUNCTIONS IN: molecular_function unknown; INVOLVED IN: biological_process unknown; LOCATED IN: plasma membrane; EXPRESSED IN: 17 plant structures; EXPRESSED DURING: 7 growth stages; BEST Arabidopsis thaliana protein match is: unknown protein (TAIR:AT1G22230.1); Has 5452 Blast hits to 3541 proteins in 289 species: Archae - 4; Bacteria - 165; Metazoa - 1756; Fungi - 532; Plants - 2…	High	0.000193088	6	3	3	0.1905	0.1223	3.746e-05	3.889e-05	AT1G78110.1 [83-96]	AT1G78110.1 1xPhospho [S94(100)]	0	1983.95	4.28533e-06	5.083e-08	1.015e-05	3.19	42	90	3	3	661.987	661.988	6.1	2.6	9.4	8.7	8	6.4	1.42623	3.07692	0.680851	1.42623	3.50133	1.01643	1.98133	0.769151	0.986467	1	1	1.98133
AT4G25520	nucleus	SLK1, SEUSS-like 1	High	0.000193088	18	6	12	0.3077	0.1821	3.746e-05	3.889e-05	AT4G25520.2 [691-704]	AT4G25520.2 1xPhospho [S700(99.6)]	0	1631.76	3.69628e-06	4.191e-08	9.139e-06	3.46	52	100	2	2	816.382	816.382	4.4	2.1	5.4	5.2	6.7	3.9	1.18182	3.19048	0.722222	1.18182	3.63054	1.07819	1.96352	0.834049	0.97344	1	1	1.96352
AT1G20370	cytosol	Pseudouridine synthase family protein	High	0.000193088	56	25	31	0.1429	0.0788	3.746e-05	3.889e-05	AT1G20370.1 [527-540]	AT1G20370.1 1xPhospho [S532(100)]	0	1922.79	2.99654e-05	6.417e-07	0.0001107	2.41	42	90	3	3	641.6	641.6	1.8	4.8	3.4	6	3.9	3.7	3.33333	0.8125	1.08824	3.33333	0.924569	1.6246	1.96083	0.715385	0.971468	1	1	1.96083
AT1G70140	plasma membrane	ATFH8, FH8, formin 8	High	0.00751104	24	3	21	1	0.443	0.001376	0.0005565	AT1G70140.1 [590-606]	AT1G70140.1 1xPhospho [S603(98.4)]	0	2241.23	0.095357	0.01505	0.005097	1.49	2	90	3	3	747.749	747.748	2.8	3.1	4.3	9.4	1.9	5.2	3.35714	0.612903	1.2093	3.35714	0.697442	1.80534	1.95331	0.771346	0.96592	1	1	1.95331
AT3G12480	nucleus	NF-YC11, nuclear factor Y, subunit C11	High	0.000193088	45	23	22	1	0.5831	3.746e-05	3.889e-05	AT3G12480.1 [215-221]	AT3G12480.1 1xPhospho [S219(100)]	0	1375.75	7.07599e-05	1.979e-06	0.0001111	3.19	36	100	3	3	459.255	459.255	12.9	22.2	44.4	36.6	32.9	36.9	2.83721	1.48198	0.831081	2.83721	1.68639	1.2407	1.92143	0.47562	0.942184	1	1	1.92143
AT4G14465	nucleus	AHL20, AT-hook motif nuclear-localized protein 20	High	0.000193088	24	12	12	0.902	0.6423	3.746e-05	3.889e-05	AT4G14465.1 [227-237]	AT4G14465.1 1xPhospho [S234(100)]	0	1429.68	4.31127e-06	5.119e-08	7.281e-06	3.55	51	80	3	3	477.231	477.231	1.8	3.6	3.7	4.4	2.2	6.2	2.44444	0.611111	1.67568	2.44444	0.695402	2.50158	1.88048	0.592766	0.911097	1	1	1.88048
AT3G52140	nucleus	tetratricopeptide repeat (TPR)-containing protein	High	0.000193088	17	8	9	0.1111	0.081	3.746e-05	3.889e-05	AT3G52140.4 [86-101]	AT3G52140.4 1xPhospho [S91(99.7)]	0	2299.05	4.37682e-06	1.471e-06	2.854e-06	3.95	45	100	3	3	767.02	767.02	2.6	2.3	3.9	5.8	3.7	4.1	2.23077	1.6087	1.05128	2.23077	1.83058	1.56944	1.87693	0.192312	0.908375	1	1	1.87693
AT4G13430	plastid	ATLEUC1, IIL1, isopropyl malate isomerase large subunit 1	High	0.000193088	14	7	7	0.3333	0.1466	3.746e-05	0.0001279	AT4G13430.1 [54-64]	AT4G13430.1 1xPhospho [T59(100)]	1	1642.86	0.00045821	2.406e-05	0.0001866	3.48	39	100	3	3	548.29	548.29	5.3	11	17.4	13.4	11.5	20.9	2.5283	1.04545	1.20115	2.5283	1.18966	1.79317	1.83704	0.387056	0.877385	1	1	1.83704
AT3G55060	nucleus	unknown protein; BEST Arabidopsis thaliana protein match is: unknown protein (TAIR:AT2G39300.2); Has 61765 Blast hits to 33720 proteins in 2065 species: Archae - 846; Bacteria - 6964; Metazoa - 31967; Fungi - 5247; Plants - 3104; Viruses - 205; Other Eukaryotes - 13432 (source: NCBI BLink).	High	0.000193088	6	3	3	1	0.5675	3.746e-05	3.889e-05	AT3G55060.1 [30-44]	AT3G55060.1 1xPhospho [S42(100)]	0	2191.03	0.000121517	4.045e-06	3.916e-05	2.52	25	100	3	3	731.015	731.015	3.3	2.8	2.1	3.6	4.9	3.4	1.09091	1.75	1.61905	1.09091	1.99138	2.41704	1.83311	0.390915	0.874293	1	1	1.83311
AT4G02510	plastid	ATTOC159, PPI2, TOC159, TOC160, TOC86, translocon at the outer envelope membrane of chloroplasts 159	High	0.000508289	42	31	11	0.08	0.0159	8.071e-05	7.705e-05	AT4G02510.4 [299-311]	AT4G02510.4 2xPhospho [S305(100); T/S]	0	1991.87	0.000923399	0.0002123	0.0001163	3.14	25	100	3	3	664.626	664.627	2.2	12.6	10	6.8	13.7	6.8	3.09091	1.0873	0.68	3.09091	1.23727	1.01516	1.78111	0.658029	0.832779	1	1	1.78111
AT1G21080	golgi	DNAJ heat shock N-terminal domain-containing protein	High	0.000193088	26	14	12	0.3571	0.1172	3.746e-05	3.889e-05	AT1G21080.1 [352-368]	AT1G21080.1 1xPhospho [S361(100)]	0	2352.19	1.61181e-06	1.508e-08	1.418e-06	4.35	42	80	3	3	784.734	784.734	1.8	2.5	5.5	5.2	3.4	3.2	2.88889	1.36	0.581818	2.88889	1.54759	0.868583	1.76835	0.593566	0.822406	1	1	1.76835
AT3G15220	nucleus	Protein kinase superfamily protein	High	0.00428308	5	2	3	1	0.2893	0.0007522	0.0005707	AT3G15220.1 [465-477]	AT3G15220.1 1xPhospho [T475(100)]	1	1945.94	0.0488912	0.005744	0.005293	1.59	2	100	3	3	649.319	649.319	3	4.8	2.4	3.2	4.8	4.9	1.06667	1	2.04167	1.06667	1.13793	3.04796	1.75085	0.648879	0.808057	1	1	1.75085
AT4G04840	nucleus	ATMSRB6, MSRB6, methionine sulfoxide reductase B6	High	0.000508289	8	4	4	1	0.5617	8.071e-05	0.0003558	AT4G04840.1 [51-58]	AT4G04840.1 1xPhospho [S53(100)]	1	1433.76	0.00199865	0.0002018	0.002546	2.35	18	100	3	3	478.59	478.59	7.7	15.9	21.2	18.4	21.3	18.7	2.38961	1.33962	0.882075	2.38961	1.5244	1.31683	1.74361	0.32851	0.80208	1	1	1.74361
AT5G14720	plasma membrane	Protein kinase superfamily protein	High	0.000604223	7	4	3	0.8235	0.3153	0.0002647	0.0001558	AT5G14720.2 [447-457]	AT5G14720.2 1xPhospho [S448(100)]	0	1615.87	0.00514983	0.001542	0.0003375	2.03	17	100	2	2	808.439	808.439	5.6	6.6	9.4	6.8	6.7	17.9	1.21429	1.01515	1.90426	1.21429	1.15517	2.84282	1.73743	0.55296	0.796952	1	1	1.73743
AT1G27100	nucleus	Actin cross-linking protein	High	0.000508289	10	4	6	1	0.1795	8.071e-05	0.0001279	AT1G27100.1 [422-436]	AT1G27100.1 1xPhospho [S429(100)]	1	2100.99	0.00158151	0.0001448	0.0001647	1.95	5	100	3	3	701	701	6.1	3.9	13.7	11.7	8.5	7.1	1.91803	2.17949	0.518248	1.91803	2.48011	0.773681	1.72394	0.502071	0.78571	1	1	1.72394
AT5G64270	nucleus	splicing factor, putative	High	0.000193088	29	16	13	1	0.7716	3.746e-05	3.889e-05	AT5G64270.1 [339-350]	AT5G64270.1 1xPhospho [T342(100)]	0	1742.78	3.87914e-06	3.898e-07	2.619e-06	4.29	42	100	3	3	581.598	581.598	2.3	4	5	4.7	5.2	5.2	2.04348	1.3	1.04	2.04348	1.47931	1.55259	1.69179	0.17711	0.758554	1	1	1.69179
AT5G63320	nucleus	NPX1, nuclear protein X1	High	0.000604223	10	5	5	0.5556	0.2615	0.0001162	0.0001453	AT5G63320.1 [34-43]	AT5G63320.1 1xPhospho [S39(100)]	0	1627.82	0.00299439	0.0005301	0.0002418	2.18	18	80	3	3	543.277	543.277	2.9	1.8	5.5	4.1	3.9	4.4	1.41379	2.16667	0.8	1.41379	2.46552	1.1943	1.6912	0.392307	0.758051	1	1	1.6912
AT3G63160	plastid	FUNCTIONS IN: molecular_function unknown; INVOLVED IN: biological_process unknown; LOCATED IN: chloroplast outer membrane, thylakoid, chloroplast thylakoid membrane, chloroplast, chloroplast envelope; EXPRESSED IN: 21 plant structures; EXPRESSED DURING: 13 growth stages; BEST Arabidopsis thaliana protein match is: outer envelope membrane protein 7 (TAIR:AT3G52420.1); Has 26 Blast hits to 26 prote…	High	0.000508289	7	3	4	1	0.4655	8.071e-05	0.0001558	AT3G63160.1 [5-13]	AT3G63160.1 1xPhospho [S5(100)]	0	1472.76	0.00153904	0.0001392	0.0002662	2.32	24	90	3	3	491.59	491.59	1.8	4	5.2	4.9	4.2	4	2.72222	1.05	0.769231	2.72222	1.19483	1.14837	1.68847	0.517049	0.755719	1	1	1.68847
AT4G00830	nucleus	RNA-binding (RRM/RBD/RNP motifs) family protein	High	0.000193088	40	22	18	0.3393	0.0083	3.746e-05	3.889e-05	AT4G00830.1 [280-292]	AT4G00830.1 1xPhospho [S281(99.8)]	0	1820.93	2.30032e-07	6.344e-09	3.636e-07	4.84	56	100	3	3	607.649	607.648	6.3	4	4.4	4.9	6.6	7.1	0.777778	1.65	1.61364	0.777778	1.87759	2.40896	1.68811	0.480318	0.755408	1	1	1.68811
AT1G16860	plasma membrane	Ubiquitin-specific protease family C19-related protein	High	0.000193088	13	6	7	1	0.2863	3.746e-05	3.889e-05	AT1G16860.1 [381-392]	AT1G16860.1 1xPhospho [S387(100)]	0	1657.78	2.82144e-05	5.931e-07	6.277e-05	2.41	39	90	3	2	553.263	829.393	3.4	1.8	4.6	3.4	4	4.6	1	2.22222	1	1	2.52874	1.49288	1.67387	0.450491	0.743188	1	1	1.67387
AT4G12770	golgi	Chaperone DnaJ-domain superfamily protein	High	0.000193088	11	6	5	1	0.021	3.746e-05	3.889e-05	AT4G12770.1 [160-175]; AT4G12780.1 [162-177]	AT4G12770.1 1xPhospho [S162(99.7)]; AT4G12780.1 1xPhospho [S164(99.7)]	0	2275.08	0.000119011	3.221e-05	2.849e-05	3.34	30	100	3	3	759.033	759.033	4.5	6.9	7.6	9.1	8.6	8	2.02222	1.24638	1.05263	2.02222	1.41829	1.57145	1.67065	0.181259	0.740413	1	1	1.67065
AT3G03380	golgi	DegP7, DegP protease 7	High	0.000193088	21	11	10	0.0833	0.2012	8.071e-05	3.889e-05	AT3G03380.1 [8-21]	AT3G03380.1 1xPhospho [S10(100)]	0	2009.97	0.000252708	6.509e-05	4.789e-05	3.38	24	90	3	3	670.661	670.661	1.8	3.2	6.9	4.7	4.5	3.7	2.61111	1.40625	0.536232	2.61111	1.60022	0.800529	1.67062	0.523854	0.740382	1	1	1.67062
AT2G28290	nucleus	CHR3, SYD, P-loop containing nucleoside triphosphate hydrolases superfamily protein	High	0.000193088	16	8	8	0.2766	0.1885	3.746e-05	3.889e-05	AT2G28290.5 [2101-2112]	AT2G28290.5 1xPhospho [S2105(100)]	0	1685.79	1.10844e-05	1.754e-07	9.99e-06	3.66	47	100	2	2	843.4	843.4	4.3	7.3	10.3	9	12.3	6.9	2.09302	1.68493	0.669903	2.09302	1.91734	1.00008	1.67015	0.338849	0.739975	1	1	1.67015
AT1G17210	nucleus	ATILP1, ILP1, IAP-like protein 1	High	0.00237477	5	3	2	0.375	0.067	0.0004744	0.0005401	AT1G17210.1 [1-14]	AT1G17210.1 1xPhospho [S8(99.5)]	1	2187.05	0.0282912	0.00342	0.004958	1.79	16	100	3	3	729.689	729.689	4.5	7.3	11.6	7.9	10.6	12.1	1.75556	1.45205	1.0431	1.75556	1.65234	1.55723	1.65504	0.0572688	0.726866	1	1	1.65504
AT3G54760	nucleus	dentin sialophosphoprotein-related	High	0.000193088	41	20	21	0.3933	0.4476	3.746e-05	3.889e-05	AT3G54760.1 [394-409]	AT3G54760.1 1xPhospho [S400(100)]	0	2058	1.60435e-09	1.721e-12	1.961e-08	6.39	89	100	2	3	1029.5	686.671	90.8	71.6	47.3	162.5	67.8	66.2	1.78965	0.946927	1.39958	1.78965	1.07754	2.0894	1.65219	0.300075	0.724383	1	1	1.65219
AT3G03130	nucleus	unknown protein; BEST Arabidopsis thaliana protein match is: unknown protein (TAIR:AT5G17160.1); Has 7130 Blast hits to 3690 proteins in 504 species: Archae - 22; Bacteria - 2666; Metazoa - 1654; Fungi - 721; Plants - 246; Viruses - 56; Other Eukaryotes - 1765 (source: NCBI BLink).	High	0.000604223	12	6	6	0.3333	0.1562	9.82e-05	0.0002273	AT3G03130.1 [51-59]	AT3G03130.1 1xPhospho [S53(100)]	0	1269.6	0.00279502	0.0003149	0.001127	1.92	27	80	2	2	635.304	635.304	3.3	2.6	5.2	3.7	5.8	4.5	1.12121	2.23077	0.865385	1.12121	2.53846	1.29191	1.65053	0.446693	0.722928	1	1	1.65053
ATCG00120	plastid	ATPA, ATP synthase subunit alpha	High	0.00384688	10	5	5	0.5333	0.3632	0.0006858	0.0003221	ATCG00120.1 [6-14]	ATCG00120.1 1xPhospho [S10(100)]	0	1339.68	0.0388667	0.004608	0.001848	1.9	15	100	2	2	670.345	670.344	5.1	9.1	11.5	9.9	12.7	10.7	1.94118	1.3956	0.930435	1.94118	1.5881	1.38903	1.63943	0.161446	0.713198	1	1	1.63943
AT3G20410	plasma membrane	CPK9, calmodulin-domain protein kinase 9	High	0.000193088	25	12	13	0.537	0.2218	3.746e-05	3.889e-05	AT3G20410.1 [506-518]	AT3G20410.1 1xPhospho [S509(100)]	0	1729.75	1.19525e-05	1.935e-07	3.417e-05	2.93	54	100	2	2	865.376	865.376	13.2	13.1	25.4	23.3	22.1	20.9	1.76515	1.68702	0.822835	1.76515	1.91972	1.22839	1.63775	0.209488	0.711718	1	1	1.63775
AT1G54270	cytosol	EIF4A-2, eif4a-2	High	0.000193088	38	20	18	0.1053	0.0289	3.746e-05	3.889e-05	AT1G54270.1 [138-148]; AT3G13920.2 [138-148]	AT1G54270.1 1xPhospho [T145(99.8)]; AT3G13920.2 1xPhospho [T145(99.8)]	0	1451.7	2.48813e-07	1.238e-09	4.934e-07	4.5	38	100	3	3	484.572	484.572	30	25.3	14.4	65	16.3	19.4	2.16667	0.644269	1.34722	2.16667	0.733133	2.01124	1.63701	0.454161	0.711065	1	1	1.63701
AT5G20280	endoplasmic reticulum	ATSPS1F, SPS1F, sucrose phosphate synthase 1F	High	0.000604223	4	2	2	0.28	0.1741	9.82e-05	0.0001765	AT5G20280.1 [695-704]	AT5G20280.1 1xPhospho [S700(100)]	0	1696.93	0.00237979	0.0002557	0.0005747	2.24	25	80	3	3	566.314	566.314	1.8	4.4	6.4	4.6	3.1	6.5	2.55556	0.704545	1.01562	2.55556	0.801724	1.5162	1.62449	0.509175	0.699991	1	1	1.62449
AT5G64850	nucleus	FUNCTIONS IN: molecular_function unknown; INVOLVED IN: biological_process unknown; LOCATED IN: plasma membrane; EXPRESSED IN: 22 plant structures; EXPRESSED DURING: 13 growth stages; CONTAINS InterPro DOMAIN/s: RPM1-interacting protein 4, defence response (InterPro:IPR008700); BEST Arabidopsis thaliana protein match is: unknown protein (TAIR:AT5G09960.1); Has 30201 Blast hits to 17322 proteins in…	High	0.000193088	12	6	6	0.6038	0.4222	3.746e-05	3.889e-05	AT5G64850.1 [77-87]	AT5G64850.1 1xPhospho [S82(100)]	0	1579.74	5.63949e-06	7.26e-08	3.887e-05	3.79	53	80	3	3	527.252	527.252	2.5	3.3	3.7	1.8	4.9	6.1	0.72	1.48485	1.64865	0.72	1.68966	2.46123	1.62363	0.503733	0.699222	1	1	1.62363
AT3G62940	nucleus	Cysteine proteinases superfamily protein	High	0.00677846	3	1	2	1	0.3415	0.001053	0.0005251	AT3G62940.2 [205-217]	AT3G62940.2 1xPhospho [S209(99.1)]	0	1722.8	0.0791609	0.009628	0.004764	1.23	7	90	2	2	861.907	861.906	1.8	2.9	4.3	4	4	3.1	2.22222	1.37931	0.72093	2.22222	1.56956	1.07626	1.62268	0.331875	0.698379	1	1	1.62268
AT1G80690	plasma membrane	PPPDE putative thiol peptidase family protein	High	0.00200659	9	6	3	0.8571	0.1024	0.0004092	0.0004263	AT1G80690.2 [181-189]	AT1G80690.2 1xPhospho [S186(99.2)]	1	1343.69	0.0238052	0.002921	0.002786	1.66	7	80	2	2	672.348	672.348	4.5	1.8	3.9	2.9	3.2	5.6	0.644444	1.77778	1.4359	0.644444	2.02299	2.14362	1.60368	0.480882	0.68139	1	1	1.60368
AT3G62410	plastid	CP12, CP12-2, CP12 domain-containing protein 2	High	0.000390438	6	3	3	0.8095	0.6083	9.82e-05	3.889e-05	AT3G62410.1 [54-66]	AT3G62410.1 1xPhospho [S61(100)]	0	1809.94	0.000739097	0.0003753	0.0001002	2.17	21	90	3	3	603.984	603.984	1.8	3.1	3.7	2.8	4.2	4.2	1.55556	1.35484	1.13514	1.55556	1.54171	1.69462	1.5973	0.0488249	0.675631	1	1	1.5973
AT1G73670	cytosol	ATMPK15, MPK15, MAP kinase 15	High	0.000193088	26	14	12	0.2558	0.1609	3.746e-05	3.889e-05	AT1G73670.1 [501-513]	AT1G73670.1 1xPhospho [S511(100)]	0	1799.96	7.11328e-07	7.486e-09	8.006e-07	4.6	43	100	3	3	600.656	600.657	3.2	3.2	6.5	5.5	5.3	5.1	1.71875	1.65625	0.784615	1.71875	1.8847	1.17133	1.59159	0.215521	0.670473	1	1	1.59159
AT1G07320	plastid	RPL4, ribosomal protein L4	High	0.000193088	142	78	64	1	0.0025	3.746e-05	3.889e-05	AT1G07320.1 [261-282]	AT1G07320.1 1xPhospho [S279(99.4)]	0	2741.02	6.50257e-11	2.624e-14	9.034e-07	3.96	120	100	2	3	1371.01	914.345	10	15.9	31.2	19.6	27	18.4	1.96	1.69811	0.589744	1.96	1.93234	0.880415	1.59092	0.355341	0.669858	1	1	1.59092
AT1G67230	nucleus	LINC1, little nuclei1	High	0.000508289	4	2	2	0.5714	0.1386	0.000366	0.0001279	AT1G67230.1 [1099-1119]	AT1G67230.1 2xPhospho [S1105(100); S1112(100)]	1	2859.21	0.00148578	0.002193	0.0001579	2.67	7	80	4	4	715.559	715.558	2.4	5.3	3	4.2	4.3	4.2	1.75	0.811321	1.4	1.75	0.923227	2.09003	1.58775	0.346458	0.666985	1	1	1.58775
AT1G77580	nucleus	Plant protein of unknown function (DUF869)	High	0.00100539	5	3	2	0.6842	0.4702	0.0002075	0.000845	AT1G77580.3 [251-259]	AT1G77580.3 1xPhospho [S254(100)]	0	1329.58	0.00951351	0.00123	0.008001	1.51	19	100	2	2	665.292	665.293	5.4	3.3	3	4.3	5.1	4.4	0.796296	1.54545	1.46667	0.796296	1.75862	2.18955	1.58149	0.411834	0.661285	1	1	1.58149
AT5G41950	golgi	Tetratricopeptide repeat (TPR)-like superfamily protein	High	0.00168629	9	2	7	1	0.1321	0.003027	0.0001765	AT5G41950.1 [138-148]	AT5G41950.1 1xPhospho [T144(100)]	1	1837.86	0.0128259	0.04358	0.000644	2.12	1	90	2	3	919.432	613.289	4	3.1	3.8	4.2	4.6	5	1.05	1.48387	1.31579	1.05	1.68854	1.96431	1.56762	0.270776	0.648574	1	1	1.56762
AT3G21100	nucleus	RNA-binding (RRM/RBD/RNP motifs) family protein	High	0.00168629	6	1	5	0.3333	0.1754	0.0003188	0.0008315	AT3G21100.4 [414-428]	AT3G21100.4 1xPhospho [S417(97.4)]	0	1807.75	0.0138362	0.001765	0.007426	1.14	9	90	2	2	904.381	904.381	1.8	2	5	2.4	3.6	4.4	1.33333	1.8	0.88	1.33333	2.04828	1.31373	1.56511	0.241647	0.646268	1	1	1.56511
AT5G48220	plastid	Aldolase-type TIM barrel family protein	High	0.00698045	7	4	3		0.4173	0.001077	0.000858	AT5G48220.1 [43-56]	AT5G48220.1 1xPhospho [S51(100)]	0	1902.95	0.0831397	0.01019	0.00838	1.39	0	100	3	3	634.987	634.987	6.3	13.4	15.1	14.7	12.2	13.4	2.33333	0.910448	0.887417	2.33333	1.03603	1.32481	1.56472	0.393243	0.645906	1	1	1.56472
AT1G20760	plasma membrane	Calcium-binding EF hand family protein	High	0.00346952	9	5	4	1	0.6224	0.0006688	0.002001	AT1G20760.1 [1012-1019]	AT1G20760.1 1xPhospho [S1018(100)]	1	1334.57	0.0366247	0.004353	0.0218	1.43	12	100	2	2	667.79	667.79	7.8	4.1	8.3	9.2	7.6	7.8	1.17949	1.85366	0.939759	1.17949	2.10934	1.40295	1.56392	0.280232	0.645169	1	1	1.56392
AT1G55805	mitochondrion	BolA-like family protein	High	0.000193088	15	8	7	0.2609	0.1483	3.746e-05	3.889e-05	AT1G55805.1 [58-68]	AT1G55805.1 1xPhospho [S60(100)]	0	1415.64	0.000218936	8.824e-06	6.835e-05	3.17	46	90	2	2	708.321	708.321	2.1	1.8	3.7	3	3.4	2.7	1.42857	1.88889	0.72973	1.42857	2.14943	1.0894	1.5558	0.312546	0.637655	1	1	1.5558
AT3G16060	cytosol	ATP binding microtubule motor family protein	High	0.000193088	31	15	16	1	0.5776	3.746e-05	3.889e-05	AT3G16060.1 [17-31]	AT3G16060.1 1xPhospho [S19(100)]	0	1945.85	8.17346e-06	3.678e-07	4.409e-06	4.9	53	100	3	3	649.288	649.289	7.6	6.5	14.9	9.3	11.1	14.8	1.22368	1.70769	0.993289	1.22368	1.94324	1.48286	1.54993	0.210406	0.632199	1	1	1.54993
AT5G61210	plasma membrane	ATSNAP33, ATSNAP33B, SNAP33, SNP33, soluble N-ethylmaleimide-sensitive factor adaptor protein 33	High	0.000193088	53	26	27	1	0.5722	3.746e-05	3.889e-05	AT5G61210.1 [14-20]	AT5G61210.1 1xPhospho [S16(100)]	0	1350.72	0.000201641	7.898e-06	8.844e-05	3.53	32	100	3	3	450.911	450.911	101.6	122.8	142.3	138	173.3	157.7	1.35827	1.41124	1.10822	1.35827	1.60589	1.65444	1.53953	0.0917098	0.622493	1	1	1.53953
AT1G27850	nucleus	unknown protein; FUNCTIONS IN: molecular_function unknown; INVOLVED IN: biological_process unknown; LOCATED IN: plasma membrane; EXPRESSED IN: 22 plant structures; EXPRESSED DURING: 13 growth stages; BEST Arabidopsis thaliana protein match is: unknown protein (TAIR:AT2G40070.1); Has 9215 Blast hits to 5316 proteins in 473 species: Archae - 6; Bacteria - 773; Metazoa - 3392; Fungi - 1710; Plants -…	High	0.00168629	14	7	7	0.0556	0.3114	0.0003188	0.0003558	AT1G27850.1 [735-741]	AT1G27850.1 1xPhospho [S737(99.7)]	1	1155.61	0.0141164	0.001799	0.002482	2.28	18	100	3	3	385.875	385.875	4.9	4.1	9.3	8.1	6	8.1	1.65306	1.46341	0.870968	1.65306	1.66526	1.30025	1.53952	0.11969	0.622485	1	1	1.53952
AT1G11700	nucleus	Protein of unknown function, DUF584	High	0.000193088	13	6	7	0.7347	0.4084	3.746e-05	3.889e-05	AT1G11700.1 [167-179]	AT1G11700.1 1xPhospho [S167(100)]	0	1474.69	3.02749e-07	1.033e-08	4.405e-07	3.82	49	100	2	2	737.847	737.847	9.8	5.9	12.7	11.2	12.1	9.7	1.14286	2.05085	0.76378	1.14286	2.33372	1.14023	1.53894	0.397394	0.621934	1	1	1.53894
AT3G12810	nucleus	chr13, PIE1, SRCAP, SNF2 domain-containing protein / helicase domain-containing protein	High	0.000508289	10	5	5	1	0.3857	8.071e-05	0.0004719	AT3G12810.1 [262-269]	AT3G12810.1 1xPhospho [S268(100)]	1	1234.61	0.00105283	7.953e-05	0.003474	2.1	12	100	3	3	412.209	412.209	17.3	13.2	15.1	23.2	13.1	21.7	1.34104	0.992424	1.43709	1.34104	1.12931	2.14539	1.53858	0.309501	0.621601	1	1	1.53858
AT2G23140	plasma membrane	RING/U-box superfamily protein with ARM repeat domain	High	0.000884904	12	4	8	1	0.1855	0.0001529	0.0002952	AT2G23140.1 [484-496]	AT2G23140.1 1xPhospho [S492(99.4)]	0	1512.76	0.00724278	0.0009326	0.001782	1.24	6	100	2	2	756.884	756.884	1.9	2.8	5.5	3.7	4.3	3.3	1.94737	1.53571	0.6	1.94737	1.74754	0.895726	1.53021	0.322444	0.61373	1	1	1.53021
AT4G11740	cytosol	SAY1, Ubiquitin-like superfamily protein	High	0.000193088	8	5	3	0.1852	0.6117	3.746e-05	3.889e-05	AT4G11740.1 [311-325]	AT4G11740.1 2xPhospho [S313(100); S324(100)]	1	1858.84	3.1729e-05	1.156e-05	1.137e-05	4.43	27	100	3	3	620.284	620.284	2.8	6.2	4.4	5.3	5	5.2	1.89286	0.806452	1.18182	1.89286	0.917686	1.76431	1.52495	0.305892	0.608763	1	1	1.52495
AT3G53780	plasma membrane	ATRBL4, RBL4, RHOMBOID-like protein 4	High	0.000193088	10	3	7	0.4545	0.1146	8.071e-05	3.889e-05	AT3G53780.2 [43-54]	AT3G53780.2 1xPhospho [S49(100)]	1	1751.82	0.000223479	6.709e-05	4.406e-05	2.88	11	100	3	3	584.611	584.611	2.2	3.4	4	2.4	5.6	4.3	1.09091	1.64706	1.075	1.09091	1.87424	1.60484	1.52333	0.229771	0.607229	1	1	1.52333
AT1G10940	cytosol	ASK1, SNRK2-4, SNRK2.4, SRK2A, Protein kinase superfamily protein	High	0.000193088	48	24	24	0.9143	0.5685	3.746e-05	3.889e-05	AT1G10940.2 [361-369]	AT1G10940.2 1xPhospho [S365(100)]	0	1292.62	0.000122243	4.074e-06	9.844e-05	2.92	35	100	3	3	431.544	431.544	62.2	54.4	63.7	60.9	74.4	86.7	0.9791	1.36765	1.36107	0.9791	1.55629	2.03191	1.52243	0.30439	0.606377	1	1	1.52243
AT4G15545	nucleus	unknown protein; BEST Arabidopsis thaliana protein match is: unknown protein (TAIR:AT1G16520.1); Has 30201 Blast hits to 17322 proteins in 780 species: Archae - 12; Bacteria - 1396; Metazoa - 17338; Fungi - 3422; Plants - 5037; Viruses - 0; Other Eukaryotes - 2996 (source: NCBI BLink).	High	0.000193088	16	8	8	0.5333	0.2186	3.746e-05	3.889e-05	AT4G15545.1 [239-247]	AT4G15545.1 1xPhospho [S242(100)]	0	1314.64	4.29828e-06	5.095e-08	2.908e-05	3.34	45	100	3	3	438.885	438.885	23.9	23.5	27.9	17	13.6	13.1	0.711297	0.578723	0.469534	0.711297	0.658547	0.700957	0.690267	0.0161383	-0.534773	1	1	0.690267
AT2G17290	cytosol	ATCDPK3, ATCPK6, CPK6, Calcium-dependent protein kinase family protein	High	0.000604223	14	8	6	1	0.5024	9.82e-05	0.00041	AT2G17290.1 [535-544]	AT2G17290.1 1xPhospho [S540(100)]	1	1473.7	0.00306163	0.0003534	0.002763	2.11	18	80	2	2	737.352	737.352	5.1	4.5	7.9	3.9	1.8	4.5	0.764706	0.4	0.56962	0.764706	0.455172	0.850373	0.690084	0.120031	-0.535156	1	1	0.690084
AT2G19730	cytosol	Ribosomal L28e protein family	High	0.000193088	14	6	8	0.5	0.0527	3.746e-05	3.889e-05	AT2G19730.1 [36-47]	AT2G19730.1 1xPhospho [S45(100)]	0	1957.98	4.71573e-08	6.051e-09	1.2e-07	4.93	34	100	3	3	653.33	653.331	24	23.2	60.1	12.7	19	24.5	0.529167	0.818966	0.407654	0.529167	0.931926	0.608577	0.68989	0.12317	-0.535562	1	1	0.68989
AT4G18600	nucleus	ATSCAR-LIKE, SCARL, WAVE5, SCAR family protein	High	0.000390438	6	3	3	1	0.633	7.261e-05	0.0001279	AT4G18600.1 [383-392]	AT4G18600.1 1xPhospho [T387(100)]	1	1452.76	0.000644191	3.884e-05	0.0001316	2.67	19	100	3	3	484.924	484.924	6.3	7.1	11.3	6.5	2.5	4.8	1.03175	0.352113	0.424779	1.03175	0.40068	0.634143	0.688856	0.184216	-0.537725	1	1	0.688856
AT1G14840	nucleus	ATMAP70-4, MAP70-4, microtubule-associated proteins 70-4	High	0.000604223	13	4	9	1	0.2842	0.0003188	0.0001558	AT1G14840.1 [438-448]; AT1G68060.1 [453-463]	AT1G14840.1 2xPhospho [S438(100); T/S]; AT1G68060.1 2xPhospho [S453(100); T/S]	1	1599.68	0.0035548	0.001791	0.0002684	2.92	12	100	3	3	533.896	533.896	18.4	12.3	17.4	12.2	5.8	10.1	0.663043	0.471545	0.58046	0.663043	0.536585	0.866555	0.688728	0.0961159	-0.537994	1	1	0.688728
AT5G39660	nucleus	CDF2, cycling DOF factor 2	High	0.000193088	6	3	3	0.2	0.0815	3.746e-05	3.889e-05	AT5G39660.3 [265-284]	AT5G39660.3 1xPhospho [S280(99.6)]	0	2646.42	0.000143953	5.045e-06	4.125e-05	2.33	35	80	3	3	882.811	882.811	3.9	5	4.8	2.7	1.8	3.1	0.692308	0.36	0.645833	0.692308	0.409655	0.96415	0.688704	0.160079	-0.538043	1	1	0.688704
AT5G23720	cytosol	PHS1, dual specificity protein phosphatase family protein	High	0.000193088	11	6	5	0.3103	0.109	3.746e-05	3.889e-05	AT5G23720.1 [399-411]	AT5G23720.1 1xPhospho [S406(100)]	0	1800.74	1.34036e-05	2.244e-07	1.117e-05	3.21	29	90	3	3	600.917	600.917	4.6	2.3	5.4	2.7	1.8	2.1	0.586957	0.782609	0.388889	0.586957	0.890555	0.580563	0.686025	0.102282	-0.543667	1	1	0.686025
ATCG00710	plastid	PSBH, photosystem II reaction center protein H	High	0.000508289	64	64	0	0.8378		8.071e-05		ATCG00710.1 [2-11]	ATCG00710.1 2xPhospho [T3(100); T5(100)]	0	1482.61	0.00127239	0.0001056			37	100	2		741.806		1034.4	329.7	396	324.2	239.3	242.8	0.313418	0.725811	0.613131	0.313418	0.825923	0.91533	0.684891	0.187521	-0.546055	1	1	0.684891
AT1G77810	endoplasmic reticulum	Galactosyltransferase family protein	High	0.00718786	6	3	3	0.7143	0.1379	0.00109	0.0008315	AT1G77810.1 [93-101]	AT1G77810.1 1xPhospho [S95(100)]	0	1246.62	0.0872901	0.01079	0.007522	1.74	14	90	2	2	623.816	623.816	3.5	4.5	11.9	2.9	2.4	4.9	0.828571	0.533333	0.411765	0.828571	0.606897	0.614714	0.683394	0.0726237	-0.54921	1	1	0.683394
AT1G76950	nucleus	PRAF1, Regulator of chromosome condensation (RCC1) family with FYVE zinc finger domain	High	0.000193088	12	6	6	0.6512	0.2551	3.746e-05	0.0001453	AT1G76950.1 [787-797]	AT1G76950.1 1xPhospho [S792(100)]	0	1395.72	4.80489e-05	1.193e-06	0.0002391	2.43	43	100	2	2	698.362	698.362	24.7	22.3	36.1	19.6	10.9	16.8	0.793522	0.488789	0.465374	0.793522	0.556208	0.694746	0.681492	0.0688264	-0.553231	1	1	0.681492
AT3G62650	nucleus	unknown protein; BEST Arabidopsis thaliana protein match is: unknown protein (TAIR:AT2G47485.1); Has 57 Blast hits to 57 proteins in 13 species: Archae - 0; Bacteria - 0; Metazoa - 0; Fungi - 0; Plants - 57; Viruses - 0; Other Eukaryotes - 0 (source: NCBI BLink).	High	0.000604223	21	9	12	0.2	0.0708	0.0001529	0.0001558	AT3G62650.1 [18-28]	AT3G62650.1 1xPhospho [S26(99.5)]	0	1418.64	0.00418105	0.000783	0.0002963	2.26	20	70	2	2	709.82	709.82	8.1	2.7	3.9	4.5	1.8	1.9	0.555556	0.666667	0.487179	0.555556	0.758621	0.727299	0.680492	0.0631191	-0.55535	1	1	0.680492
AT2G32850	golgi	Protein kinase superfamily protein	High	0.000193088	18	9	9	0.1026	0.2602	3.746e-05	3.889e-05	AT2G32850.2 [415-423]	AT2G32850.2 1xPhospho [S421(100)]	0	1572.83	0.000132072	4.513e-06	0.0001021	3.19	39	100	2	3	786.917	524.947	47.4	36.6	46.8	25.2	22.8	25.1	0.531646	0.622951	0.536325	0.531646	0.708875	0.800667	0.680396	0.0789545	-0.555554	1	1	0.680396
AT5G52200	nucleus	phosphoprotein phosphatase inhibitors	High	0.000193088	44	28	16	0.6	0.0304	3.746e-05	3.889e-05	AT5G52200.2 [99-115]; AT5G52200.1 [137-153]	AT5G52200.2 1xPhospho [S102(99.7)]; AT5G52200.1 1xPhospho [S140(99.7)]	0	2446.02	9.30548e-06	1.396e-07	5.195e-06	4.27	45	100	3	3	816.011	816.011	22.6	13.1	19.2	8.9	12.8	6.8	0.393805	0.977099	0.354167	0.393805	1.11187	0.528727	0.678135	0.220338	-0.560356	1	1	0.678135
AT1G68370	plasma membrane	ARG1, Chaperone DnaJ-domain superfamily protein	High	0.00168629	5	0	5		0.2321		0.0001765	AT1G68370.1 [369-392]	AT1G68370.1 1xPhospho [S380(100)]	2	3176.46	0.0144607		0.0007111	1.68		80		4		794.87	6.8	2.4	5.9	3.5	1.8	2.6	0.514706	0.75	0.440678	0.514706	0.853448	0.657878	0.675344	0.0981757	-0.566305	1	1	0.675344
AT5G14050	nucleus	Transducin/WD40 repeat-like superfamily protein	High	0.000193088	6	3	3	0.1829	0.1289	3.746e-05	3.889e-05	AT5G14050.1 [21-39]	AT5G14050.1 1xPhospho [S33(100)]	0	2566.06	6.99113e-11	2.889e-14	1.242e-08	5.74	82	90	3	3	856.021	856.021	9.3	6	7.7	6	3.7	3.5	0.645161	0.616667	0.454545	0.645161	0.701724	0.678581	0.675155	0.0164179	-0.566709	1	1	0.675155
AT5G12430	nucleus	Heat shock protein DnaJ with tetratricopeptide repeat	High	0.00142721	11	6	5	0.2727	0.177	0.0002647	0.0003221	AT5G12430.1 [996-1004]	AT5G12430.1 1xPhospho [S998(99.6)]	0	1319.59	0.0118952	0.00153	0.00189	2.09	22	100	2	2	660.296	660.296	21.6	22.1	36.3	19	12	12.6	0.87963	0.542986	0.347107	0.87963	0.617881	0.518189	0.6719	0.107778	-0.573682	1	1	0.6719
AT1G12850	nucleus	Phosphoglycerate mutase family protein	High	0.000508289	29	15	14	0.16	0.1144	8.071e-05	0.0001453	AT1G12850.1 [109-117]	AT1G12850.1 1xPhospho [S111(100)]	0	1294.6	0.00216633	0.0002254	0.0002443	2.71	25	100	3	2	432.204	647.802	23.7	10.6	18.8	13.3	4.9	11.6	0.561181	0.462264	0.617021	0.561181	0.526025	0.921137	0.669448	0.126253	-0.578957	1	1	0.669448
AT3G51850	plasma membrane	CPK13, calcium-dependent protein kinase 13	High	0.000193088	50	24	26	1	0.8384	3.746e-05	0.0001453	AT3G51850.1 [520-528]	AT3G51850.1 1xPhospho [S522(100)]	0	1227.55	4.92176e-05	1.229e-06	0.0001949	2.97	40	100	2	2	614.276	614.275	40.3	32.7	66.1	22.2	25.3	25.2	0.550868	0.7737	0.381241	0.550868	0.880418	0.569145	0.666811	0.106934	-0.584651	1	1	0.666811
AT5G35910	nucleus	Polynucleotidyl transferase, ribonuclease H fold protein with HRDC domain	High	0.000193088	9	4	5	0.3571	0.1384	3.746e-05	3.889e-05	AT5G35910.1 [587-599]	AT5G35910.1 1xPhospho [S595(100)]	0	1877.98	4.77033e-09	5.54e-11	2.417e-08	5.71	56	100	3	3	626.663	626.663	8.1	10.3	15.9	6.1	6.2	5.9	0.753086	0.601942	0.371069	0.753086	0.684968	0.553961	0.664005	0.0584304	-0.590734	1	1	0.664005
AT5G35735	plasma membrane	Auxin-responsive family protein	High	0.000193088	25	13	12	0.2258	0.0051	3.746e-05	3.889e-05	AT5G35735.1 [375-386]	AT5G35735.1 1xPhospho [S384(99.8)]	0	1627.85	3.01051e-06	6.396e-08	2.194e-06	3.95	31	100	3	3	543.287	543.286	59	53.7	93.1	49.4	23.7	40.4	0.837288	0.441341	0.433942	0.837288	0.502215	0.647822	0.662442	0.097003	-0.594134	1	1	0.662442
AT2G25340	vacuole	ATVAMP712, VAMP712, VAMP712, vesicle-associated membrane protein 712	High	0.000193088	4	2	2	1	0.6701	3.746e-05	0.0001453	AT2G25340.1 [162-171]	AT2G25340.1 1xPhospho [T169(100)]	0	1448.66	0.000236966	9.816e-06	0.0001955	1.97	35	100	2	2	724.831	724.831	13.5	8.5	16.4	12.1	3	7.5	0.896296	0.352941	0.457317	0.896296	0.401623	0.682718	0.660212	0.143243	-0.598998	1	1	0.660212
AT3G49250	nucleus	DMS3, IDN1, defective in meristem silencing 3	High	0.000193088	28	15	13	0.0909	0.0719	3.746e-05	3.889e-05	AT3G49250.1 [23-34]	AT3G49250.1 1xPhospho [S30(99.6)]	0	1673.76	3.91667e-05	9.14e-07	4.441e-05	2.78	33	100	3	3	558.591	558.591	12.4	9.3	13.9	4.1	7.5	6.8	0.330645	0.806452	0.489209	0.330645	0.917686	0.730329	0.659553	0.17312	-0.600439	1	1	0.659553
AT1G22410	plastid	Class-II DAHP synthetase family protein	High	0.00633006	3	2	1	0.8333	0.3592	0.001014	0.001076	AT1G22410.1 [188-194]	AT1G22410.1 1xPhospho [S190(100)]	0	1379.65	0.0711094	0.008506	0.01106	2.06	24	100	2	2	690.327	690.327	24.2	14	23.9	8.9	11.9	10.3	0.367769	0.85	0.430962	0.367769	0.967241	0.643374	0.659461	0.17324	-0.60064	1	1	0.659461
AT3G51880	nucleus	HMGB1, NFD1, high mobility group B1	High	0.000193088	14	6	8	0.3171	0.0989	3.746e-05	3.889e-05	AT3G51880.2 [124-134]	AT3G51880.2 1xPhospho [S129(100)]	0	1774.81	0.000160166	5.812e-06	7.425e-05	3.64	41	100	3	3	592.276	592.276	38.5	21.8	20.9	27.8	7.2	12.3	0.722078	0.330275	0.588517	0.722078	0.37583	0.878583	0.658831	0.148538	-0.602021	1	1	0.658831
AT3G10540	cytosol	3-phosphoinositide-dependent protein kinase	High	0.000193088	32	15	17	0.3333	0.1956	3.746e-05	3.889e-05	AT3G10540.1 [375-384]; AT5G04510.1 [380-389]	AT3G10540.1 1xPhospho [S377(100)]; AT5G04510.1 1xPhospho [S382(100)]	0	1419.67	0.000310635	1.416e-05	0.0001091	3.63	39	90	2	2	710.339	710.339	5.5	3.7	6.9	3.3	2.7	2.5	0.6	0.72973	0.362319	0.6	0.830382	0.540898	0.657093	0.0883083	-0.60583	1	1	0.657093
AT4G35780	nucleus	ACT-like protein tyrosine kinase family protein	High	0.000193088	18	7	11	0.4203	0.1409	3.746e-05	3.889e-05	AT4G35780.1 [437-452]	AT4G35780.1 1xPhospho [T445(100)]	0	2038.94	3.59389e-08	4.435e-10	9.924e-08	5.82	69	90	3	3	680.316	680.316	6.3	3.6	7.1	4.7	2.6	1.9	0.746032	0.722222	0.267606	0.746032	0.821839	0.399502	0.655791	0.129999	-0.608692	1	1	0.655791
AT2G44730	nucleus	Alcohol dehydrogenase transcription factor Myb/SANT-like family protein	High	0.000193088	15	7	8	0.9111	0.5551	3.746e-05	3.889e-05	AT2G44730.1 [163-181]	AT2G44730.1 1xPhospho [S167(100)]	0	2389.9	3.15817e-07	1.835e-08	4.54e-07	4.63	45	100	3	3	797.303	797.303	7	7.9	6.9	3	4.5	4	0.428571	0.56962	0.57971	0.428571	0.648189	0.865436	0.647399	0.126113	-0.627274	1	1	0.647399
AT3G25070	plasma membrane	RIN4, RPM1 interacting protein 4	High	0.00440228	9	6	3	1	0.5268	0.0007683	0.000974	AT3G25070.2 [151-157]	AT3G25070.2 1xPhospho [S154(100)]	0	1313.64	0.0497287	0.005837	0.00997	2.05	14	100	2	2	657.322	657.322	5.8	9.8	18.7	3.6	8.4	4.3	0.62069	0.857143	0.229947	0.62069	0.975369	0.343282	0.646447	0.182922	-0.629396	1	1	0.646447
AT2G48010	plasma membrane	RKF3, receptor-like kinase in in flowers 3	High	0.00261787	6	3	3	0.6667	0.1075	0.0005239	0.0003558	AT2G48010.1 [248-258]	AT2G48010.1 1xPhospho [S250(99.6)]	0	1473.68	0.0305265	0.003681	0.002507	1.86	9	100	2	2	737.341	737.341	12.9	10.7	16	12.3	3	7.1	0.953488	0.280374	0.44375	0.953488	0.319046	0.662464	0.645	0.183356	-0.63263	1	1	0.645
AT5G55310	nucleus	TOP1, TOP1BETA, DNA topoisomerase 1 beta	High	0.000193088	27	12	15	1	0.7215	3.746e-05	3.889e-05	AT5G55310.1 [298-312]	AT5G55310.1 1xPhospho [S301(100)]	0	1935.83	3.03664e-07	1.981e-07	4.411e-07	4.13	37	100	3	3	645.947	645.946	5.1	3.2	5.8	2.6	2.4	2.2	0.509804	0.75	0.37931	0.509804	0.853448	0.566264	0.643172	0.106394	-0.636723	1	1	0.643172
AT5G15570	nucleus	Bromodomain transcription factor	High	0.000604223	11	6	5	0.2	0.0803	9.82e-05	0.0001453	AT5G15570.1 [190-201]	AT5G15570.1 1xPhospho [S194(100)]	0	1876.88	0.00304222	0.0004483	0.0002443	2.99	30	90	3	3	626.296	626.296	2.5	4.1	6	1.8	2.2	2.4	0.72	0.536585	0.4	0.72	0.610597	0.597151	0.642583	0.0389028	-0.638046	1	1	0.642583
AT5G12420	cytosol	O-acyltransferase (WSD1-like) family protein	High	0.000193088	16	16	0	1		3.746e-05		AT5G12420.1 [2-14]	AT5G12420.1 1xPhospho [S10(100)]	0	1790.79	3.74117e-06	4.257e-08			40	100	2		895.895		12.6	18.4	33.3	10.2	7.2	15	0.809524	0.391304	0.45045	0.809524	0.445277	0.672467	0.642423	0.106217	-0.638405	1	1	0.642423
AT5G66730	nucleus	C2H2-like zinc finger protein	High	0.000193088	12	6	6	1	0.8061	3.746e-05	3.889e-05	AT5G66730.1 [36-53]	AT5G66730.1 1xPhospho [S51(100)]	0	2418.24	6.61262e-08	1.52e-09	1.521e-07	4.28	75	100	3	3	806.751	806.751	9	11.1	15.5	7.1	5.8	5.6	0.788889	0.522523	0.36129	0.788889	0.594595	0.539362	0.640949	0.075669	-0.64172	1	1	0.640949
AT4G11270	golgi	Transducin/WD40 repeat-like superfamily protein	High	0.00168629	13	6	7	0.1154	0.2021	0.0003807	0.0001765	AT4G11270.2 [1000-1010]	AT4G11270.2 2xPhospho [S1000(99.6); S1005(100)]	0	1762.88	0.0131885	0.002391	0.0006601	2.82	26	90	3	3	588.298	588.298	5.9	5.1	9.7	3.3	3.2	4.2	0.559322	0.627451	0.43299	0.559322	0.713996	0.646401	0.639906	0.0447684	-0.644068	1	1	0.639906
AT1G21170	nucleus	SEC5B, Exocyst complex component SEC5	High	0.000508289	9	3	6	0.5	0.202	8.071e-05	0.0001765	AT1G21170.2 [1073-1083]	AT1G21170.2 1xPhospho [S1079(100)]	1	1592.73	0.00226329	0.0002385	0.0006625	1.98	14	90	3	3	531.58	531.58	3.1	4.8	8.5	1.8	2.8	3.8	0.580645	0.583333	0.447059	0.580645	0.663793	0.667404	0.637281	0.028337	-0.649999	1	1	0.637281
AT4G23650	plasma membrane	CDPK6, CPK3, calcium-dependent protein kinase 6	High	0.000193088	62	24	38	0.193	0.0566	3.746e-05	3.889e-05	AT4G23650.1 [37-55]	AT4G23650.1 1xPhospho [S49(100)]	0	1850.81	3.50814e-08	9.63e-11	1.287e-06	3.18	57	100	2	2	925.906	925.906	9	6.2	16.6	4.9	4.4	6.1	0.544444	0.709677	0.36747	0.544444	0.807564	0.548588	0.633532	0.0870242	-0.658511	1	1	0.633532
AT2G07698	mitochondrion,plastid	ATPase, F1 complex, alpha subunit protein	High	0.000193088	8	4	4	1	0.6484	3.746e-05	3.889e-05	AT2G07698.1 [424-433]	AT2G07698.1 1xPhospho [S427(100)]	0	1335.72	0.000133652	4.579e-06	0.00011	2.56	28	70	2	2	668.365	668.365	3.6	2.4	9.6	1.8	2.1	2.6	0.5	0.875	0.270833	0.5	0.99569	0.404321	0.633337	0.18327	-0.658955	1	1	0.633337
AT1G24706	nucleus	AtTHO2, THO2, THO2	High	0.00346952	6	3	3	0.3	0.1984	0.0006688	0.0008191	AT1G24706.2 [423-433]	AT1G24706.2 1xPhospho [T424(100)]	0	1468.74	0.0380504	0.004521	0.007223	1.26	10	100	2	2	734.871	734.872	14.3	11.3	18.1	8.6	2	13.3	0.601399	0.176991	0.734807	0.601399	0.201404	1.09698	0.63326	0.25902	-0.659131	1	1	0.63326
AT1G27460	plasma membrane	NPGR1, no pollen germination related 1	High	0.000390438	7	4	3	1	0.0871	8.071e-05	0.0001453	AT1G27460.1 [59-69]	AT1G27460.1 1xPhospho [S62(100)]	0	1603.76	0.000878329	6.102e-05	0.0002094	2.41	25	100	2	2	802.381	802.38	5.5	4.1	7.9	4	2.7	2.2	0.727273	0.658537	0.278481	0.727273	0.749369	0.415738	0.630793	0.107717	-0.664761	1	1	0.630793
AT3G48050	nucleus	BAH domain ;TFIIS helical bundle-like domain	High	0.000193088	12	6	6	0.5909	0.2064	3.746e-05	3.889e-05	AT3G48050.2 [789-815]	AT3G48050.2 1xPhospho [S789(100)]	0	3296.59	5.25794e-05	7.847e-06	1.616e-05	3.44	22	80	4	4	824.902	824.901	6.2	3.7	5.1	2.7	2.9	1.9	0.435484	0.783784	0.372549	0.435484	0.891892	0.55617	0.627849	0.136541	-0.671511	1	1	0.627849
AT4G13510	plasma membrane	AMT1;1, ATAMT1, ATAMT1;1, ammonium transporter 1;1	High	0.000193088	61	29	32	1	0.6852	3.746e-05	3.889e-05	AT4G13510.1 [448-461]	AT4G13510.1 1xPhospho [T460(100)]	0	1929.75	2.76384e-08	3.688e-09	8.26e-08	5.4	59	100	3	3	643.92	643.92	17.7	23.4	48.5	10	14.7	19.5	0.564972	0.628205	0.402062	0.564972	0.714854	0.600229	0.626685	0.0452442	-0.674188	1	1	0.626685
AT4G28600	plasma membrane	NPGR2, no pollen germination related 2	High	0.000193088	11	7	4	0.1471	0.0399	3.746e-05	3.889e-05	AT4G28600.3 [51-67]	AT4G28600.3 2xPhospho [S59(99.1); S63(100)]	0	2362.03	4.99683e-07	3.08e-09	4.421e-06	3.51	68	100	3	3	788.013	788.013	6.5	7.7	16.5	2.8	6.7	5	0.430769	0.87013	0.30303	0.430769	0.990148	0.452387	0.624435	0.182963	-0.679377	1	1	0.624435
AT1G27430	nucleus	GYF domain-containing protein	High	0.000884904	22	12	10	0.9375	0.0857	0.0001732	0.0001765	AT1G27430.1 [50-65]	AT1G27430.1 1xPhospho [S50(99.5)]	0	2189.07	0.00769709	0.0009939	0.0006877	1.75	16	100	3	3	730.362	730.361	5.8	7.4	5.5	3.1	2.7	3.4	0.534483	0.364865	0.618182	0.534483	0.415191	0.92287	0.624181	0.153263	-0.679963	1	1	0.624181
AT1G10290	golgi	ADL6, DRP2A, dynamin-like protein 6	High	0.000193088	19	10	9	0.3056	0.1848	3.746e-05	0.0001765	AT1G10290.1 [699-708]	AT1G10290.1 1xPhospho [S706(100)]	0	1302.61	0.000146105	5.156e-06	0.000683	1.84	36	100	2	2	651.807	651.807	23.1	18.1	38.6	12.8	10.3	17.1	0.554113	0.569061	0.443005	0.554113	0.647552	0.661352	0.621006	0.033683	-0.687322	1	1	0.621006
AT5G64430	nucleus	Octicosapeptide/Phox/Bem1p family protein	High	0.00237477	12	6	6	0.4762	0.1971	0.0004744	0.0007764	AT5G64430.1 [385-391]	AT5G64430.1 1xPhospho [S387(100)]	0	1120.52	0.0282912	0.003429	0.006674	2.08	21	100	2	2	560.765	560.765	29.3	23.7	34.3	7.7	16.1	19	0.262799	0.679325	0.553936	0.262799	0.773025	0.826958	0.620927	0.17974	-0.687504	1	1	0.620927
AT2G21150	nucleus	XCT, XAP5 family protein	High	0.000193088	21	11	10	0.8028	0.5042	3.746e-05	3.889e-05	AT2G21150.1 [122-140]	AT2G21150.1 1xPhospho [S132(100)]	0	2656.13	1.37284e-07	5.701e-10	3.187e-06	3.55	71	100	3	3	886.05	886.049	10.6	7.4	12.1	3.5	5.3	5.8	0.330189	0.716216	0.479339	0.330189	0.815005	0.715594	0.620263	0.147849	-0.689049	1	1	0.620263
AT1G76660	nucleus	FUNCTIONS IN: molecular_function unknown; INVOLVED IN: biological_process unknown; LOCATED IN: plasma membrane; EXPRESSED IN: 22 plant structures; EXPRESSED DURING: 13 growth stages; BEST Arabidopsis thaliana protein match is: hydroxyproline-rich glycoprotein family protein (TAIR:AT5G52430.1); Has 353 Blast hits to 231 proteins in 60 species: Archae - 0; Bacteria - 6; Metazoa - 57; Fungi - 22; Pl…	High	0.000193088	12	6	6	0.75	0.5741	3.746e-05	3.889e-05	AT1G76660.1 [200-212]	AT1G76660.1 1xPhospho [S207(100)]	0	1781.92	6.18299e-05	1.662e-06	4.158e-05	2.63	44	100	2	2	891.464	891.463	11.7	10.7	14.1	9.1	3.3	6.9	0.777778	0.308411	0.489362	0.777778	0.350951	0.730557	0.619762	0.135095	-0.690214	1	1	0.619762
AT4G33700	plasma membrane	CBS domain-containing protein with a domain of unknown function (DUF21)	High	0.000193088	54	24	30	0.2449	0.1958	3.746e-05	3.889e-05	AT4G33700.1 [327-340]	AT4G33700.1 1xPhospho [T334(100)]	0	1838.84	3.70607e-07	2.085e-09	1.566e-06	4.29	49	100	3	3	613.616	613.616	16.9	13.7	27.8	13.6	5	11.8	0.804734	0.364964	0.42446	0.804734	0.415303	0.633667	0.617901	0.112695	-0.694551	1	1	0.617901
AT3G04740	nucleus	ATMED14, MED14, SWP, RNA polymerase II transcription mediators	High	0.000508289	12	6	6	0.4138	0.1193	8.071e-05	0.0001765	AT3G04740.1 [1314-1322]	AT3G04740.1 1xPhospho [S1317(100)]	0	1273.61	0.00116018	9.183e-05	0.0004766	2.43	29	100	2	2	637.31	637.31	20.2	11.7	27	12.1	6.4	11.4	0.59901	0.547009	0.422222	0.59901	0.622458	0.630326	0.617265	0.00940573	-0.696039	1	1	0.617265
AT5G45510	golgi	Leucine-rich repeat (LRR) family protein	High	0.000193088	25	12	13	0.7222	0.5643	3.746e-05	3.889e-05	AT5G45510.1 [398-408]	AT5G45510.1 1xPhospho [S398(100)]	0	1634.96	5.27375e-05	1.206e-05	1.621e-05	3.19	36	100	3	3	545.66	545.66	9.9	11.6	12.3	3.9	4.7	8.2	0.393939	0.405172	0.666667	0.393939	0.461058	0.995252	0.61675	0.19024	-0.697243	1	1	0.61675
AT3G62700	vacuole	ATMRP10, MRP10, multidrug resistance-associated protein 10	High	0.000193088	35	17	18	0.3571	0.2522	3.746e-05	3.889e-05	AT3G62700.1 [938-950]	AT3G62700.1 1xPhospho [S938(100)]	0	1687.79	1.17402e-06	1.588e-08	1.137e-06	4.52	42	100	2	2	844.397	844.397	45.9	30.6	95.4	46.6	7	36	1.01525	0.228758	0.377358	1.01525	0.260311	0.56335	0.612971	0.21934	-0.70611	1	1	0.612971
AT3G06330	nucleus	RING/U-box superfamily protein	High	0.00200659	7	2	5	1	0.5833	0.0003931	0.0002426	AT3G06330.1 [278-288]	AT3G06330.1 1xPhospho [T280(100)]	1	1632.82	0.0223547	0.00276	0.00136	2.04	6	100	3	3	544.944	544.944	9.7	8.1	17.6	5.3	3.7	9.1	0.546392	0.45679	0.517045	0.546392	0.519796	0.771886	0.612691	0.0799667	-0.706768	1	1	0.612691
AT2G20920	plastid	Protein of unknown function (DUF3353)	High	0.00189937	6	3	3	0.8235	0.2541	0.0003807	0.001364	AT2G20920.1 [133-139]	AT2G20920.1 1xPhospho [S135(100)]	0	1110.59	0.0188492	0.002361	0.01419	1.81	17	100	2	2	555.797	555.797	8.7	9.1	21	3.6	7.9	6.1	0.413793	0.868132	0.290476	0.413793	0.987874	0.433645	0.611771	0.188139	-0.708937	1	1	0.611771
AT5G57290	cytosol	60S acidic ribosomal protein family	High	0.000193088	30	16	14	1	0.8747	3.746e-05	3.889e-05	AT5G57290.1 [104-120]	AT5G57290.1 1xPhospho [S107(100)]	1	2502.1	4.59186e-07	1.8e-07	5.89e-07	4.79	49	100	3	3	834.705	834.705	35.4	19.4	23	11.9	9.2	14.5	0.336158	0.474227	0.630435	0.336158	0.539637	0.941162	0.605652	0.177741	-0.723438	1	1	0.605652
AT4G28860	cytosol	ckl4, casein kinase I-like 4	High	0.000193088	10	5	5	0.4143	0.1496	3.746e-05	3.889e-05	AT4G28860.1 [368-384]	AT4G28860.1 1xPhospho [S378(100)]	0	2280.07	3.41601e-07	1.875e-09	6.39e-07	4.48	70	100	3	3	760.692	760.692	5.4	4.9	7	3	2.5	3.1	0.555556	0.510204	0.442857	0.555556	0.580577	0.661131	0.599088	0.0318515	-0.73916	1	1	0.599088
AT1G08315	mitochondrion	ARM repeat superfamily protein	High	0.0012939	11	6	5	0.4118	0.1209	0.0002479	0.0003221	AT1G08315.1 [16-24]	AT1G08315.1 1xPhospho [S18(100)]	0	1315.65	0.0110371	0.00142	0.002031	1.82	17	100	2	2	658.326	658.326	15.7	11.5	23.6	8.6	8.8	5.9	0.547771	0.765217	0.25	0.547771	0.870765	0.373219	0.597252	0.145744	-0.743589	1	1	0.597252
AT5G05800	nucleus	unknown protein; BEST Arabidopsis thaliana protein match is: unknown protein (TAIR:AT3G11290.1); Has 1807 Blast hits to 1807 proteins in 277 species: Archae - 0; Bacteria - 0; Metazoa - 736; Fungi - 347; Plants - 385; Viruses - 0; Other Eukaryotes - 339 (source: NCBI BLink).	High	0.00394819	8	4	4	0.8667	0.377	0.0007122	0.000845	AT5G05800.3 [313-319]	AT5G05800.3 1xPhospho [S315(100)]	0	1198.55	0.0397007	0.004695	0.007877	1.91	15	100	2	2	599.776	599.776	6	5	7.6	4.4	2.3	2.7	0.733333	0.46	0.355263	0.733333	0.523448	0.530364	0.595715	0.068838	-0.747305	1	1	0.595715
AT1G53165	nucleus	ATMAP4K ALPHA1, Protein kinase superfamily protein	High	0.000193088	24	12	12	0.4769	0.1694	3.746e-05	3.889e-05	AT1G53165.3 [551-563]	AT1G53165.3 1xPhospho [S555(100)]	0	2019.88	3.33583e-06	4.246e-08	2.357e-06	4.96	65	100	2	3	1010.44	673.964	77.6	25.4	25.6	27.9	13.6	13.8	0.359536	0.535433	0.539062	0.359536	0.609286	0.804754	0.591192	0.128841	-0.758301	1	1	0.591192
AT1G53210	plasma membrane	sodium/calcium exchanger family protein / calcium-binding EF hand family protein	High	0.000193088	16	9	7	1	0.0628	3.746e-05	3.889e-05	AT1G53210.1 [370-391]	AT1G53210.1 1xPhospho [T389(100)]	1	2853.42	1.91874e-05	5.662e-07	7.999e-06	3.66	22	100	4	4	714.109	714.109	8.5	9.1	11.5	7.6	3.4	3.3	0.894118	0.373626	0.286957	0.894118	0.425161	0.428391	0.582557	0.155783	-0.77953	1	1	0.582557
AT1G21630	plasma membrane	Calcium-binding EF hand family protein	High	0.000193088	15	7	8	0.3182	0.3714	3.746e-05	3.889e-05	AT1G21630.4 [1150-1171]	AT1G21630.4 2xPhospho [S1152(100); T1169(100)]	0	3044.26	0.000402221	2.817e-05	6.602e-05	3.77	44	90	3	3	1015.42	1015.42	5	4.2	6.1	1.9	2.3	3	0.38	0.547619	0.491803	0.38	0.623153	0.734202	0.579118	0.104593	-0.78807	1	1	0.579118
AT5G65687	plasma membrane	Major facilitator superfamily protein	High	0.00394819	4	2	2	1	0.529	0.0007122	0.000858	AT5G65687.1 [4-12]	AT5G65687.1 1xPhospho [S9(100)]	1	1495.8	0.0424932	0.005019	0.008236	1.55	4	100	3	3	499.273	499.273	4.5	5.9	11.2	3	3.6	2.8	0.666667	0.610169	0.25	0.666667	0.694331	0.373219	0.578072	0.102737	-0.790678	1	1	0.578072
AT4G26630	nucleus	DEK domain-containing chromatin associated protein	High	0.000193088	20	10	10	1	0.7	8.071e-05	3.889e-05	AT4G26630.1 [240-255]	AT4G26630.1 1xPhospho [S247(100)]	1	2633.21	3.32942e-05	9.376e-05	1.176e-05	3.9	20	100	4	4	659.057	659.057	46.4	18.6	22.1	20	10.5	9.6	0.431034	0.564516	0.434389	0.431034	0.64238	0.64849	0.573968	0.0714886	-0.800957	1	1	0.573968
AT2G42520	nucleus	P-loop containing nucleoside triphosphate hydrolases superfamily protein	High	0.000193088	8	4	4	0.4545	0.1333	7.261e-05	3.889e-05	AT2G42520.2 [82-96]	AT2G42520.2 1xPhospho [S89(99.4)]	0	1673.76	0.000219579	4.48e-05	4.354e-05	2.85	11	90	3	3	558.591	558.591	3.8	5.3	8	1.8	2.9	3.1	0.473684	0.54717	0.3875	0.473684	0.622642	0.57849	0.558272	0.0441726	-0.84096	1	1	0.558272
AT3G05090	plasma membrane	LRS1, Transducin/WD40 repeat-like superfamily protein	High	0.000193088	21	10	11	1	0.7814	3.746e-05	3.889e-05	AT3G05090.3 [377-389]	AT3G05090.3 2xPhospho [S379(100); S386(100)]	0	1728.77	8.88339e-05	2.672e-06	3.9e-05	2.79	56	90	2	3	864.889	576.928	13.4	12.2	17.7	9.4	3.3	7.8	0.701493	0.270492	0.440678	0.701493	0.307801	0.657878	0.555724	0.124599	-0.84756	1	1	0.555724
AT1G59870	plasma membrane	ABCG36, ATABCG36, ATPDR8, PDR8, PEN3, ABC-2 and Plant PDR ABC-type transporter family protein	High	0.000193088	30	16	14	0.3	0.1321	3.746e-05	3.889e-05	AT1G59870.1 [840-855]	AT1G59870.1 1xPhospho [S841(100)]	1	2062.96	7.76443e-05	2.242e-06	2.171e-05	3.18	40	100	3	3	688.325	688.325	5.3	6.9	14.9	2.4	2.4	7.9	0.45283	0.347826	0.530201	0.45283	0.395802	0.791526	0.546719	0.123505	-0.871128	1	1	0.546719
AT5G52040	nucleus	ATRSP41, RNA-binding (RRM/RBD/RNP motifs) family protein	High	0.000193088	40	20	20	0.7073	0.5526	3.746e-05	3.889e-05	AT5G52040.1 [250-261]	AT5G52040.1 1xPhospho [S254(100)]	1	1593.79	2.14504e-05	4.159e-07	4.001e-05	3.04	41	90	3	3	531.936	531.936	5	9.6	27.3	5.4	1.8	6.2	1.08	0.1875	0.227106	1.08	0.213362	0.339042	0.544135	0.270378	-0.877964	1	1	0.544135
AT3G48240	nucleus	Octicosapeptide/Phox/Bem1p family protein	High	0.0082702	2	0	2		0.3058		0.0006007	AT3G48240.1 [104-112]	AT3G48240.1 1xPhospho [S109(100)]	1	1532.93	0.103219		0.005669	1.21		100		3		511.649	13.2	7.4	9	5.2	2.1	5.2	0.393939	0.283784	0.577778	0.393939	0.322926	0.862551	0.526472	0.169285	-0.92557	1	1	0.526472
AT5G54110	plasma membrane	ATMAMI, MAMI, membrane-associated mannitol-induced	High	0.000193088	6	2	4	0.7222	0.0624	3.746e-05	3.889e-05	AT5G54110.1 [28-45]	AT5G54110.1 1xPhospho [S44(100)]	1	2324.05	1.11852e-05	4.89e-06	5.497e-06	4.49	18	100	3	3	775.352	775.352	16.4	11	19.2	3.8	7.6	6.7	0.231707	0.690909	0.348958	0.231707	0.786207	0.520952	0.512955	0.16012	-0.963095	1	1	0.512955
AT5G12850	nucleus	CCCH-type zinc finger protein with ARM repeat domain	High	0.000193088	20	10	10	1	0.7677	3.746e-05	3.889e-05	AT5G12850.1 [467-476]	AT5G12850.1 1xPhospho [S474(100)]	0	1420.66	1.88571e-06	1.741e-08	1.873e-05	3.53	50	100	3	3	474.225	474.225	7.2	11.1	13.3	4.7	5.3	2.5	0.652778	0.477477	0.18797	0.652778	0.543336	0.280616	0.492243	0.110429	-1.02256	1	1	0.492243
AT1G79040	plastid	PSBR, photosystem II subunit R	High	0.00168629	12	7	5	1	0.7474	0.0003188	0.003183	AT1G79040.1 [63-71]	AT1G79040.1 1xPhospho [S68(100)]	1	1442.74	0.0133472	0.001704	0.03523	0.95	12	90	3	3	481.585	481.585	4	4.8	11.4	2.6	1.8	3	0.65	0.375	0.263158	0.65	0.426724	0.392862	0.489862	0.0806634	-1.02955	1	1	0.489862
AT1G30540	cytosol	Actin-like ATPase superfamily protein	High	0.000508289	13	7	6	1	0.5177	8.071e-05	0.0001936	AT1G30540.1 [3-11]	AT1G30540.1 1xPhospho [S6(100)]	0	1317.63	0.00123917	0.0001014	0.0008375	2.26	28	100	3	3	439.88	439.88	166.5	19.9	27.8	18.1	13.6	9.8	0.108709	0.683417	0.352518	0.108709	0.777682	0.526266	0.470885	0.195091	-1.08655	1	1	0.470885
AT3G52870	cytosol,nucleus	IQ calmodulin-binding motif family protein	High	0.000193088	14	7	7	0.8667	0.6751	3.746e-05	3.889e-05	AT3G52870.1 [431-442]	AT3G52870.1 1xPhospho [S440(100)]	0	1885.02	1.63632e-06	1.443e-08	1.993e-06	3.97	45	80	3	3	629.012	629.012	4.4	4.4	11.9	1.8	1.8	2.8	0.409091	0.409091	0.235294	0.409091	0.465517	0.351265	0.408624	0.0329825	-1.29115	1	1	0.408624

## Sheet: Root pH 4.5 DEP
Accession	Localization	Gene	Protein FDR Confidence: Combined	Exp. q-value: Combined	# PSMs	# PSMs (by Search Engine): Mascot	# PSMs (by Search Engine): Sequest HT	Score Mascot: Mascot	Score Sequest HT: Sequest HT	Description	Sum PEP Score	# Unique Peptides	MW [kDa]+F:F	Abundance: F20: 126, Sample, pH_45, 1	Abundance: F20: 128N, Sample, pH_45, 2	Abundance: F20: 129C, Sample, pH_45, 3	Abundance: F20: 127N, Sample, pH_55, 1	Abundance: F20: 128C, Sample, pH_55, 2	Abundance: F20: 130N, Sample, pH_55, 3	Abundance (4.5/5.5) R1	Abundance (4.5/5.5) R2	Abundance (4.5/5.5) R3	NB1:Abundance (4.5/5.5) R1	NB1:Abundance (4.5/5.5) R2	NB1:Abundance (4.5/5.5) R3	Ratio 4.5/5.5	SE 4.5/5.5	Log2 Ratio 4.5/5.5	z-test 4.5/5.5	Repeat test 4.5/5.5	FC
AT4G18070	nucleus	unknown protein; BEST Arabidopsis thaliana protein match is: unknown protein (TAIR:AT1G29530.1); Has 30201 Blast hits to 17322 proteins in 780 species: Archae - 12; Bacteria - 1396; Metazoa - 17338; Fungi - 3422; Plants - 5037; Viruses - 0; Other Eukaryotes - 2996 (source: NCBI BLink).	High	0	52	30	22	515	47.99	Chr4:10030839-10032329 FORWARD LENGTH=262	30.595	5	27.8	29.7	39.8	31.1	14.7	6.8	28.3	2.02041	5.85294	1.09894	2.12703	10.1124	1.48452	4.57465	2.77507	2.19366	1	1	4.57465
AT2G23090	cytosol	Uncharacterised protein family SERF	High	0.004	6	3	3	43	6.47	Chr2:9829657-9830274 REVERSE LENGTH=78	3.745	1	8.4	42.6	61.4	30.1	13.6	18.9	23.8	3.13235	3.24868	1.26471	3.29766	5.61288	1.70845	3.53966	1.13359	1.82361	1	1	3.53966
AT5G15960	cytosol	KIN1, stress-responsive protein (KIN1) / stress-induced protein (KIN1)	High	0	136	79	57	3460	212.88	Chr5:5209992-5210473 FORWARD LENGTH=66	54.359	3	6.5	2586.7	5116.9	4865.5	2798.4	1684.9	2904.4	0.92435	3.03692	1.67522	0.973132	5.24701	2.263	2.82771	1.26566	1.49964	1	1	2.82771
AT4G27230	nucleus	HTA2, histone H2A 2	High	0	196	109	87	2262	205.7	Chr4:13637515-13638325 REVERSE LENGTH=131	25.478	1	13.8	102.7	166.7	80.3	53	64.1	59.3	1.93774	2.60062	1.35413	2.04	4.49321	1.82926	2.78749	0.855028	1.47897	1	1	2.78749
AT5G15970	cytosol	COR6.6, KIN2, stress-responsive protein (KIN2) / stress-induced protein (KIN2) / cold-responsive protein (COR6.6) / cold-regulated protein (COR6.6)	High	0	141	89	52	3860	188.17	Chr5:5211966-5212441 FORWARD LENGTH=66	57.775	3	6.5	2769	4961.3	4757.3	2699.3	1835.2	3275.7	1.02582	2.70341	1.4523	1.07996	4.6708	1.96187	2.57088	1.08039	1.36226	1	1	2.57088
AT1G51060	nucleus	HTA10, histone H2A 10	High	0	196	109	87	2230	206.59	Chr1:18926948-18927443 FORWARD LENGTH=132	24.851	1	13.9	3871.3	4696.4	3053	2273.2	1875.3	2951.1	1.70302	2.50435	1.03453	1.79289	4.32687	1.39751	2.50576	0.91768	1.32525	1	1	2.50576
AT2G36620	cytosol	RPL24A, ribosomal protein L24	High	0	127	74	53	2474	185.57	Chr2:15350548-15351819 REVERSE LENGTH=164	37.715	1	18.8	984.4	1192	799.7	471	609.1	576.6	2.09002	1.95699	1.38692	2.20032	3.38117	1.87355	2.48501	0.457899	1.31325	1	1	2.48501
AT3G02510	mitochondrion	Regulator of chromosome condensation (RCC1) family protein	High	0	12	8	4	34	5.42	Chr3:522524-524536 REVERSE LENGTH=310	9.865	1	33.6	67.6	91.2	55.6	40.4	50.8	37.1	1.67327	1.79528	1.49865	1.76157	3.10178	2.02448	2.29594	0.410001	1.19909	1	1	2.29594
AT2G41100	vacuole	ATCAL4, TCH3, Calcium-binding EF hand family protein	High	0	67	38	29	750	63.15	Chr2:17138131-17139406 FORWARD LENGTH=145	23.48	5	16.3	227.5	157.9	131.8	118.3	100	86	1.92308	1.579	1.53256	2.02457	2.72811	2.07029	2.27432	0.227277	1.18544	1	1	2.27432
AT3G05490	extracellular	RALFL22, ralf-like 22	High	0.002	16	10	6	155	12.24	Chr3:1591381-1591740 FORWARD LENGTH=119	4.842	1	13	57.5	99.9	34.6	50.9	45.2	29.6	1.12967	2.21018	1.16892	1.18928	3.81862	1.57906	2.19565	0.819246	1.13465	1	1	2.19565
AT5G27700	cytosol	Ribosomal protein S21e	High	0	95	54	41	1644	102.16	Chr5:9807541-9808048 REVERSE LENGTH=82	22.625	3	9.1	1264.8	1254.7	949.9	1023.2	531.5	1142.9	1.23612	2.36068	0.831131	1.30136	4.07864	1.12275	2.16758	0.95692	1.11609	1	1	2.16758
AT4G32390	golgi	Nucleotide-sugar transporter family protein	High	0	40	22	18	770	46.71	Chr4:15636550-15637602 FORWARD LENGTH=350	11.202	1	39	173.2	166.4	132	128.8	76.5	143.4	1.34472	2.17516	0.920502	1.41569	3.75812	1.24348	2.1391	0.811039	1.097	1	1	2.1391
AT4G08580	nucleus	microfibrillar-associated protein-related	High	0	27	15	12	99	20.9	Chr4:5462190-5463718 FORWARD LENGTH=435	9.426	2	51.1	83.4	75.6	71.1	51.3	40.3	65.9	1.62573	1.87593	1.07891	1.71153	3.24113	1.45746	2.13671	0.557059	1.09539	1	1	2.13671
AT1G63610	plastid	unknown protein; FUNCTIONS IN: molecular_function unknown; INVOLVED IN: biological_process unknown; LOCATED IN: chloroplast; EXPRESSED IN: 22 plant structures; EXPRESSED DURING: 13 growth stages; BEST Arabidopsis thaliana protein match is: unknown protein (TAIR:AT2G14910.1); Has 537 Blast hits to 411 proteins in 100 species: Archae - 0; Bacteria - 231; Metazoa - 0; Fungi - 0; Plants - 94; Viruses…	High	0.004	7	4	3	17	1.73	Chr1:23584118-23585599 REVERSE LENGTH=257	3.877	2	28.7	26	23.9	25.3	16.5	19.3	13.1	1.57576	1.23834	1.9313	1.65892	2.13954	2.60893	2.1358	0.274252	1.09477	1	1	2.1358
AT5G49820	plastid	EMB1879, RUS6, Protein of unknown function, DUF647	High	0	11	7	4	30	3.71	Chr5:20246753-20249432 REVERSE LENGTH=497	7.84	3	54.6	8.6	8.3	8.2	7	6.7	3.9	1.22857	1.23881	2.10256	1.29341	2.14034	2.84029	2.09135	0.447218	1.06443	1	1	2.09135
AT1G06190	plastid	Rho termination factor	High	0.004	6	4	2	17	2.25	Chr1:1892467-1893681 REVERSE LENGTH=404	3.686	2	45	44.7	38.3	25.8	24.1	24	23.7	1.85477	1.59583	1.08861	1.95266	2.75719	1.47057	2.06014	0.375284	1.04274	1	1	2.06014
ATCG00905	plastid	RPS12, RPS12C, ribosomal protein S12C	Medium	0.037	2	2		0		ChrC:97999-98793 REVERSE LENGTH=85	1.796	1	9.4	412.6	358.7	260.3	154.9	335.6	230.2	2.66365	1.06883	1.13076	2.80423	1.84667	1.5275	2.05947	0.383609	1.04227	1	1	2.05947
AT2G29500	cytosol	HSP20-like chaperones superfamily protein	Medium	0.048	3	3		0		Chr2:12633279-12633740 REVERSE LENGTH=153	1.591	1	17.6	52.5	52.9	35.4	32.5	34.9	27.4	1.61538	1.51576	1.29197	1.70064	2.61884	1.74528	2.02159	0.298906	1.01549	1	1	2.02159
AT2G38530	extracellular	cdf3, LP2, LTP2, lipid transfer protein 2	High	0	13	9	4	104	8.05	Chr2:16128481-16128948 FORWARD LENGTH=118	6.667	2	11.9	69.1	95.8	74.4	61.2	54.6	55.1	1.12908	1.75458	1.35027	1.18867	3.03146	1.82404	2.01473	0.540444	1.01058	1	1	2.01473
AT4G14320	cytosol	Zinc-binding ribosomal protein family protein	High	0.001	16	9	7	188	15.68	Chr4:8241841-8243805 REVERSE LENGTH=154	5.527	2	17.2	1997	2073.4	1327	1093.5	1285.5	1637.3	1.82625	1.61291	0.810481	1.92262	2.7867	1.09485	1.93473	0.488431	0.95213	1	1	1.93473
AT3G51260	cytosol,nucleus	PAD1, 20S proteasome alpha subunit PAD1	High	0	231	140	91	2960	243.96	Chr3:19031086-19032746 FORWARD LENGTH=243	51.291	2	26.6	494.9	554.5	372.5	324.2	330.8	395.1	1.52653	1.67624	0.942799	1.60709	2.89611	1.2736	1.9256	0.494713	0.945308	1	1	1.9256
AT4G31570	nucleus	CONTAINS InterPro DOMAIN/s: Prefoldin (InterPro:IPR009053); BEST Arabidopsis thaliana protein match is: unknown protein (TAIR:AT1G24460.1); Has 194354 Blast hits to 66887 proteins in 3244 species: Archae - 3688; Bacteria - 38556; Metazoa - 84828; Fungi - 17265; Plants - 10589; Viruses - 805; Other Eukaryotes - 38623 (source: NCBI BLink).	High	0	28	16	12	124	13.14	Chr4:15298140-15306036 FORWARD LENGTH=2482	21.299	7	279.7	23.2	17.8	15.7	12.9	16.1	10.8	1.79845	1.10559	1.4537	1.89336	1.91018	1.96376	1.92243	0.0212277	0.942934	1	1	1.92243
AT3G48410	endoplasmic reticulum	alpha/beta-Hydrolases superfamily protein	High	0	31	19	12	150	27.74	Chr3:17925786-17928100 REVERSE LENGTH=385	13.969	4	43.4	220	229.3	188.3	148.8	144.1	180.8	1.47849	1.59126	1.04148	1.55652	2.74928	1.40691	1.90424	0.424724	0.929213	1	1	1.90424
AT1G17580	golgi,peroxisome	ATMYA1, MYA1, XI-1, myosin 1	High	0	57	35	22	499	64.4	Chr1:6039453-6049309 FORWARD LENGTH=1520	29.811	1	172.8	756.4	295.7	841.8	249.3	436.4	880.6	3.0341	0.677589	0.955939	3.19422	1.1707	1.29135	1.88542	0.655324	0.914888	1	1	1.88542
AT2G37570	nucleus	SLT1, HSP20-like chaperones superfamily protein	High	0.009	4	2	2	47	4.67	Chr2:15761466-15762521 REVERSE LENGTH=351	2.958	1	39.8	37.2	36.2	86.6	38.7	46.7	36.1	0.96124	0.775161	2.39889	1.01197	1.33928	3.24059	1.86395	0.694777	0.89836	1	1	1.86395
AT1G03870	plasma membrane	FLA9, FASCICLIN-like arabinoogalactan 9	High	0	161	91	70	2164	196.35	Chr1:982625-983368 REVERSE LENGTH=247	38.299	2	26.1	631.8	958.5	566.3	456.5	581.9	655.5	1.38401	1.64719	0.863921	1.45705	2.84592	1.16704	1.82334	0.5181	0.866582	1	1	1.82334
AT1G64990	endoplasmic reticulum	GTG1, GPCR-type G protein 1	Medium	0.028	5	4	1	0	0	Chr1:24140183-24145866 REVERSE LENGTH=468	1.966	1	53.5	12	9	7.6	4.8	8.1	11.3	2.5	1.11111	0.672566	2.63194	1.91971	0.90855	1.82007	0.499987	0.863991	1	1	1.82007
AT5G66060	golgi	2-oxoglutarate (2OG) and Fe(II)-dependent oxygenase superfamily protein	High	0.009	18	9	9	129	19.51	Chr5:26419481-26421072 FORWARD LENGTH=243	3.061	1	27.7	204.9	194.4	127.9	149	112.9	169.2	1.37517	1.72188	0.75591	1.44774	2.97496	1.02114	1.81461	0.593101	0.859662	1	1	1.81461
AT4G08770	extracellular	Peroxidase superfamily protein	High	0	664	382	282	8718	667.33	Chr4:5598259-5600262 REVERSE LENGTH=346	81.589	5	38.2	6131.7	4350.2	1503.7	5898.5	2555.5	1557.8	1.03954	1.70229	0.965272	1.0944	2.94112	1.30396	1.77982	0.58379	0.831734	1	1	1.77982
AT1G57860	cytosol	Translation protein SH3-like family protein	High	0	176	101	75	1483	186.2	Chr1:21430034-21430827 REVERSE LENGTH=164	39.461	1	18.7	512.4	497.2	380.7	285.4	406.6	385.7	1.79537	1.22282	0.987037	1.89012	2.11272	1.33336	1.77874	0.231775	0.830852	1	1	1.77874
AT4G23710	golgi,vacuole	VAG2, VATG2, VHA-G2, vacuolar ATP synthase subunit G2	High	0	158	80	78	2424	227.61	Chr4:12350577-12351354 FORWARD LENGTH=106	48.5	7	11.7	3120	2389.8	1999	2619.5	1574.8	1889.7	1.19107	1.51753	1.05784	1.25392	2.6219	1.429	1.76827	0.429792	0.822342	1	1	1.76827
AT2G38540	extracellular	ATLTP1, LP1, LTP1, lipid transfer protein 1	High	0.001	6	3	3	66	7.16	Chr2:16130418-16130893 FORWARD LENGTH=118	6.495	2	11.7	69	102.2	103	73.1	75.3	73	0.943912	1.35724	1.41096	0.993727	2.34496	1.90602	1.74824	0.397965	0.8059	1	1	1.74824
AT3G19930	plasma membrane	ATSTP4, STP4, sugar transporter 4	High	0	28	18	10	76	8.03	Chr3:6935048-6936841 FORWARD LENGTH=514	7.209	2	57.1	170	161.1	116.3	131.1	98.9	147.7	1.29672	1.62892	0.787407	1.36515	2.81435	1.06368	1.74773	0.540365	0.805482	1	1	1.74773
AT3G09890	cytosol	Ankyrin repeat family protein	High	0	18	9	9	180	18.78	Chr3:3032678-3033849 FORWARD LENGTH=160	9.254	1	17.2	12.5	10.8	9.7	9.2	14.6	5.2	1.3587	0.739726	1.86538	1.4304	1.27806	2.51989	1.74278	0.391035	0.801393	1	1	1.74278
AT5G22460	extracellular	alpha/beta-Hydrolases superfamily protein	High	0.009	35	35		0		Chr5:7443659-7445269 REVERSE LENGTH=340	3.047	1	39.1	825.3	295.1	1204.6	344.4	433.7	1094.9	2.39634	0.680424	1.10019	2.52281	1.1756	1.48622	1.72821	0.407293	0.789276	1	1	1.72821
AT2G28830	cytosol	AtPUB12, PUB12, PLANT U-BOX 12	Medium	0.026	8	5	3	42	5.43	Chr2:12368388-12370388 REVERSE LENGTH=582	2.007	1	64	98.7	87.1	67.8	82.6	55.9	76.4	1.19492	1.55814	0.887435	1.25798	2.69207	1.19881	1.71628	0.48819	0.779288	1	1	1.71628
AT5G15270	nucleus	RNA-binding KH domain-containing protein	High	0.001	9	5	4	43	7.63	Chr5:4958738-4960737 FORWARD LENGTH=533	5.07	2	57.8	53.5	61.4	44	43	43.7	43.1	1.24419	1.40503	1.02088	1.30985	2.42754	1.37908	1.70549	0.361578	0.770185	1	1	1.70549
AT3G49601	nucleus	FUNCTIONS IN: molecular_function unknown; INVOLVED IN: biological_process unknown; LOCATED IN: cellular_component unknown; CONTAINS InterPro DOMAIN/s: mRNA splicing factor, Cwf21 (InterPro:IPR013170); Has 30201 Blast hits to 17322 proteins in 780 species: Archae - 12; Bacteria - 1396; Metazoa - 17338; Fungi - 3422; Plants - 5037; Viruses - 0; Other Eukaryotes - 2996 (source: NCBI BLink).	High	0	89	51	38	662	61.17	Chr3:18387504-18389279 REVERSE LENGTH=591	42.89	10	68.3	114	138.1	99.7	121.9	89	93.4	0.935193	1.55169	1.06745	0.984547	2.68091	1.44199	1.70248	0.506724	0.767641	1	1	1.70248
AT1G76880	nucleus	Duplicated homeodomain-like superfamily protein	High	0	41	23	18	251	32.48	Chr1:28865594-28867931 FORWARD LENGTH=603	22.778	5	67.8	69.9	84.5	59.9	64	60.4	52.8	1.09219	1.39901	1.13447	1.14983	2.41712	1.53252	1.69982	0.375279	0.765385	1	1	1.69982
AT1G61430	plasma membrane	S-locus lectin protein kinase family protein	High	0	25	17	8	34	12.66	Chr1:22664669-22668020 REVERSE LENGTH=780	8.434	1	87.1	470.2	280.1	659.3	355.6	261.9	500.2	1.32227	1.06949	1.31807	1.39205	1.84781	1.78054	1.67347	0.142041	0.742842	1	1	1.67347
AT1G02160	mitochondrion	Cox19 family protein (CHCH motif)	High	0.005	12	6	6	81	9.92	Chr1:410803-411383 FORWARD LENGTH=71	3.453	1	8.1	12.3	8.5	14.5	12.7	8.4	8.7	0.968504	1.0119	1.66667	1.01962	1.74831	2.25145	1.67313	0.357581	0.742546	1	1	1.67313
AT4G27850	nucleus	Glycine-rich protein family	High	0.001	13	7	6	71	13.55	Chr4:13870382-13873509 FORWARD LENGTH=577	5.567	2	63.5	17.7	18.8	18.6	23.5	14.7	13	0.753191	1.27891	1.43077	0.792941	2.20963	1.93278	1.64512	0.433519	0.718191	1	1	1.64512
AT2G02050	mitochondrion	NADH-ubiquinone oxidoreductase B18 subunit, putative	High	0	72	49	23	1086	56.47	Chr2:490024-490335 FORWARD LENGTH=103	41.954	4	11.7	1703.2	1331	1127	1371.5	980.6	1199	1.24185	1.35733	0.93995	1.30739	2.34512	1.26975	1.64075	0.352351	0.714359	1	1	1.64075
AT1G20693	nucleus	HMG BETA 1, HMGB2, NFD02, NFD2, high mobility group B2	High	0.001	26	19	7	161	15.76	Chr1:7177282-7178487 FORWARD LENGTH=143	5.249	1	15.8	1304.4	1213.4	927.1	932.4	919	1084.1	1.39897	1.32035	0.855179	1.4728	2.28122	1.15524	1.63642	0.335182	0.710543	1	1	1.63642
AT4G20210	plastid	Terpenoid cyclases/Protein prenyltransferases superfamily protein	Medium	0.011	6	3	3	43	6.02	Chr4:10913613-10918282 REVERSE LENGTH=600	2.612	1	69.1	55.6	59.9	40.3	39.5	44.2	50.6	1.40759	1.3552	0.796443	1.48188	2.34144	1.07589	1.63307	0.373073	0.707588	1	1	1.63307
AT2G44300	extracellular	Bifunctional inhibitor/lipid-transfer protein/seed storage 2S albumin superfamily protein	Medium	0.014	11	7	4	63	7.67	Chr2:18307468-18308286 REVERSE LENGTH=204	2.402	1	21.7	272.9	272.4	173.4	201	205.2	204.3	1.35771	1.32749	0.848752	1.42936	2.29355	1.14655	1.62316	0.344997	0.698803	1	1	1.62316
AT3G46510	cytosol,nucleus	ATPUB13, PUB13, plant U-box 13	High	0	36	21	15	182	18.13	Chr3:17124106-17126539 REVERSE LENGTH=660	22.405	6	71.9	113.3	94.8	73.2	91.7	68.2	85.1	1.23555	1.39003	0.860165	1.30076	2.40161	1.16197	1.62145	0.392136	0.697282	1	1	1.62145
AT5G42480	plastid	ARC6, Chaperone DnaJ-domain superfamily protein	High	0	21	11	10	110	12.23	Chr5:16985295-16988332 FORWARD LENGTH=801	9.916	3	88.2	12.8	11.8	8.1	9.9	11.1	6.6	1.29293	1.06306	1.22727	1.36116	1.8367	1.65789	1.61858	0.138675	0.694731	1	1	1.61858
AT2G25670	cytosol	BEST Arabidopsis thaliana protein match is: copper ion binding (TAIR:AT4G32610.1); Has 43784 Blast hits to 26928 proteins in 1799 species: Archae - 86; Bacteria - 6347; Metazoa - 15971; Fungi - 5398; Plants - 1931; Viruses - 259; Other Eukaryotes - 13792 (source: NCBI BLink).	High	0	72	38	34	830	100.04	Chr2:10929062-10930619 REVERSE LENGTH=318	35.684	6	35.1	681.3	747.9	492.3	623.3	532.5	530.8	1.09305	1.40451	0.927468	1.15074	2.42663	1.25289	1.61008	0.409335	0.687137	1	1	1.61008
AT4G23885	mitochondrion	unknown protein; BEST Arabidopsis thaliana protein match is: unknown protein (TAIR:AT5G24165.1); Has 30201 Blast hits to 17322 proteins in 780 species: Archae - 12; Bacteria - 1396; Metazoa - 17338; Fungi - 3422; Plants - 5037; Viruses - 0; Other Eukaryotes - 2996 (source: NCBI BLink).	High	0	34	20	14	603	50.59	Chr4:12419472-12420240 FORWARD LENGTH=77	12.42	2	8.4	94.4	86.1	63.9	94.5	67.8	54.5	0.998942	1.26991	1.17248	1.05166	2.19408	1.58386	1.60987	0.330045	0.686943	1	1	1.60987
AT2G47790	nucleus	Transducin/WD40 repeat-like superfamily protein	High	0	33	18	15	314	33.21	Chr2:19571102-19572946 REVERSE LENGTH=392	15.329	4	43	83.9	84.4	60.8	61.8	71.7	60.2	1.35761	1.17713	1.00997	1.42925	2.03377	1.36433	1.60912	0.213152	0.686272	1	1	1.60912
AT2G03110	cytosol	RNA binding;nucleic acid binding	Medium	0.011	15	9	6	28	7.56	Chr2:935432-935975 FORWARD LENGTH=153	2.649	1	17.4	39.6	32.2	25.2	25.5	27.7	28.8	1.55294	1.16245	0.875	1.6349	2.00842	1.18201	1.60844	0.238931	0.685666	1	1	1.60844
AT3G18280	extracellular	Bifunctional inhibitor/lipid-transfer protein/seed storage 2S albumin superfamily protein	High	0.001	23	14	9	88	22.3	Chr3:6267030-6267392 FORWARD LENGTH=120	5.505	2	13.1	697.2	562.5	523.5	567.9	464.6	495	1.22768	1.21072	1.05758	1.29247	2.09181	1.42865	1.60431	0.2469	0.681953	1	1	1.60431
AT4G00800	nucleus	transducin family protein / WD-40 repeat family protein	High	0.002	4	2	2	54	4.91	Chr4:337114-345581 REVERSE LENGTH=1913	4.776	1	211.9	21.6	22.5	9.4	15.2	17.6	11.6	1.42105	1.27841	0.810345	1.49605	2.20876	1.09467	1.59983	0.32577	0.677916	1	1	1.59983
AT3G01390	vacuole	AVMA10, VMA10, vacuolar membrane ATPase 10	High	0	177	102	75	3010	211.56	Chr3:150265-150922 REVERSE LENGTH=110	53.196	6	12.4	4895.1	3950.6	3284	3973.6	3091.4	3521.8	1.23191	1.27793	0.932478	1.29692	2.20794	1.25966	1.58817	0.310071	0.667366	1	1	1.58817
AT4G28060	mitochondrion	Cytochrome c oxidase, subunit Vib family protein	High	0	87	46	41	491	77.02	Chr4:13944018-13945602 REVERSE LENGTH=78	8.115	1	9.2	114.4	98.1	92.4	92.2	81.9	90	1.24078	1.1978	1.02667	1.30626	2.06949	1.38689	1.58755	0.242094	0.666802	1	1	1.58755
AT5G20910	nucleus	AIP2, RING/U-box superfamily protein	High	0	11	8	3	88	8.07	Chr5:7092663-7094310 REVERSE LENGTH=310	9.464	3	34.8	175.4	161	105.7	138.4	132.2	111.3	1.26734	1.21785	0.949686	1.33422	2.10414	1.2829	1.57375	0.265604	0.65421	1	1	1.57375
AT5G50810	mitochondrion	TIM8, translocase inner membrane subunit 8	High	0.001	8	8		101		Chr5:20675875-20676505 REVERSE LENGTH=77	6.554	1	8.7	62.5	75.5	63.6	55.5	63.2	58.4	1.12613	1.19462	1.08904	1.18556	2.064	1.47115	1.57357	0.258703	0.65404	1	1	1.57357
AT1G04750	plasma membrane	AT VAMP7B, ATVAMP721, VAMP721, VAMP7B, vesicle-associated membrane protein 721	High	0	211	131	80	2009	198.31	Chr1:1331857-1333426 REVERSE LENGTH=219	37.894	1	24.7	41.6	38.5	27.7	30.3	32	31.4	1.37294	1.20312	0.882166	1.44539	2.07869	1.19169	1.57193	0.263755	0.652533	1	1	1.57193
AT2G39725	mitochondrion	LYR family of Fe/S cluster biogenesis protein	High	0.01	8	6	2	48	4.55	Chr2:16570070-16570342 FORWARD LENGTH=90	2.892	1	10.4	133	113.5	93.1	96.2	95.1	106.2	1.38254	1.19348	0.876648	1.4555	2.06203	1.18424	1.56725	0.259484	0.64824	1	1	1.56725
AT3G49390	nucleus	CID10, CTC-interacting domain 10	High	0	20	12	8	222	23.04	Chr3:18314901-18317658 REVERSE LENGTH=353	12.2	1	38.7	11.7	10.7	8	15	8	6.9	0.78	1.3375	1.15942	0.821164	2.31086	1.56623	1.56608	0.430037	0.64716	1	1	1.56608
AT3G19720	plastid	ARC5, DRP5B, P-loop containing nucleoside triphosphate hydrolases superfamily protein	High	0.004	13	13		17		Chr3:6850591-6855389 REVERSE LENGTH=777	3.921	2	87.1	1039.2	431	1457.4	493	616.1	1563.9	2.10791	0.699562	0.931901	2.21915	1.20866	1.25888	1.56223	0.328781	0.643608	1	1	1.56223
AT4G20150	mitochondrion	unknown protein; FUNCTIONS IN: molecular_function unknown; INVOLVED IN: biological_process unknown; LOCATED IN: mitochondrion, plasma membrane, mitochondrial respiratory chain complex I, respiratory chain complex I; EXPRESSED IN: 24 plant structures; EXPRESSED DURING: 15 growth stages; Has 30201 Blast hits to 17322 proteins in 780 species: Archae - 12; Bacteria - 1396; Metazoa - 17338; Fungi - 34…	High	0	37	29	8	375	15.08	Chr4:10888529-10889500 REVERSE LENGTH=81	11.243	2	9.2	152.8	158.2	120.7	152.6	119.6	121.3	1.00131	1.32274	0.995054	1.05415	2.28536	1.34419	1.56123	0.371617	0.642687	1	1	1.56123
AT3G09490	plasma membrane	Tetratricopeptide repeat (TPR)-like superfamily protein	High	0	26	13	13	169	26.19	Chr3:2915636-2916640 FORWARD LENGTH=334	11.707	3	38.4	241.2	215.9	159.6	191.2	184.9	161.7	1.26151	1.16766	0.987013	1.32808	2.01741	1.33333	1.55961	0.228908	0.641183	1	1	1.55961
AT1G79330	cytosol	AMC6, ATMC5, ATMCP2B, MC5, metacaspase 5	High	0	69	43	26	1044	58.37	Chr1:29838722-29840137 FORWARD LENGTH=410	21.592	2	44.8	1242.8	1221.1	901.2	955.1	957.6	1103.5	1.30123	1.27517	0.816674	1.3699	2.20316	1.10322	1.55876	0.33127	0.640398	1	1	1.55876
AT5G55850	plasma membrane	NOI, RPM1-interacting protein 4 (RIN4) family protein	High	0	19	11	8	155	18.21	Chr5:22603617-22604850 FORWARD LENGTH=79	9.569	2	8.3	241.6	217.1	156.5	193.1	169.7	185.3	1.25117	1.27932	0.844576	1.31719	2.21033	1.14091	1.55615	0.331027	0.637977	1	1	1.55615
AT5G18900	endoplasmic reticulum	2-oxoglutarate (2OG) and Fe(II)-dependent oxygenase superfamily protein	High	0	264	143	121	3026	307.81	Chr5:6304409-6306166 REVERSE LENGTH=298	52.444	2	33	10.8	11.6	7	10.8	12.2	4.8	1	0.95082	1.45833	1.05277	1.64277	1.97002	1.55519	0.268383	0.637089	1	1	1.55519
AT2G19740	cytosol	Ribosomal protein L31e family protein	High	0	89	48	41	840	118.85	Chr2:8513577-8514346 FORWARD LENGTH=119	18.559	3	13.7	1408.3	1358.2	1055.2	1055.2	1235.9	1080.9	1.33463	1.09896	0.976224	1.40506	1.89871	1.31875	1.54084	0.180662	0.62372	1	1	1.54084
AT5G43970	mitochondrion	ATTOM22-V, TOM22-V, TOM9-2, translocase of outer membrane 22-V	High	0	85	46	39	1314	111.08	Chr5:17692888-17693187 FORWARD LENGTH=99	21.106	4	10.4	1267.9	1052	875	1056.1	884.3	920.5	1.20055	1.18964	0.95057	1.26391	2.0554	1.2841	1.53447	0.26053	0.617737	1	1	1.53447
AT2G21510	cytosol	DNAJ heat shock N-terminal domain-containing protein	Medium	0.017	17	9	8	118	13.34	Chr2:9210841-9212699 REVERSE LENGTH=353	2.327	1	39.7	39.6	36.7	25.6	28.7	29.3	35.1	1.37979	1.25256	0.729345	1.45261	2.1641	0.98525	1.53399	0.342729	0.617286	1	1	1.53399
AT5G08610	plastid	P-loop containing nucleoside triphosphate hydrolases superfamily protein	High	0.004	10	5	5	127	11.45	Chr5:2790341-2794059 FORWARD LENGTH=850	3.948	1	94.1	70.3	81.1	56.3	58.8	72.5	54.5	1.19558	1.11862	1.03303	1.25867	1.93269	1.39549	1.52895	0.205697	0.612541	1	1	1.52895
AT1G27950	extracellular,plasma membrane	LTPG1, glycosylphosphatidylinositol-anchored lipid protein transfer 1	High	0.004	27	14	13	248	34.06	Chr1:9740740-9741991 FORWARD LENGTH=193	4.01	1	19.7	488.5	401.9	368.7	455.3	326	379.2	1.07292	1.23282	0.97231	1.12954	2.13	1.31346	1.52434	0.307451	0.60818	1	1	1.52434
AT3G62870	cytosol	Ribosomal protein L7Ae/L30e/S12e/Gadd45 family protein	High	0	376	248	128	5477	325.67	Chr3:23242862-23244273 REVERSE LENGTH=256	56.329	2	29	1846.4	1772.2	1370.2	1471.4	1570.7	1422.6	1.25486	1.12829	0.963166	1.32108	1.94939	1.30111	1.52386	0.212842	0.607732	1	1	1.52386
AT2G45070	endoplasmic reticulum	SEC61 BETA, Preprotein translocase Sec, Sec61-beta subunit protein	High	0	60	37	23	616	47.94	Chr2:18587208-18587456 REVERSE LENGTH=82	32.323	4	8.2	379.5	332.6	243.3	356.7	271.6	247.5	1.06392	1.22459	0.98303	1.12007	2.11579	1.32795	1.52127	0.303256	0.605273	1	1	1.52127
AT4G31420	nucleus	Zinc finger protein 622	High	0	12	7	5	133	12.73	Chr4:15245987-15247763 REVERSE LENGTH=404	10.84	3	46	90.4	80.2	53.7	75.2	61.5	69.6	1.20213	1.30407	0.771552	1.26557	2.25309	1.04227	1.52031	0.372018	0.604364	1	1	1.52031
AT1G17340	cytosol	Phosphoinositide phosphatase family protein	High	0	8	6	2	55	3.54	Chr1:5934129-5938391 FORWARD LENGTH=785	11.67	3	89.8	10.9	12.4	8.5	8.8	12.2	7.8	1.23864	1.01639	1.08974	1.304	1.75607	1.4721	1.51072	0.13192	0.595241	1	1	1.51072
AT3G06610	cytosol	DNA-binding enhancer protein-related	High	0	61	35	26	456	56.8	Chr3:2060837-2061845 FORWARD LENGTH=115	19.727	3	12.8	456.7	408.4	304.4	372.6	344.3	345	1.22571	1.18617	0.882319	1.2904	2.04941	1.1919	1.51057	0.270916	0.59509	1	1	1.51057
AT3G25190	vacuole	Vacuolar iron transporter (VIT) family protein	High	0	45	26	19	287	35.28	Chr3:9174505-9175614 FORWARD LENGTH=219	15.286	3	23.2	400.6	324.3	248.6	299	366.9	211.8	1.3398	0.883892	1.17375	1.41051	1.52714	1.58558	1.50774	0.0514621	0.59239	1	1	1.50774
AT1G70180	nucleus	Sterile alpha motif (SAM) domain-containing protein	High	0	14	8	6	111	17.99	Chr1:26426768-26428493 FORWARD LENGTH=407	10.566	3	44.8	12.1	15.4	12.2	13.5	14.5	9.5	0.896296	1.06207	1.28421	0.943598	1.83498	1.7348	1.50446	0.281919	0.589246	1	1	1.50446
AT3G02600	plasma membrane	ATLPP3, LPP3, lipid phosphate phosphatase 3	High	0.002	12	7	5	100	4.07	Chr3:551534-554411 FORWARD LENGTH=364	4.855	1	40.7	66.9	46.6	69.5	54.3	65.7	47.2	1.23204	0.709285	1.47246	1.29706	1.22546	1.9891	1.50388	0.243491	0.588685	1	1	1.50388
AT1G47128	vacuole	RD21, RD21A, Granulin repeat cysteine protease family protein	High	0	225	122	103	3091	298.08	Chr1:17283139-17285609 REVERSE LENGTH=462	59.483	9	50.9	5149.9	4898.1	3414.7	3829.1	4311.6	4114.3	1.34494	1.13603	0.829959	1.41592	1.96277	1.12117	1.49995	0.246555	0.584914	1	1	1.49995
AT3G46560	mitochondrion	emb2474, TIM9, Tim10/DDP family zinc finger protein	High	0	66	35	31	896	80.01	Chr3:17138632-17139301 FORWARD LENGTH=93	16.231	3	10.7	406.5	357.7	269.1	351.1	302.5	298.3	1.15779	1.18248	0.902112	1.21889	2.04302	1.21864	1.49352	0.274752	0.578713	1	1	1.49352
AT3G32980	extracellular	Peroxidase superfamily protein	High	0	926	545	381	12229	883.2	Chr3:13526404-13529949 REVERSE LENGTH=352	94.525	5	38.8	25694.3	31329.5	14749.9	23836.8	24426.6	17666.2	1.07793	1.2826	0.834922	1.13481	2.216	1.12787	1.49289	0.361558	0.578112	1	1	1.49289
AT1G13930	vacuole	Involved in response to salt stress. Knockout mutants are hypersensitive to salt stress.	High	0	415	223	192	7268	645.5	Chr1:4761091-4761558 FORWARD LENGTH=155	107.249	9	16.2	14947.5	13781.1	11711.2	13092.6	12295.3	11835.6	1.14168	1.12084	0.989489	1.20193	1.93653	1.33667	1.49171	0.225786	0.576966	1	1	1.49171
AT3G45980	nucleus	H2B, HTB9, Histone superfamily protein	High	0	253	157	96	3354	269.24	Chr3:16897492-16897944 REVERSE LENGTH=150	43.647	1	16.4	113.1	105.3	82.8	96.9	95.7	84.5	1.16718	1.10031	0.979882	1.22878	1.90106	1.32369	1.48451	0.210069	0.569987	1	1	1.48451
AT5G05920	cytosol	DHS, EDA22, deoxyhypusine synthase	High	0.002	17	9	8	49	10.28	Chr5:1777781-1778948 REVERSE LENGTH=180	4.909	1	19.9	17.3	13.1	11.7	12.4	16.5	9.8	1.39516	0.793939	1.19388	1.46879	1.37172	1.61277	1.48443	0.0700231	0.569908	1	1	1.48443
AT1G21860	extracellular	sks7, SKU5 similar 7	High	0	40	22	18	452	46.51	Chr1:7671028-7674215 REVERSE LENGTH=538	11.595	1	60.3	12.7	7.4	8.2	7.1	14.4	6.6	1.78873	0.513889	1.24242	1.88313	0.887868	1.67835	1.48312	0.303439	0.568633	1	1	1.48312
AT5G49510	cytosol	PFD3, prefoldin 3	High	0	15	9	6	115	12.76	Chr5:20080729-20082456 FORWARD LENGTH=195	10.663	3	21.5	440.1	377.4	265.2	341.1	341.6	305.5	1.29024	1.1048	0.868085	1.35833	1.90881	1.17267	1.47994	0.221034	0.565536	1	1	1.47994
AT5G25940	mitochondrion	early nodulin-related	High	0	28	16	12	448	34.39	Chr5:9054252-9055151 REVERSE LENGTH=115	15.546	3	12.3	606.4	523.1	349.6	583	408.7	420	1.04014	1.27991	0.832381	1.09503	2.21136	1.12444	1.47694	0.367306	0.562614	1	1	1.47694
AT2G47380	mitochondrion	Cytochrome c oxidase subunit Vc family protein	High	0	86	48	38	461	58.77	Chr2:19441694-19441888 FORWARD LENGTH=64	15.487	1	7.1	1245.9	1201.4	968.1	1168.4	1098.1	930.3	1.06633	1.09407	1.04063	1.1226	1.89027	1.40576	1.47288	0.224134	0.558639	1	1	1.47288
AT4G34135	plasma membrane	UGT73B2, UDP-glucosyltransferase 73B2	High	0	40	21	19	606	50.2	Chr4:16345476-16347016 REVERSE LENGTH=483	17.403	2	54.2	177.9	142.9	114.7	129.1	162.6	106.9	1.378	0.878844	1.07297	1.45072	1.51842	1.44944	1.47286	0.0227816	0.55862	1	1	1.47286
AT5G64260	extracellular	EXL2, EXORDIUM like 2	High	0	33	20	13	319	32.54	Chr5:25703980-25704897 FORWARD LENGTH=305	23.919	3	32.7	315.2	263.8	170.8	242.8	263	175.2	1.29819	1.00304	0.974886	1.3667	1.733	1.31694	1.47221	0.131181	0.557987	1	1	1.47221
AT2G33530	extracellular	scpl46, serine carboxypeptidase-like 46	High	0	9	5	4	45	9.27	Chr2:14197866-14200536 REVERSE LENGTH=465	7.329	2	51.9	23	16.3	13.6	15.9	25	10.4	1.44654	0.652	1.30769	1.52288	1.12649	1.76652	1.47196	0.186508	0.557742	1	1	1.47196
AT3G60540	endoplasmic reticulum	Preprotein translocase Sec, Sec61-beta subunit protein	High	0	46	25	21	443	38.71	Chr3:22375132-22375377 REVERSE LENGTH=81	8.401	1	8.2	300.3	258.5	206.8	296.9	220.8	210.4	1.01145	1.17074	0.98289	1.06483	2.02274	1.32776	1.47178	0.285748	0.557559	1	1	1.47178
AT3G46210	nucleus	Ribosomal protein S5 domain 2-like superfamily protein	Medium	0.015	3	2	1	17	1.94	Chr3:16976960-16978489 REVERSE LENGTH=239	2.397	1	25.8	39.1	27.1	15.6	23	27.1	23.5	1.7	1	0.66383	1.78972	1.72774	0.896748	1.4714	0.287884	0.557192	1	1	1.4714
AT1G50120	golgi	FUNCTIONS IN: molecular_function unknown; INVOLVED IN: biological_process unknown; LOCATED IN: cellular_component unknown; EXPRESSED IN: 23 plant structures; EXPRESSED DURING: 13 growth stages; CONTAINS InterPro DOMAIN/s: Rgp1 (InterPro:IPR014848), Immunoglobulin E-set (InterPro:IPR014756); Has 144 Blast hits to 140 proteins in 61 species: Archae - 0; Bacteria - 0; Metazoa - 86; Fungi - 10; Plant…	High	0.004	21	12	9	33	7.32	Chr1:18562302-18566015 FORWARD LENGTH=562	3.806	2	62.4	27.3	22.8	15.2	21.9	19	20.1	1.24658	1.2	0.756219	1.31236	2.07329	1.02155	1.46907	0.313558	0.554902	1	1	1.46907
AT1G78860	extracellular	D-mannose binding lectin protein with Apple-like carbohydrate-binding domain	High	0	637	366	271	8246	772.85	Chr1:29646168-29647499 REVERSE LENGTH=443	100.967	4	49.2	898.7	712.7	423.5	884.8	561.3	502.6	1.01571	1.26973	0.842618	1.06931	2.19377	1.13827	1.46712	0.363871	0.552984	1	1	1.46712
AT5G48335	nucleus	unknown protein; FUNCTIONS IN: molecular_function unknown; INVOLVED IN: biological_process unknown; LOCATED IN: chloroplast; BEST Arabidopsis thaliana protein match is: unknown protein (TAIR:AT3G07580.1); Has 35333 Blast hits to 34131 proteins in 2444 species: Archae - 798; Bacteria - 22429; Metazoa - 974; Fungi - 991; Plants - 531; Viruses - 0; Other Eukaryotes - 9610 (source: NCBI BLink).	High	0.004	6	4	2	76	5.53	Chr5:19588083-19589366 FORWARD LENGTH=114	3.804	1	12.8	90.3	88.4	87.1	83.2	88.3	77.9	1.08534	1.00113	1.1181	1.14261	1.7297	1.51041	1.46091	0.171275	0.546865	1	1	1.46091
AT5G06860	extracellular	ATPGIP1, PGIP1, polygalacturonase inhibiting protein 1	High	0	31	17	14	455	45.73	Chr5:2132373-2133434 FORWARD LENGTH=330	20.395	4	36.7	532.1	308.6	242.8	351.3	362.6	249.4	1.51466	0.851076	0.973536	1.5946	1.47044	1.31512	1.46005	0.0808442	0.54602	1	1	1.46005
AT1G54710	nucleus	ATATG18H, ATG18H, homolog of yeast autophagy 18 (ATG18) H	High	0	21	12	9	111	9.1	Chr1:20417019-20420733 REVERSE LENGTH=927	16.412	5	100.5	8	9.2	6	9.8	7.7	5.6	0.816327	1.19481	1.07143	0.859408	2.06432	1.44736	1.45703	0.347861	0.543029	1	1	1.45703
AT3G16857	nucleus	ARR1, RR1, response regulator 1	High	0	14	8	6	73	5.01	Chr3:5756113-5759139 FORWARD LENGTH=690	11.171	2	75.1	18.9	23.9	19.5	21.2	23.7	15.6	0.891509	1.00844	1.25	0.938558	1.74232	1.68859	1.45649	0.25943	0.542496	1	1	1.45649
AT3G08930	extracellular	LMBR1-like membrane protein	High	0	28	14	14	445	40.4	Chr3:2713562-2717058 FORWARD LENGTH=509	10.779	1	56.5	201.6	204.5	155.7	164	215.4	150	1.22927	0.949396	1.038	1.29414	1.64031	1.4022	1.44555	0.102255	0.531621	1	1	1.44555
AT1G45050	cytosol	ATUBC2-1, UBC15, Ubiquitin-conjugating enzyme family protein	Medium	0.017	6	4	2	24	4.21	Chr1:17031337-17032142 FORWARD LENGTH=117	2.285	1	13	39.2	35.4	26.4	29	36.5	29.7	1.35172	0.969863	0.888889	1.42306	1.67567	1.20077	1.43317	0.137185	0.519209	1	1	1.43317
AT1G05530	plastid	UGT2, UGT75B2, UDP-glucosyl transferase 75B2	Medium	0.013	9	5	4	18	7.93	Chr1:1636496-1637863 REVERSE LENGTH=455	2.535	1	51.2	56.2	44.4	38.6	32.3	60.5	43.5	1.73994	0.733884	0.887356	1.83176	1.26796	1.1987	1.43281	0.200476	0.518847	1	1	1.43281
AT3G08610	mitochondrion	unknown protein; Has 40 Blast hits to 40 proteins in 15 species: Archae - 0; Bacteria - 0; Metazoa - 0; Fungi - 0; Plants - 40; Viruses - 0; Other Eukaryotes - 0 (source: NCBI BLink).	High	0.005	8	4	4	0	4.99	Chr3:2616435-2616768 REVERSE LENGTH=65	3.332	1	7.3	500.3	397.5	279.6	272.3	488.3	394.6	1.83731	0.814049	0.708566	1.93427	1.40647	0.95718	1.43264	0.282366	0.518677	1	1	1.43264
AT1G21370	plasma membrane	unknown protein; CONTAINS InterPro DOMAIN/s: Protein of unknown function DUF218 (InterPro:IPR003848); Has 160 Blast hits to 160 proteins in 86 species: Archae - 0; Bacteria - 0; Metazoa - 0; Fungi - 102; Plants - 44; Viruses - 0; Other Eukaryotes - 14 (source: NCBI BLink).	High	0.001	18	10	8	253	21.24	Chr1:7484250-7485451 FORWARD LENGTH=342	5.982	2	38.2	25.9	26.6	24.6	23.7	27.3	22.7	1.09283	0.974359	1.0837	1.1505	1.68344	1.46394	1.43263	0.154642	0.518663	1	1	1.43263
AT3G49120	extracellular	ATPCB, ATPERX34, PERX34, PRX34, PRXCB, peroxidase CB	High	0	939	545	394	12619	986.91	Chr3:18207819-18210041 FORWARD LENGTH=353	81.987	5	38.8	5613.5	3011.7	1108.6	5784.6	2536.7	1224.6	0.970421	1.18725	0.905275	1.02163	2.05127	1.22291	1.43194	0.315068	0.517967	1	1	1.43194
AT3G46640	nucleus	LUX, PCL1, Homeodomain-like superfamily protein	High	0	10	6	4	69	2.92	Chr3:17183248-17184989 FORWARD LENGTH=324	9.94	2	35	9.5	7.5	8.4	6	11.2	7.8	1.58333	0.669643	1.07692	1.66689	1.15697	1.45478	1.42622	0.147893	0.512192	1	1	1.42622
AT1G04040	vacuole	HAD superfamily, subfamily IIIB acid phosphatase	High	0	109	64	45	1037	93.16	Chr1:1042564-1043819 REVERSE LENGTH=271	27.815	6	31.1	2163.8	1624.3	1343.3	1826.7	1895.5	1170.3	1.18454	0.856924	1.14783	1.24705	1.48055	1.55056	1.42605	0.091754	0.512029	1	1	1.42605
AT5G65810	golgi	unknown protein; BEST Arabidopsis thaliana protein match is: unknown protein (TAIR:AT3G49720.2); Has 30201 Blast hits to 17322 proteins in 780 species: Archae - 12; Bacteria - 1396; Metazoa - 17338; Fungi - 3422; Plants - 5037; Viruses - 0; Other Eukaryotes - 2996 (source: NCBI BLink).	High	0	25	22	3	115	0	Chr5:26337833-26339144 REVERSE LENGTH=258	6.766	2	28.3	56.8	52	37	39.9	60.3	39.8	1.42356	0.862355	0.929648	1.49869	1.48993	1.25583	1.41482	0.0795313	0.500614	1	1	1.41482
AT5G44020	vacuole	HAD superfamily, subfamily IIIB acid phosphatase	High	0	176	113	63	1809	107.06	Chr5:17712433-17714046 FORWARD LENGTH=272	45.929	6	31	2195.9	1823.9	1541.3	1995.4	2204.3	1257.2	1.10048	0.827428	1.22598	1.15856	1.42958	1.65614	1.41476	0.14383	0.500557	1	1	1.41476
AT5G05960	extracellular	Bifunctional inhibitor/lipid-transfer protein/seed storage 2S albumin superfamily protein	High	0.004	4	3	1	0	0	Chr5:1790256-1790694 FORWARD LENGTH=116	3.651	1	12.4	88.7	71.4	71	74.5	80.5	66.2	1.1906	0.886957	1.07251	1.25344	1.53243	1.44882	1.41156	0.0826652	0.497293	1	1	1.41156
AT3G52900	plasma membrane,nucleus	Family of unknown function (DUF662)	Medium	0.012	4	2	2	29	3.79	Chr3:19613134-19613852 FORWARD LENGTH=164	2.567	1	18.9	13.3	10.2	7	12	13.4	5.4	1.10833	0.761194	1.2963	1.16682	1.31515	1.75113	1.41103	0.175355	0.496752	1	1	1.41103
AT5G17910	golgi	unknown protein; FUNCTIONS IN: molecular_function unknown; INVOLVED IN: biological_process unknown; LOCATED IN: mitochondrion; EXPRESSED IN: 23 plant structures; EXPRESSED DURING: 15 growth stages; BEST Arabidopsis thaliana protein match is: unknown protein (TAIR:AT2G29620.1); Has 1807 Blast hits to 1807 proteins in 277 species: Archae - 0; Bacteria - 0; Metazoa - 736; Fungi - 347; Plants - 385; …	High	0	127	66	61	808	123.43	Chr5:5927906-5932292 FORWARD LENGTH=1342	52.844	12	149.5	12.9	8.4	9.9	8.4	14.8	8.2	1.53571	0.567568	1.20732	1.61676	0.980611	1.63093	1.40943	0.21445	0.495115	1	1	1.40943
AT1G64160	extracellular	Disease resistance-responsive (dirigent-like protein) family protein	High	0	52	31	21	619	43.9	Chr1:23814063-23814611 FORWARD LENGTH=182	21.57	1	20.7	77.7	39.1	28.2	51.5	44.6	34.1	1.50874	0.876682	0.826979	1.58836	1.51468	1.11714	1.40673	0.146347	0.492343	1	1	1.40673
AT5G09530	extracellular	hydroxyproline-rich glycoprotein family protein	High	0	79	63	16	35	20.34	Chr5:2960080-2961192 REVERSE LENGTH=370	40.267	10	41.6	1966.4	1819.9	1499.6	1734.2	1802.8	1583.2	1.13389	1.00949	0.947196	1.19374	1.74413	1.27954	1.4058	0.170969	0.491393	1	1	1.4058
AT5G01870	extracellular	Bifunctional inhibitor/lipid-transfer protein/seed storage 2S albumin superfamily protein	High	0	14	10	4	271	10.49	Chr5:337234-337678 FORWARD LENGTH=116	7.918	2	12.3	862.7	745.2	586.7	807.6	669.6	683.3	1.06823	1.1129	0.858627	1.1246	1.92281	1.15989	1.40244	0.260387	0.487934	1	1	1.40244
AT1G09840	nucleus	ATSK41, SK41, shaggy-like protein kinase 41	Medium	0.026	2	2		46		Chr1:3196114-3199524 REVERSE LENGTH=421	2.018	1	47.6	13.4	13.7	9.1	10.7	17.2	8.2	1.25234	0.796512	1.10976	1.31843	1.37617	1.49914	1.39791	0.0532868	0.483272	1	1	1.39791
AT3G58580	golgi	DNAse I-like superfamily protein	High	0	18	11	7	134	16.93	Chr3:21660866-21663697 REVERSE LENGTH=603	13.614	3	67	19.8	15.6	11.7	18.9	17	10.5	1.04762	0.917647	1.11429	1.10291	1.58546	1.50526	1.39787	0.14929	0.483234	1	1	1.39787
AT3G02220	nucleus	unknown protein; CONTAINS InterPro DOMAIN/s: Protein of unknown function DUF2039 (InterPro:IPR019351); Has 215 Blast hits to 215 proteins in 94 species: Archae - 2; Bacteria - 2; Metazoa - 125; Fungi - 4; Plants - 38; Viruses - 0; Other Eukaryotes - 44 (source: NCBI BLink).	High	0	44	23	21	330	32.55	Chr3:412210-413536 REVERSE LENGTH=227	15.426	3	25.6	11.4	9.8	8.7	8.8	10.4	9.8	1.29545	0.942308	0.887755	1.36382	1.62807	1.19924	1.39704	0.1249	0.482376	1	1	1.39704
AT4G23680	cytosol	Polyketide cyclase/dehydrase and lipid transport superfamily protein	High	0	222	132	90	2816	229.33	Chr4:12336416-12337417 REVERSE LENGTH=151	62.156	6	17.5	1209.6	764.2	582.8	859.6	814.9	722.8	1.40717	0.937784	0.806309	1.48143	1.62025	1.08922	1.39697	0.159006	0.482296	1	1	1.39697
AT3G48110	plastid	EDD, EDD1, glycine-tRNA ligases	High	0	23	14	9	122	14.42	Chr3:17763111-17770964 FORWARD LENGTH=1067	14.412	5	119.7	42.2	29.8	27.1	29.6	32.7	33	1.42568	0.911315	0.821212	1.50091	1.57452	1.10935	1.39493	0.144361	0.480191	1	1	1.39493
AT2G23120	nucleus	Late embryogenesis abundant protein, group 6	High	0	64	34	30	1014	92.07	Chr2:9842102-9842353 FORWARD LENGTH=83	23.428	3	8.5	169.7	223.2	176.9	185.9	212.3	170.4	0.912856	1.05134	1.03815	0.961032	1.81645	1.4024	1.39329	0.24698	0.478499	1	1	1.39329
AT2G30660	peroxisome	ATP-dependent caseinolytic (Clp) protease/crotonase family protein	High	0	67	35	32	733	68.18	Chr2:13058500-13061506 REVERSE LENGTH=346	25.802	4	38.9	256.7	117.9	104.6	230.7	120.4	107.7	1.1127	0.979236	0.971216	1.17142	1.69187	1.31199	1.39176	0.155444	0.47691	1	1	1.39176
AT1G31812	cytosol	ACBP, ACBP6, acyl-CoA-binding protein 6	High	0	278	174	104	3713	286.16	Chr1:11411132-11412099 REVERSE LENGTH=92	56.907	5	10.4	7598.4	7491.2	6723.5	7464.6	6874	7504.1	1.01792	1.08979	0.895977	1.07164	1.88287	1.21035	1.38829	0.250513	0.473308	1	1	1.38829
AT4G32420	nucleus	Cyclophilin-like peptidyl-prolyl cis-trans isomerase family protein	High	0	9	5	4	64	7.48	Chr4:15647550-15652103 REVERSE LENGTH=837	6.814	2	94.6	11.9	12.2	7.4	9.3	11.5	10.2	1.27957	1.06087	0.72549	1.3471	1.83291	0.980043	1.38668	0.246996	0.471639	1	1	1.38668
AT5G06300	cytosol	Putative lysine decarboxylase family protein	High	0	17	10	7	159	9.12	Chr5:1922042-1925278 REVERSE LENGTH=217	9.431	3	23.9	43	27.2	34.2	30.2	44.6	28.9	1.42384	0.609865	1.18339	1.49898	1.05369	1.59861	1.38376	0.167522	0.468594	1	1	1.38376
AT5G14680	nucleus	Adenine nucleotide alpha hydrolases-like superfamily protein	High	0	45	24	21	474	52.53	Chr5:4731620-4733025 REVERSE LENGTH=175	13.86	3	19.8	98.7	84.1	54.8	87.5	75.3	72	1.128	1.11687	0.761111	1.18753	1.92966	1.02816	1.38178	0.277773	0.466531	1	1	1.38178
AT1G69230	plasma membrane	SP1L2, SPIRAL1-like2	High	0	20	10	10	242	32.19	Chr1:26026543-26027085 REVERSE LENGTH=110	9.819	1	10.9	218.1	262	221.4	265.1	265.7	190.3	0.822708	0.986075	1.16343	0.866126	1.70368	1.57164	1.38048	0.259988	0.465173	1	1	1.38048
AT2G41380	mitochondrion	S-adenosyl-L-methionine-dependent methyltransferases superfamily protein	High	0	76	41	35	903	93.6	Chr2:17251981-17252886 FORWARD LENGTH=269	28.948	6	30.5	606.5	342.1	289.5	475.3	396.9	299.6	1.27604	0.86193	0.966288	1.34338	1.48919	1.30533	1.3793	0.0560336	0.463937	1	1	1.3793
AT5G14520	nucleus	pescadillo-related	High	0	52	29	23	364	29.82	Chr5:4680789-4684330 REVERSE LENGTH=590	21.886	6	67.9	388.1	332.1	304.4	343.7	350.5	313.5	1.12918	0.947504	0.970973	1.18877	1.63704	1.31166	1.37916	0.133733	0.463788	1	1	1.37916
AT3G07170	nucleus	Sterile alpha motif (SAM) domain-containing protein	High	0	33	19	14	323	30.5	Chr3:2280428-2282097 FORWARD LENGTH=203	20.936	5	22.7	94.4	111.2	92	97.8	119.6	82.3	0.965235	0.929766	1.11786	1.01617	1.6064	1.51009	1.37755	0.182815	0.462107	1	1	1.37755
AT3G52470	plasma membrane	Late embryogenesis abundant (LEA) hydroxyproline-rich glycoprotein family	High	0	35	20	15	216	35.07	Chr3:19450750-19451376 FORWARD LENGTH=208	26.965	4	23.1	213.5	238.1	253.2	184	266.4	254.3	1.16033	0.893769	0.995674	1.22156	1.5442	1.34503	1.37026	0.0939895	0.454454	1	1	1.37026
AT5G58350	nucleus	WNK4, ZIK2, with no lysine (K) kinase 4	High	0.004	10	6	4	0	0	Chr5:23585505-23587681 FORWARD LENGTH=571	3.842	2	64.9	71.3	30.6	26.2	56.2	35.9	27.4	1.26868	0.852368	0.956204	1.33564	1.47267	1.29171	1.36667	0.054496	0.450668	1	1	1.36667
AT2G03680	cytosol	SKU6, SPR1, spiral1	High	0	45	26	19	411	48.27	Chr2:1121398-1121850 FORWARD LENGTH=119	20.69	4	11.9	658.9	724.7	581.5	756.7	711.1	563.2	0.870755	1.01913	1.03249	0.916708	1.76079	1.39476	1.35742	0.244379	0.440867	1	1	1.35742
AT4G38590	cytosol	BGAL14, beta-galactosidase 14	Medium	0.017	7	5	2	39	0	Chr4:18036116-18040928 FORWARD LENGTH=1052	2.324	1	119.5	14.5	12.8	10.3	13.6	14.6	9.7	1.06618	0.876712	1.06186	1.12244	1.51473	1.43443	1.3572	0.119647	0.440635	1	1	1.3572
AT1G05560	plastid	UGT1, UGT75B1, UDP-glucosyltransferase 75B1	High	0	23	12	11	50	12.86	Chr1:1645674-1647233 REVERSE LENGTH=519	10.742	3	58.5	78	59.5	55.4	52.6	82.1	59.9	1.48289	0.724726	0.924875	1.56115	1.25214	1.24939	1.35422	0.103465	0.437467	1	1	1.35422
AT3G15356	extracellular	Legume lectin family protein	High	0	34	21	13	174	26.21	Chr3:5174603-5175418 REVERSE LENGTH=271	15.801	2	29.7	446.1	304.6	241.1	334	368	266.9	1.33563	0.827717	0.903335	1.40612	1.43008	1.22029	1.35216	0.0662993	0.435268	1	1	1.35216
AT3G28510	endoplasmic reticulum	P-loop containing nucleoside triphosphate hydrolases superfamily protein	High	0	303	186	117	2843	262.29	Chr3:10685656-10687248 FORWARD LENGTH=530	63.174	11	61.5	6584	4465.1	3922.8	5468.9	5066.3	4216.3	1.2039	0.881334	0.930389	1.26743	1.52272	1.25683	1.349	0.0869152	0.431885	1	1	1.349
AT4G14300	nucleus	RNA-binding (RRM/RBD/RNP motifs) family protein	High	0	28	16	12	304	27.35	Chr4:8231179-8232785 FORWARD LENGTH=411	23.759	5	42.3	125.6	97.9	72.1	112.1	101.9	80.7	1.12043	0.960746	0.893432	1.17956	1.65992	1.20691	1.3488	0.155763	0.431673	1	1	1.3488
AT5G20160	nucleus	Ribosomal protein L7Ae/L30e/S12e/Gadd45 family protein	High	0.009	10	10		79		Chr5:6804653-6805102 REVERSE LENGTH=109	3.078	1	12.1	506.6	426.7	327.8	514.4	402.7	377.6	0.984837	1.0596	0.868114	1.03681	1.83071	1.17271	1.34674	0.245144	0.429476	1	1	1.34674
AT1G65580	nucleus	FRA3, Endonuclease/exonuclease/phosphatase family protein	High	0	21	12	9	62	15.41	Chr1:24377598-24382705 REVERSE LENGTH=835	10.427	4	92.4	21.7	18.5	21.2	17.2	24.2	20.6	1.26163	0.764463	1.02913	1.32821	1.3208	1.39022	1.34641	0.0220087	0.429114	1	1	1.34641
AT4G35970	peroxisome	APX5, ascorbate peroxidase 5	High	0	50	31	19	726	61.11	Chr4:17028651-17030205 FORWARD LENGTH=279	35.857	3	30.9	240.8	211.2	158.7	177.2	244.2	192.5	1.35892	0.864865	0.824416	1.43063	1.49426	1.11368	1.34619	0.117699	0.428884	1	1	1.34619
AT1G76510	nucleus	ARID/BRIGHT DNA-binding domain-containing protein	High	0	35	20	15	206	30.84	Chr1:28708927-28712498 REVERSE LENGTH=434	20.861	5	48	55.6	48.2	34.9	41.7	53.3	44.4	1.33333	0.904315	0.786036	1.4037	1.56242	1.06183	1.34265	0.147697	0.425085	1	1	1.34265
AT1G77470	nucleus	RFC3, RFC5, replication factor C subunit 3	High	0	27	17	10	97	13.77	Chr1:29112194-29114323 REVERSE LENGTH=369	12.275	6	41.3	13.8	8.8	14.4	9.5	16.6	12.3	1.45263	0.53012	1.17073	1.52929	0.915912	1.58151	1.34224	0.213695	0.42464	1	1	1.34224
AT3G05020	plastid	ACP, ACP1, acyl carrier protein 1	High	0.001	15	10	5	83	11.54	Chr3:1391863-1392878 REVERSE LENGTH=137	5.737	1	15	299.5	353.5	306.3	307.4	350.6	332.3	0.974301	1.00827	0.921757	1.02572	1.74203	1.24517	1.33764	0.211888	0.419693	1	1	1.33764
AT3G13620	plasma membrane	Amino acid permease family protein	High	0.003	6	3	3	76	6.69	Chr3:4450904-4452556 REVERSE LENGTH=478	4.367	1	52.7	33.6	32.5	29.7	33.1	36.1	28.9	1.01511	0.900277	1.02768	1.06868	1.55545	1.38826	1.33746	0.142796	0.419499	1	1	1.33746
AT4G12600	cytosol,nucleus	Ribosomal protein L7Ae/L30e/S12e/Gadd45 family protein	High	0.01	10	6	4	66	11.03	Chr4:7453296-7454208 FORWARD LENGTH=183	2.906	1	20.3	1151.7	1007.3	825.2	1138.9	984.6	958.7	1.01124	1.02306	0.860749	1.06461	1.76758	1.16276	1.33165	0.219798	0.413212	1	1	1.33165
AT4G34290	plastid	SWIB/MDM2 domain superfamily protein	High	0	12	7	5	95	14.08	Chr4:16410883-16412122 FORWARD LENGTH=144	9.582	3	16	167	121.9	103.2	141.5	142.4	109.5	1.18021	0.856039	0.942466	1.2425	1.47902	1.27315	1.33155	0.0742602	0.413111	1	1	1.33155
AT1G17190	cytosol	ATGSTU26, GSTU26, glutathione S-transferase tau 26	High	0	38	22	16	230	34.18	Chr1:5875452-5876375 FORWARD LENGTH=220	15.977	4	25.8	271.4	272.9	202.8	239.8	271.1	259	1.13178	1.00664	0.783012	1.19151	1.73921	1.05775	1.32949	0.20847	0.410872	1	1	1.32949
AT1G43900	endoplasmic reticulum	Protein phosphatase 2C family protein	High	0	17	9	8	78	8.92	Chr1:16654045-16655810 FORWARD LENGTH=371	6.727	2	40.6	59.3	61.8	58.2	67.8	63.9	56.4	0.874631	0.967136	1.03191	0.920789	1.67096	1.39398	1.32858	0.219012	0.409883	1	1	1.32858
AT3G13224	cytosol	RNA-binding (RRM/RBD/RNP motifs) family protein	High	0	19	11	8	89	10.08	Chr3:4254848-4256014 FORWARD LENGTH=231	17.027	5	26.1	10.2	9.6	9.4	8.8	12.7	8.8	1.15909	0.755906	1.06818	1.22026	1.30601	1.44297	1.32308	0.064856	0.403903	1	1	1.32308
AT5G49220	nucleus	Protein of unknown function (DUF789)	High	0.001	9	5	4	65	5.54	Chr5:19956627-19958453 FORWARD LENGTH=409	5.555	2	45.8	38.2	33.6	35.5	41.1	44.2	28.7	0.92944	0.760181	1.23693	0.978491	1.3134	1.67094	1.32094	0.199927	0.401567	1	1	1.32094
AT5G48010	cytosol	THAS, THAS1, thalianol synthase 1	High	0	37	20	17	131	19.83	Chr5:19457001-19461538 FORWARD LENGTH=758	12.156	5	87.2	13.1	10.3	7.1	13	11.1	7.4	1.00769	0.927928	0.959459	1.06087	1.60322	1.29611	1.32007	0.15702	0.40061	1	1	1.32007
AT2G42310	mitochondrion	unknown protein; BEST Arabidopsis thaliana protein match is: unknown protein (TAIR:AT3G57785.1); Has 115 Blast hits to 115 proteins in 48 species: Archae - 0; Bacteria - 0; Metazoa - 4; Fungi - 44; Plants - 67; Viruses - 0; Other Eukaryotes - 0 (source: NCBI BLink).	High	0	34	20	14	311	30.07	Chr2:17625251-17625595 FORWARD LENGTH=114	13.296	2	12.6	721.9	604.4	525.9	695.1	634.2	582.4	1.03856	0.953012	0.902988	1.09336	1.64656	1.21982	1.31991	0.167352	0.400444	1	1	1.31991
AT3G23390	cytosol	Zinc-binding ribosomal protein family protein	High	0	57	32	25	624	64.12	Chr3:8375427-8376224 FORWARD LENGTH=105	12.722	3	12.1	4430.3	3935	2998.4	3533.1	4216.5	3956.3	1.25394	0.933238	0.75788	1.32012	1.6124	1.0238	1.31877	0.169915	0.399193	1	1	1.31877
AT1G59730	golgi	ATH7, TH7, thioredoxin H-type 7	High	0.001	4	4		29		Chr1:21952759-21953392 REVERSE LENGTH=129	4.979	3	14.5	13.2	9.1	11.3	13.8	11.9	9.4	0.956522	0.764706	1.20213	1.007	1.32122	1.62392	1.31738	0.178099	0.39767	1	1	1.31738
AT4G24380	mitochondrion	INVOLVED IN: 10-formyltetrahydrofolate biosynthetic process, folic acid and derivative biosynthetic process; EXPRESSED IN: 24 plant structures; EXPRESSED DURING: 15 growth stages; CONTAINS InterPro DOMAIN/s: Serine hydrolase (InterPro:IPR005645); BEST Arabidopsis thaliana protein match is: alpha/beta-Hydrolases superfamily protein (TAIR:AT5G65400.1); Has 30201 Blast hits to 17322 proteins in 780 …	Medium	0.012	4	2	2	27	0	Chr4:12612554-12613586 FORWARD LENGTH=261	2.572	1	29.5	82.8	61.7	70.3	73.8	88.3	60.8	1.12195	0.698754	1.15625	1.18116	1.20727	1.56194	1.31679	0.122808	0.397026	1	1	1.31679
AT1G45688	plasma membrane	unknown protein; FUNCTIONS IN: molecular_function unknown; INVOLVED IN: biological_process unknown; LOCATED IN: plasma membrane; EXPRESSED IN: 22 plant structures; EXPRESSED DURING: 13 growth stages; BEST Arabidopsis thaliana protein match is: unknown protein (TAIR:AT5G42860.1); Has 258 Blast hits to 242 proteins in 39 species: Archae - 0; Bacteria - 11; Metazoa - 10; Fungi - 14; Plants - 198; Vi…	High	0	12	7	5	45	12.25	Chr1:17191502-17192870 FORWARD LENGTH=342	11.961	3	37.2	87.5	89.8	62.5	76.5	97.4	73.3	1.14379	0.921971	0.85266	1.20415	1.59293	1.15183	1.31631	0.139134	0.396494	1	1	1.31631
AT5G19600	plastid	SULTR3;5, sulfate transporter 3;5	High	0	6	4	2	78	5.17	Chr5:6613113-6616891 REVERSE LENGTH=634	7.209	2	70.3	13.4	14	12.5	11	16.3	14.3	1.21818	0.858896	0.874126	1.28247	1.48395	1.18083	1.31575	0.0890716	0.395886	1	1	1.31575
AT3G23090	cytosol	TPX2 (targeting protein for Xklp2) protein family	High	0	22	11	11	161	15.35	Chr3:8214533-8217091 REVERSE LENGTH=378	7.029	2	42.7	24.9	24.7	22.1	22.2	30.9	21.6	1.12162	0.799353	1.02315	1.18081	1.38108	1.38214	1.31468	0.066932	0.394708	1	1	1.31468
AT5G12240	cytosol	unknown protein; Has 1807 Blast hits to 1807 proteins in 277 species: Archae - 0; Bacteria - 0; Metazoa - 736; Fungi - 347; Plants - 385; Viruses - 0; Other Eukaryotes - 339 (source: NCBI BLink).	High	0	32	17	15	125	25.97	Chr5:3959120-3960777 REVERSE LENGTH=114	13.804	4	13.2	50.6	41.3	43.4	52.9	49.3	39.4	0.956522	0.837728	1.10152	1.007	1.44738	1.48801	1.31413	0.154012	0.39411	1	1	1.31413
AT5G67330	vacuole	ATNRAMP4, NRAMP4, natural resistance associated macrophage protein 4	High	0	20	12	8	212	23.21	Chr5:26861822-26863580 FORWARD LENGTH=512	15.042	3	56.3	111.7	83.3	70.4	102.2	87	83.7	1.09295	0.957471	0.841099	1.15063	1.65426	1.13622	1.31371	0.170331	0.393641	1	1	1.31371
AT4G37130	nucleus	hydroxyproline-rich glycoprotein family protein	High	0	12	9	3	0	4.28	Chr4:17489567-17491773 FORWARD LENGTH=513	6.97	3	56.5	197.7	94.9	65.2	153.2	99.7	94.4	1.29047	0.951856	0.690678	1.35857	1.64456	0.933016	1.31205	0.206719	0.391823	1	1	1.31205
AT4G25220	plasma membrane	RHS15, root hair specific 15	High	0.001	15	13	2	0	0	Chr4:12921161-12922762 FORWARD LENGTH=504	6.254	3	54.3	255.5	206.6	180.5	182.1	282.8	204	1.40308	0.730552	0.884804	1.47712	1.26221	1.19526	1.31153	0.0850229	0.391248	1	1	1.31153
AT3G57785	mitochondrion	unknown protein; BEST Arabidopsis thaliana protein match is: unknown protein (TAIR:AT2G42310.1); Has 121 Blast hits to 121 proteins in 51 species: Archae - 0; Bacteria - 0; Metazoa - 4; Fungi - 48; Plants - 67; Viruses - 0; Other Eukaryotes - 2 (source: NCBI BLink).	High	0	28	24	4	127	13.43	Chr3:21404835-21405179 REVERSE LENGTH=114	9.5	1	12.7	24	23.1	24.1	27.5	25.2	22.8	0.872727	0.916667	1.05702	0.918785	1.58376	1.42789	1.31015	0.200788	0.389729	1	1	1.31015
AT5G25460	extracellular	Protein of unknown function, DUF642	High	0	48	27	21	385	46.41	Chr5:8863430-8865394 FORWARD LENGTH=369	22.818	3	40	1047.8	815.5	590.1	833.5	1038	638.2	1.25711	0.785645	0.924632	1.32345	1.35739	1.24906	1.30997	0.0319925	0.389531	1	1	1.30997
AT3G52340	cytosol	ATSPP2, SPP2, sucrose-6F-phosphate phosphohydrolase 2	High	0.005	12	6	6	63	12.3	Chr3:19407412-19409182 FORWARD LENGTH=423	3.359	1	48.6	10.5	9.5	9.3	10.5	12.8	7.9	1	0.742188	1.17722	1.05277	1.28231	1.59026	1.30845	0.15571	0.387858	1	1	1.30845
AT5G67440	nucleus	NPY3, Phototropic-responsive NPH3 family protein	Medium	0.01	8	4	4	17	6.38	Chr5:26912947-26914906 REVERSE LENGTH=579	2.722	1	64.7	9.6	14.8	12.6	9.4	19.7	11	1.02128	0.751269	1.14545	1.07517	1.298	1.54736	1.30684	0.13638	0.386088	1	1	1.30684
AT5G26030	plastid	ATFC-I, FC-I, FC1, ferrochelatase 1	High	0	32	18	14	368	37.4	Chr5:9096675-9098752 FORWARD LENGTH=466	32.707	8	52	492.2	393.9	337.6	387	483.4	388.6	1.27183	0.814853	0.86876	1.33895	1.40786	1.17358	1.3068	0.0695146	0.386036	1	1	1.3068
AT1G51790	plasma membrane	Leucine-rich repeat protein kinase family protein	High	0	9	6	3	46	2.11	Chr1:19206858-19210574 REVERSE LENGTH=934	10.286	3	103.5	22.7	16.1	14.9	15.1	25.6	16.1	1.50331	0.628906	0.925466	1.58265	1.08659	1.25018	1.30647	0.145939	0.385678	1	1	1.30647
AT3G25070	plasma membrane	RIN4, RPM1 interacting protein 4	High	0.001	7	5	2	23	0	Chr3:9132458-9133747 FORWARD LENGTH=211	5.472	2	23.4	69.4	49.9	53	59.4	80.1	44.4	1.16835	0.622971	1.19369	1.23001	1.07633	1.61253	1.30629	0.159415	0.385475	1	1	1.30629
AT5G64130	nucleus	cAMP-regulated phosphoprotein 19-related protein	High	0	97	57	40	1038	96.84	Chr5:25664547-25665339 REVERSE LENGTH=140	38.218	4	15.1	721.8	542.2	496.9	706.1	615.7	508.3	1.02223	0.880624	0.977572	1.07618	1.52149	1.32057	1.30608	0.128754	0.385246	1	1	1.30608
AT2G27090	plasma membrane	Protein of unknown function (DUF630 and DUF632)	High	0	9	6	3	31	3.7	Chr2:11567691-11570345 REVERSE LENGTH=743	8.008	3	83.7	15.3	9.5	7.5	10.5	12.8	9.2	1.45714	0.742188	0.815217	1.53404	1.28231	1.10125	1.30587	0.12549	0.385009	1	1	1.30587
AT3G44740	endoplasmic reticulum	Class II aaRS and biotin synthetases superfamily protein	High	0	31	17	14	249	20.16	Chr3:16296410-16297433 REVERSE LENGTH=214	11.393	1	24.5	113	94.4	75.4	102.8	100.1	90.2	1.09922	0.943057	0.83592	1.15723	1.62936	1.12922	1.30527	0.162246	0.384349	1	1	1.30527
AT3G62810	mitochondrion	complex 1 family protein / LVR family protein	High	0	14	10	4	201	9.35	Chr3:23227763-23228180 FORWARD LENGTH=106	11.319	3	11.8	196.8	143.9	123	192.1	157.9	131.9	1.02447	0.911336	0.932525	1.07853	1.57456	1.25972	1.30427	0.144912	0.383241	1	1	1.30427
AT3G59660	vacuole	C2 domain-containing protein / GRAM domain-containing protein	High	0	15	9	6	49	11.86	Chr3:22034776-22038484 REVERSE LENGTH=533	14.402	5	59.3	45	39.9	35.1	43.9	55.1	30.1	1.02506	0.724138	1.16611	1.07915	1.25112	1.57527	1.30185	0.145444	0.380561	1	1	1.30185
AT3G45750	nucleus	Nucleotidyltransferase family protein	Medium	0.041	6	6		0		Chr3:16793855-16796976 REVERSE LENGTH=607	1.71	1	68.6	58.5	44.3	42.3	54.2	51.1	45.1	1.07934	0.866928	0.937916	1.1363	1.49783	1.267	1.30038	0.105691	0.378929	1	1	1.30038
AT1G60095	cytosol	Mannose-binding lectin superfamily protein	High	0	98	64	34	871	86.52	Chr1:22160454-22162265 FORWARD LENGTH=457	49.505	9	50.8	1053	1090	898.3	989	1247.5	957.2	1.06471	0.873747	0.938466	1.1209	1.50961	1.26775	1.29942	0.113323	0.377867	1	1	1.29942
AT4G18480	plastid	CH-42, CH42, CHL11, CHLI-1, CHLI1, P-loop containing nucleoside triphosphate hydrolases superfamily protein	High	0.001	8	5	3	41	7.14	Chr4:10201897-10203361 REVERSE LENGTH=424	6.625	2	46.2	75.9	74.6	60.6	65.8	95.6	61.4	1.1535	0.780335	0.986971	1.21437	1.34822	1.33327	1.29862	0.0423449	0.376978	1	1	1.29862
AT4G12910	extracellular	scpl20, serine carboxypeptidase-like 20	Medium	0.018	8	5	3	33	1.74	Chr4:7550576-7553051 REVERSE LENGTH=497	2.269	1	55.8	8.4	7.1	6.8	12.2	13.3	11.8	0.688525	0.533835	0.576271	0.724861	0.922329	0.778467	0.808553	0.0589555	-0.306587	1	1	0.808553
AT3G50520	cytosol	Phosphoglycerate mutase family protein	High	0.001	11	7	4	44	2.35	Chr3:18748058-18749418 FORWARD LENGTH=230	5.675	1	26	10.7	6.6	5.1	15.4	12.4	9	0.694805	0.532258	0.566667	0.731473	0.919605	0.765493	0.805524	0.05788	-0.312001	1	1	0.805524
AT1G01510	nucleus	AN, NAD(P)-binding Rossmann-fold superfamily protein	High	0	24	13	11	175	14.32	Chr1:187235-189836 FORWARD LENGTH=636	13.503	4	70.1	9.7	8.6	6.9	13.5	17.2	11.8	0.718519	0.5	0.584746	0.756438	0.863872	0.789916	0.803408	0.0317388	-0.315795	1	1	0.803408
AT3G14310	extracellular	ATPME3, PME3, pectin methylesterase 3	High	0	552	312	240	10033	771.66	Chr3:4772214-4775095 REVERSE LENGTH=592	148.625	11	64.2	12575.1	6605.5	4878.8	14193.9	15130.1	9137.3	0.885951	0.43658	0.533943	0.932707	0.754298	0.721288	0.802764	0.0656662	-0.316952	1	1	0.802764
AT1G80950	endoplasmic reticulum	Phospholipid/glycerol acyltransferase family protein	High	0	32	23	9	240	16.6	Chr1:30412653-30414935 REVERSE LENGTH=398	26.296	7	44.7	22.7	17	16	32.1	33.3	27.7	0.707165	0.510511	0.577617	0.744485	0.882031	0.780286	0.802267	0.0411991	-0.317845	1	1	0.802267
AT2G36900	golgi	ATMEMB11, MEMB11, membrin 11	High	0.001	6	3	3	70	8.33	Chr2:15491225-15492587 REVERSE LENGTH=224	5.559	1	25.4	17.6	12	9.3	20.3	24.9	19.2	0.866995	0.481928	0.484375	0.91275	0.832647	0.654328	0.799908	0.076375	-0.322093	1	1	0.799908
AT3G16810	cytosol,nucleus	APUM24, PUM24, pumilio 24	High	0	7	4	3	72	4.36	Chr3:5723436-5727539 REVERSE LENGTH=641	9.406	2	71.6	9.9	7.3	5.7	16.2	13.4	9.5	0.611111	0.544776	0.6	0.643362	0.941233	0.810522	0.798372	0.0862023	-0.324866	1	1	0.798372
AT4G39330	cytosol	ATCAD9, CAD9, cinnamyl alcohol dehydrogenase 9	High	0.001	13	9	4	82	5.1	Chr4:18291268-18292772 FORWARD LENGTH=360	5.472	2	38.9	28.2	13.1	11.4	33.5	31.4	19.8	0.841791	0.417197	0.575758	0.886216	0.72081	0.777774	0.794933	0.0485133	-0.331094	1	1	0.794933
AT5G16715	plastid	EMB2247, ATP binding;valine-tRNA ligases;aminoacyl-tRNA ligases;nucleotide binding;ATP binding;aminoacyl-tRNA ligases	Low	0.05	8	5	3	17	0	Chr5:5485353-5493229 FORWARD LENGTH=974	1.558	1	110.6	13.2	9.9	7.6	15.6	20.5	15.7	0.846154	0.482927	0.484076	0.890809	0.834374	0.653924	0.793036	0.0714381	-0.334542	1	1	0.793036
AT1G70170	extracellular	MMP, matrix metalloproteinase	High	0.002	10	5	5	46	11.43	Chr1:26424005-26425141 FORWARD LENGTH=378	4.784	2	42	40.7	24	18.7	50.5	51.2	35.3	0.805941	0.46875	0.529745	0.848474	0.80988	0.715617	0.791323	0.0394588	-0.337661	1	1	0.791323
AT5G63960	nucleus	EMB2780, DNA binding;nucleotide binding;nucleic acid binding;DNA-directed DNA polymerases;DNA-directed DNA polymerases	High	0	18	12	6	21	7.15	Chr5:25599597-25606672 FORWARD LENGTH=1112	11.209	5	125.1	18.8	11.3	12	28.7	28.6	16.3	0.655052	0.395105	0.736196	0.689622	0.68264	0.994506	0.788923	0.102811	-0.342044	1	1	0.788923
AT3G55740	plasma membrane	ATPROT2, PROT2, proline transporter 2	High	0.004	3	2	1	51	2.65	Chr3:20695786-20698157 FORWARD LENGTH=439	3.936	1	48.1	22.7	13.8	15.7	31.8	36.3	23	0.713836	0.380165	0.682609	0.751509	0.656828	0.922116	0.776817	0.0776204	-0.364352	1	1	0.776817
AT2G19580	plasma membrane	TET2, tetraspanin2	High	0.002	4	2	2	43	7.58	Chr2:8472393-8475021 REVERSE LENGTH=270	4.882	1	30.1	14.6	10.4	7.5	17.1	22.6	16.7	0.853801	0.460177	0.449102	0.89886	0.795068	0.606678	0.766869	0.085516	-0.382949	1	1	0.766869
AT1G18490	mitochondrion	Protein of unknown function (DUF1637)	Medium	0.017	6	4	2	37	1.85	Chr1:6367116-6368640 FORWARD LENGTH=282	2.302	1	31.3	9.7	5.2	5.9	13.2	13.7	9.5	0.734848	0.379562	0.621053	0.77363	0.655786	0.838961	0.756126	0.0535976	-0.403302	1	1	0.756126
AT2G15970	plasma membrane	ATCOR413-PM1, ATCYP19, COR413-PM1, FL3-5A3, WCOR413, WCOR413-LIKE, cold regulated 413 plasma membrane 1	High	0	9	5	4	135	13.36	Chr2:6950163-6951012 FORWARD LENGTH=197	12.239	1	21.6	23.8	18.2	12.7	27.2	43.8	27.3	0.875	0.415525	0.465201	0.921178	0.717921	0.628427	0.755842	0.0866107	-0.403844	1	1	0.755842
AT5G18040	cytosol	unknown protein; BEST Arabidopsis thaliana protein match is: unknown protein (TAIR:AT4G29760.1); Has 1807 Blast hits to 1807 proteins in 277 species: Archae - 0; Bacteria - 0; Metazoa - 736; Fungi - 347; Plants - 385; Viruses - 0; Other Eukaryotes - 339 (source: NCBI BLink).	High	0.003	23	13	10	173	22.28	Chr5:5972956-5973975 FORWARD LENGTH=252	4.499	1	28.5	1072.4	777.9	686.2	1388.4	1901.8	1338	0.7724	0.409034	0.512855	0.813163	0.706705	0.6928	0.737556	0.0380159	-0.439175	1	1	0.737556
AT1G49710	golgi	ATFUT12, FUCT2, FUCTB, FUT12, fucosyltransferase 12	High	0	11	7	4	51	2.49	Chr1:18391622-18393769 REVERSE LENGTH=513	7.837	2	57.3	14.4	12.8	15.2	22	35.3	22.9	0.654545	0.362606	0.663755	0.689089	0.62649	0.896647	0.737409	0.0816442	-0.439463	1	1	0.737409
AT2G26110	nucleus	Protein of unknown function (DUF761)	High	0.002	14	9	5	47	7.41	Chr2:11120869-11121798 FORWARD LENGTH=309	4.767	2	35.4	15.9	12.7	11.4	26.8	29.2	19	0.593284	0.434932	0.6	0.624594	0.75145	0.810522	0.728855	0.0548489	-0.456296	1	1	0.728855
AT4G08900	mitochondrion	arginase	High	0	28	14	14	362	37.25	Chr4:5703499-5705180 FORWARD LENGTH=342	12.815	2	37.3	11.3	5.5	5	14.2	16.4	9.1	0.795775	0.335366	0.549451	0.837771	0.579426	0.742236	0.719811	0.075416	-0.47431	1	1	0.719811
AT1G17960	cytosol	Threonyl-tRNA synthetase	High	0.006	3	2	1	47	2.43	Chr1:6181015-6183737 REVERSE LENGTH=385	3.223	1	44.2	11.6	7.6	6	14.8	19	13	0.783784	0.4	0.461538	0.825147	0.691097	0.623478	0.713241	0.0592603	-0.487538	1	1	0.713241
AT3G28670	cytosol	oxidoreductase, zinc-binding dehydrogenase family protein	High	0	18	11	7	85	14.38	Chr3:10744183-10746983 FORWARD LENGTH=491	11.397	4	54	207.4	127.8	100.6	336.4	393.1	154.6	0.616528	0.325108	0.650712	0.649065	0.561703	0.879027	0.696598	0.0946363	-0.521601	1	1	0.696598
AT3G24160	vacuole	PMP, putative type 1 membrane protein	High	0	23	17	6	287	13.67	Chr3:8726241-8729023 FORWARD LENGTH=364	25.164	5	39.1	17.8	7.8	10.7	23.7	22.8	20.8	0.751055	0.342105	0.514423	0.790691	0.59107	0.694919	0.692227	0.0576414	-0.530684	1	1	0.692227
AT5G16910	plasma membrane	ATCSLD2, CSLD2, cellulose-synthase like D2	High	0	23	13	10	221	23.75	Chr5:5561679-5565290 FORWARD LENGTH=1145	21.428	3	128.3	8.9	7.1	4.2	11.4	15	13.3	0.780702	0.473333	0.315789	0.821903	0.817798	0.426591	0.688764	0.131092	-0.537918	1	1	0.688764
AT1G20340	plastid	DRT112, PETE2, Cupredoxin superfamily protein	High	0	60	30	30	596	111.89	Chr1:7042770-7043273 REVERSE LENGTH=167	17.229	1	17	9.5	12	10.3	14	30.2	21	0.678571	0.397351	0.490476	0.714383	0.686521	0.66257	0.687824	0.0149713	-0.539888	1	1	0.687824
AT2G28310	golgi	Protein of unknown function (DUF707)	High	0.001	4	3	1	62	0	Chr2:12085773-12087888 FORWARD LENGTH=374	5.626	1	43.2	7.5	7.1	6.6	11.6	18.2	12.6	0.646552	0.39011	0.52381	0.680673	0.67401	0.707599	0.687427	0.0102675	-0.540721	1	1	0.687427
AT5G25130	endoplasmic reticulum	CYP71B12, cytochrome P450, family 71, subfamily B, polypeptide 12	High	0	38	27	11	112	10.82	Chr5:8668521-8670104 FORWARD LENGTH=496	14.553	2	56.7	8.9	5.3	4.7	10.7	18.8	9.5	0.831776	0.281915	0.494737	0.875672	0.487077	0.668325	0.677025	0.112262	-0.56272	1	1	0.677025
AT1G01100	cytosol	60S acidic ribosomal protein family	High	0	43	27	16	545	52.98	Chr1:50284-50954 REVERSE LENGTH=112	34.353	3	11.2	8.8	4.8	5.1	12.5	14.5	10.4	0.704	0.331034	0.490385	0.741153	0.571943	0.662446	0.658514	0.0488864	-0.602714	1	1	0.658514
AT3G22220	nucleus	hAT transposon superfamily	High	0	18	11	7	146	10	Chr3:7839808-7842358 REVERSE LENGTH=761	11.323	4	86.3	8.7	5.5	4.8	14.1	14.6	10.3	0.617021	0.376712	0.466019	0.649584	0.650862	0.629532	0.643326	0.00690704	-0.636378	1	1	0.643326

## Sheet: Root pH 7.5 DEP
Accession	Localization	Gene	Protein FDR Confidence: Combined	Exp. q-value: Combined	# PSMs	# PSMs (by Search Engine): Mascot	# PSMs (by Search Engine): Sequest HT	Score Mascot: Mascot	Score Sequest HT: Sequest HT	Description	Sum PEP Score	# Unique Peptides	MW [kDa]+F:F	Abundance: F20: 127N, Sample, pH_55, 1	Abundance: F20: 128C, Sample, pH_55, 2	Abundance: F20: 130N, Sample, pH_55, 3	Abundance: F20: 127C, Sample, pH_75, 1	Abundance: F20: 129N, Sample, pH_75, 2	Abundance: F20: 130C, Sample, pH_75, 3	Abundance (7.5/5.5) R1	Abundance (7.5/5.5) R2	Abundance (7.5/5.5) R3	NB1:Abundance (7.5/5.5) R1	NB1:Abundance (7.5/5.5) R2	NB1:Abundance (7.5/5.5) R3	Ratio 7.5/5.5	SE 7.5/5.5	Log2 Ratio 7.5/5.5	z-test 7.5/5.5	Repeat test 7.5/5.5	FC
AT3G63430	nucleus	unknown protein; BEST Arabidopsis thaliana protein match is: unknown protein (TAIR:AT1G74160.1); Has 135 Blast hits to 119 proteins in 22 species: Archae - 0; Bacteria - 2; Metazoa - 3; Fungi - 3; Plants - 119; Viruses - 0; Other Eukaryotes - 8 (source: NCBI BLink).	Medium	0.033	14	12	2	20	3.6	Chr3:23420605-23422201 FORWARD LENGTH=508	1.878	1	57.6	49	74.5	47.7	796.3	91.6	88	16.251	1.22953	1.84486	15.3359	1.12944	1.1531	5.87281	4.73154	2.55405	1	1	5.87281
AT3G22400	cytosol	LOX5, PLAT/LH2 domain-containing lipoxygenase family protein	High	0	93	49	44	561	77.36	Chr3:7927011-7931167 FORWARD LENGTH=886	19.047	2	101	5	7.2	5.6	54.6	9.6	10.7	10.92	1.33333	1.91071	10.3051	1.2248	1.19426	4.24137	3.03186	2.08453	1	1	4.24137
AT5G04740	plastid	ACT domain-containing protein	High	0.001	39	27	12	358	19.41	Chr5:1368713-1371391 REVERSE LENGTH=200	5.766	2	22	215.6	176.8	43.7	248.7	367.1	329.5	1.15353	2.07636	7.54005	1.08857	1.90734	4.71276	2.56956	1.09736	1.36152	1	1	2.56956
AT2G32900	golgi	ATZW10, centromere/kinetochore protein, putative (ZW10)	High	0	13	8	5	25	2.52	Chr2:13953807-13957470 FORWARD LENGTH=742	11.396	5	83.9	31.4	44.6	20.1	149.6	46.9	44.7	4.76433	1.05157	2.22388	4.49604	0.965968	1.38999	2.284	1.11277	1.19156	1	1	2.284
ATMG00220	mitochondrion	COB, apocytochrome b	High	0	73	37	36	1640	108.96	ChrM:60235-61416 FORWARD LENGTH=393	7.328	1	44.1	126.3	243.2	106.8	426.3	412.4	355.1	3.3753	1.69572	3.32491	3.18523	1.55769	2.07817	2.27369	0.479894	1.18504	1	1	2.27369
AT3G60320	plasma membrane	Protein of unknown function (DUF630 and DUF632)	Medium	0.038	6	6		0		Chr3:22292073-22295228 REVERSE LENGTH=796	1.773	1	89.9	80.1	92	66.8	346.9	146.1	88	4.33084	1.58804	1.31737	4.08696	1.45877	0.823395	2.12304	0.998941	1.08613	1	1	2.12304
AT4G32390	golgi	Nucleotide-sugar transporter family protein	High	0	40	22	18	770	46.71	Chr4:15636550-15637602 FORWARD LENGTH=350	11.202	1	39	128.8	76.5	143.4	192.1	231.2	298.8	1.49146	3.02222	2.08368	1.40747	2.7762	1.30237	1.82868	0.474732	0.870803	1	1	1.82868
AT1G54710	nucleus	ATATG18H, ATG18H, homolog of yeast autophagy 18 (ATG18) H	High	0	21	12	9	111	9.1	Chr1:20417019-20420733 REVERSE LENGTH=927	16.412	5	100.5	9.8	7.7	5.6	23	14.4	12	2.34694	1.87013	2.14286	2.21478	1.7179	1.33935	1.75734	0.253482	0.813395	1	1	1.75734
AT1G49410	mitochondrion	TOM6, translocase of the outer mitochondrial membrane 6	High	0.005	2	2		23		Chr1:18286738-18286902 REVERSE LENGTH=54	3.329	1	6.3	25.5	37.1	19	63.6	50.3	48.8	2.49412	1.3558	2.56842	2.35367	1.24543	1.60534	1.73481	0.326405	0.794781	1	1	1.73481
AT2G26900	plastid	Sodium Bile acid symporter family	Medium	0.029	3	3		0		Chr2:11475156-11477870 REVERSE LENGTH=409	1.959	1	43.6	38.7	71.5	26.9	79.5	103.8	78.4	2.05426	1.45175	2.9145	1.93858	1.33357	1.82165	1.69794	0.185283	0.763782	1	1	1.69794
AT4G12050	nucleus	Predicted AT-hook DNA-binding family protein	High	0	30	17	13	156	29.05	Chr4:7220139-7221158 REVERSE LENGTH=339	9.958	3	35.8	236.7	196.5	253.2	635.5	340.6	392	2.68483	1.73333	1.54818	2.53364	1.59223	0.967663	1.69785	0.455134	0.763707	1	1	1.69785
AT3G19930	plasma membrane	ATSTP4, STP4, sugar transporter 4	High	0	28	18	10	76	8.03	Chr3:6935048-6936841 FORWARD LENGTH=514	7.209	2	57.1	131.1	98.9	147.7	234.2	225.4	288.7	1.78642	2.27907	1.95464	1.68583	2.09355	1.22171	1.66703	0.251853	0.737277	1	1	1.66703
AT1G06750	mitochondrion	P-loop containing nucleoside triphosphate hydrolases superfamily protein	High	0.001	8	4	4	59	7.22	Chr1:2073882-2076350 FORWARD LENGTH=519	5.173	2	59.1	168.2	211.9	143.5	200.4	443.4	439.3	1.19144	2.0925	3.06132	1.12435	1.92216	1.91342	1.65331	0.264494	0.725357	1	1	1.65331
AT2G41810	extracellular	Protein of unknown function, DUF642	High	0	31	20	11	505	27.83	Chr2:17439414-17441296 REVERSE LENGTH=370	12.181	2	40.2	27.2	45.8	24.4	58.8	66.9	59.8	2.16176	1.4607	2.45082	2.04003	1.34179	1.53184	1.63789	0.208422	0.711836	1	1	1.63789
AT5G49820	plastid	EMB1879, RUS6, Protein of unknown function, DUF647	High	0	11	7	4	30	3.71	Chr5:20246753-20249432 REVERSE LENGTH=497	7.84	3	54.6	7	6.7	3.9	11	9.2	12.8	1.57143	1.37313	3.28205	1.48294	1.26136	2.05138	1.59856	0.235275	0.676773	1	1	1.59856
AT5G15080	cytosol	Protein kinase superfamily protein	High	0	14	9	5	198	12.19	Chr5:4886414-4888555 FORWARD LENGTH=493	10.893	1	54.8	28.2	37.4	23.2	74.9	39.4	46.8	2.65603	1.05348	2.01724	2.50646	0.96772	1.26084	1.57834	0.471712	0.658408	1	1	1.57834
AT5G17630	plastid	Nucleotide/sugar transporter family protein	High	0	16	9	7	135	17.72	Chr5:5809475-5810728 FORWARD LENGTH=417	6.964	2	45.7	427.5	259.2	336.9	558.1	646.9	612.1	1.3055	2.49576	1.81686	1.23198	2.29259	1.13559	1.55339	0.370648	0.63542	1	1	1.55339
AT2G04410	plasma membrane	RPM1-interacting protein 4 (RIN4) family protein	High	0	17	10	7	97	14.49	Chr2:1534012-1535040 REVERSE LENGTH=73	6.908	2	8.1	98.2	54.4	72.7	136.9	125.9	141.7	1.39409	2.31434	1.94911	1.31559	2.12594	1.21825	1.55326	0.287716	0.635301	1	1	1.55326
AT4G25810	extracellular	XTH23, XTR6, xyloglucan endotransglycosylase 6	Medium	0.014	3	2	1	26	2.39	Chr4:13128694-13129715 FORWARD LENGTH=286	2.474	1	32	28.5	23.9	23.1	59.6	39	42.5	2.09123	1.6318	1.83983	1.97347	1.49897	1.14995	1.54079	0.238647	0.623674	1	1	1.54079
AT3G20810	nucleus	2-oxoglutarate (2OG) and Fe(II)-dependent oxygenase superfamily protein	High	0	11	6	5	94	12.79	Chr3:7275814-7278182 FORWARD LENGTH=398	7.754	2	44.6	91.6	124.2	73.9	223.7	137.3	148.2	2.44214	1.10548	2.00541	2.30462	1.01549	1.25345	1.52452	0.396053	0.608352	1	1	1.52452
AT3G21510	nucleus	AHP1, histidine-containing phosphotransmitter 1	High	0	35	20	15	214	27.86	Chr3:7578432-7579537 REVERSE LENGTH=154	8.36	3	17.6	380.1	445.1	337.1	933.3	533	621.9	2.45541	1.19748	1.84485	2.31714	1.1	1.15309	1.52341	0.397159	0.607305	1	1	1.52341
AT3G46640	nucleus	LUX, PCL1, Homeodomain-like superfamily protein	High	0	10	6	4	69	2.92	Chr3:17183248-17184989 FORWARD LENGTH=324	9.94	2	35	6	11.2	7.8	13.7	14.2	15.3	2.28333	1.26786	1.96154	2.15475	1.16465	1.22602	1.51514	0.320296	0.599453	1	1	1.51514
AT5G16550	endoplasmic reticulum	unknown protein; Has 30201 Blast hits to 17322 proteins in 780 species: Archae - 12; Bacteria - 1396; Metazoa - 17338; Fungi - 3422; Plants - 5037; Viruses - 0; Other Eukaryotes - 2996 (source: NCBI BLink).	High	0	61	32	29	748	66.42	Chr5:5405526-5406641 FORWARD LENGTH=249	18.976	4	26.6	18.1	21.8	14.6	43.2	28.2	25.7	2.38674	1.29358	1.76027	2.25234	1.18828	1.10023	1.51361	0.370236	0.597997	1	1	1.51361
AT2G03110	cytosol	RNA binding;nucleic acid binding	Medium	0.011	15	9	6	28	7.56	Chr2:935432-935975 FORWARD LENGTH=153	2.649	1	17.4	25.5	27.7	28.8	50.6	40.8	60.5	1.98431	1.47292	2.10069	1.87257	1.35302	1.313	1.51287	0.180224	0.597283	1	1	1.51287
AT1G06700	plasma membrane	Protein kinase superfamily protein	High	0	207	121	86	2219	241.76	Chr1:2052750-2054552 REVERSE LENGTH=361	97.633	7	39.8	417.1	448.8	304.1	872	577.6	599.6	2.09063	1.28699	1.97172	1.9729	1.18222	1.23239	1.4625	0.255608	0.548439	1	1	1.4625
AT3G01350	plasma membrane	Major facilitator superfamily protein	Medium	0.048	5	5		0		Chr3:135024-137460 FORWARD LENGTH=563	1.588	1	62.7	285.2	236.3	173.5	453.8	361.7	394.9	1.59116	1.53068	2.27608	1.50156	1.40608	1.42262	1.44342	0.0294602	0.529492	1	1	1.44342
AT5G48430	extracellular	Eukaryotic aspartyl protease family protein	High	0	17	13	4	219	6.7	Chr5:19627892-19629112 REVERSE LENGTH=406	14.411	4	44.4	202.9	236.7	162.2	340.4	360.8	349.5	1.67767	1.52429	2.15475	1.5832	1.40021	1.34678	1.4434	0.0715822	0.529469	1	1	1.4434
AT3G54420	extracellular	ATCHITIV, ATEP3, CHIV, EP3, homolog of carrot EP3-3 chitinase	High	0.009	4	2	2	33	4.49	Chr3:20145935-20147034 FORWARD LENGTH=273	2.987	1	29.4	9.5	10.5	7.3	14.6	15.6	17.4	1.53684	1.48571	2.38356	1.4503	1.36477	1.4898	1.43496	0.0368987	0.521008	1	1	1.43496
AT3G49120	extracellular	ATPCB, ATPERX34, PERX34, PRX34, PRXCB, peroxidase CB	High	0	939	545	394	12619	986.91	Chr3:18207819-18210041 FORWARD LENGTH=353	81.987	5	38.8	5784.6	2536.7	1224.6	7367	4594.6	2788.5	1.27355	1.81125	2.27707	1.20184	1.66381	1.42324	1.42963	0.133398	0.515641	1	1	1.42963
AT4G33030	plastid	SQD1, sulfoquinovosyldiacylglycerol 1	High	0.001	5	3	2	22	4.6	Chr4:15936051-15937566 FORWARD LENGTH=477	6.293	2	53.1	36.4	44	21.9	75.6	47.1	46.4	2.07692	1.07045	2.11872	1.95997	0.983316	1.32427	1.42252	0.286183	0.508446	1	1	1.42252
AT4G36070	plasma membrane	CPK18, calcium-dependent protein kinase 18	Medium	0.013	11	6	5	78	1.9	Chr4:17056907-17059595 REVERSE LENGTH=534	2.524	1	60.2	24.6	27.9	17.2	41.4	40	37.1	1.68293	1.43369	2.15698	1.58816	1.31698	1.34818	1.41777	0.0856666	0.503627	1	1	1.41777
AT1G05260	extracellular	RCI3, RCI3A, Peroxidase superfamily protein	High	0	101	59	42	1146	114.25	Chr1:1529827-1531271 FORWARD LENGTH=326	52.329	8	34.9	999.1	1104.3	541.9	1539.8	1607.9	1266.7	1.54119	1.45604	2.33752	1.4544	1.33751	1.46102	1.41764	0.0401124	0.503494	1	1	1.41764
AT4G27850	nucleus	Glycine-rich protein family	High	0.001	13	7	6	71	13.55	Chr4:13870382-13873509 FORWARD LENGTH=577	5.567	2	63.5	23.5	14.7	13	24.1	24.8	36	1.02553	1.68707	2.76923	0.967782	1.54974	1.73086	1.41613	0.230188	0.50195	1	1	1.41613
AT3G11040	mitochondrion	Glycosyl hydrolase family 85	High	0	35	25	10	195	11.2	Chr3:3460032-3463312 FORWARD LENGTH=738	8.063	2	83.7	24.1	23.4	21.7	39.1	40.1	39.2	1.62241	1.71368	1.80645	1.53105	1.57418	1.12909	1.41144	0.141722	0.497165	1	1	1.41144
AT2G19640	nucleus	ASHR2, SDG39, ASH1-related protein 2	High	0.001	20	10	10	288	15.17	Chr2:8491401-8492597 FORWARD LENGTH=398	6.649	2	43.7	36.5	44.5	26.9	73.9	58.6	47.7	2.02466	1.31685	1.77323	1.91064	1.20966	1.10833	1.40954	0.252253	0.495228	1	1	1.40954
AT1G67120	nucleus	ATPases;nucleotide binding;ATP binding;nucleoside-triphosphatases;transcription factor binding	High	0	23	13	10	94	13.98	Chr1:25069727-25095526 REVERSE LENGTH=5400	11.412	4	611.5	7.7	14.2	6.1	14.6	14.1	14.9	1.8961	0.992958	2.44262	1.78933	0.912128	1.52672	1.40939	0.259933	0.495072	1	1	1.40939
AT4G08770	extracellular	Peroxidase superfamily protein	High	0	664	382	282	8718	667.33	Chr4:5598259-5600262 REVERSE LENGTH=346	81.589	5	38.2	5898.5	2555.5	1557.8	8431.4	4631.6	3006.3	1.42941	1.8124	1.92984	1.34892	1.66487	1.20621	1.40667	0.135515	0.49228	1	1	1.40667
AT4G17800	nucleus	Predicted AT-hook DNA-binding family protein	High	0.001	22	13	9	70	15.84	Chr4:9895549-9896427 REVERSE LENGTH=292	5.53	2	29.7	273	183.6	255.6	407.6	354.7	415.8	1.49304	1.93192	1.62676	1.40896	1.77465	1.01678	1.40013	0.218825	0.485562	1	1	1.40013
AT4G32460	extracellular	Protein of unknown function, DUF642	High	0	14	9	5	133	11.59	Chr4:15663036-15664124 REVERSE LENGTH=325	9.333	1	35.3	9.7	16.3	7	17.2	18.6	16.1	1.7732	1.1411	2.3	1.67334	1.04821	1.43757	1.38638	0.182266	0.471319	1	1	1.38638
AT5G22500	golgi	FAR1, fatty acid reductase 1	High	0	31	22	9	391	25.47	Chr5:7470541-7473916 FORWARD LENGTH=491	14.865	4	55.4	88.7	102.9	67.3	170.7	126.6	129.5	1.92446	1.23032	1.92422	1.81609	1.13017	1.2027	1.38299	0.217563	0.467787	1	1	1.38299
AT4G36210	golgi,vacuole	Protein of unknown function (DUF726)	High	0	18	13	5	184	13.92	Chr4:17130354-17134302 FORWARD LENGTH=672	13.932	3	72.7	11	16	14	9.5	14.2	12.6	0.863636	0.8875	0.9	0.815003	0.815255	0.562528	0.730929	0.0842003	-0.452198	1	1	0.730929
AT3G56740	plasma membrane	Ubiquitin-associated (UBA) protein	Medium	0.016	6	3	3	23	4.04	Chr3:21015631-21017883 FORWARD LENGTH=293	2.35	1	32.4	69.6	79.1	45.1	36.1	64.1	67.5	0.518678	0.810367	1.49667	0.48947	0.7444	0.935468	0.723113	0.129188	-0.467707	1	1	0.723113
AT1G12910	nucleus	ATAN11, LWD1, Transducin/WD40 repeat-like superfamily protein	High	0	5	3	2	89	7.39	Chr1:4395114-4396154 REVERSE LENGTH=346	6.755	1	39.1	15.8	12.8	10.8	13	9.7	11.6	0.822785	0.757812	1.07407	0.776452	0.696124	0.67133	0.714635	0.0317262	-0.484721	1	1	0.714635
AT3G01500	plastid	ATBCA1, ATSABP3, CA1, SABP3, carbonic anhydrase 1	High	0.002	6	3	3	32	7.96	Chr3:194853-196716 REVERSE LENGTH=270	4.513	1	29.5	16.9	17.5	10.9	14.1	11.7	12.9	0.83432	0.668571	1.18349	0.787337	0.614148	0.739716	0.713734	0.0516558	-0.486543	1	1	0.713734
AT4G27230	nucleus	HTA2, histone H2A 2	High	0	196	109	87	2262	205.7	Chr4:13637515-13638325 REVERSE LENGTH=131	25.478	1	13.8	53	64.1	59.3	43.6	50.5	59.8	0.822642	0.787832	1.00843	0.776317	0.723699	0.630301	0.710106	0.0426955	-0.493894	1	1	0.710106
AT2G41350	nucleus	unknown protein; BEST Arabidopsis thaliana protein match is: unknown protein (TAIR:AT2G21980.1); Has 188 Blast hits to 188 proteins in 66 species: Archae - 0; Bacteria - 12; Metazoa - 90; Fungi - 15; Plants - 54; Viruses - 0; Other Eukaryotes - 17 (source: NCBI BLink).	High	0.004	4	2	2	45	4.73	Chr2:17231565-17233458 FORWARD LENGTH=298	3.579	1	33.5	12.1	17.6	11.6	7.6	16.6	12.1	0.628099	0.943182	1.0431	0.59273	0.866404	0.651972	0.703702	0.0831291	-0.506964	1	1	0.703702
AT1G60490	vacuole	ATVPS34, PI3K, VPS34, vacuolar protein sorting 34	High	0.002	3	2	1	0	0	Chr1:22285792-22290190 REVERSE LENGTH=814	4.856	2	93.3	12.7	22	6.9	8.1	11.4	11.4	0.637795	0.518182	1.65217	0.60188	0.476	1.03266	0.703513	0.168538	-0.50735	1	1	0.703513
AT3G55270	nucleus	ATMKP1, MKP1, mitogen-activated protein kinase phosphatase 1	Medium	0.03	3	2	1	15	0	Chr3:20496775-20499408 FORWARD LENGTH=784	1.922	1	86	13.9	13.9	10.2	10.2	10.2	12	0.733813	0.733813	1.17647	0.69249	0.674078	0.735331	0.700633	0.0181448	-0.513269	1	1	0.700633
AT3G25190	vacuole	Vacuolar iron transporter (VIT) family protein	High	0	45	26	19	287	35.28	Chr3:9174505-9175614 FORWARD LENGTH=219	15.286	3	23.2	299	366.9	211.8	193.9	262.1	279.1	0.648495	0.714364	1.31775	0.611977	0.656212	0.823637	0.697275	0.0644583	-0.5202	1	1	0.697275
AT1G49710	golgi	ATFUT12, FUCT2, FUCTB, FUT12, fucosyltransferase 12	High	0	11	7	4	51	2.49	Chr1:18391622-18393769 REVERSE LENGTH=513	7.837	2	57.3	22	35.3	22.9	16.2	27.6	24.4	0.736364	0.78187	1.0655	0.694897	0.718223	0.665972	0.693031	0.0151123	-0.529009	1	1	0.693031
AT1G02920	cytosol	ATGST11, ATGSTF7, ATGSTF8, GST11, GSTF7, glutathione S-transferase 7	High	0	770	442	328	10339	882.92	Chr1:658886-659705 REVERSE LENGTH=209	89.86	5	23.6	22161.2	2353.8	1659.9	12228	2051.7	2005.1	0.551775	0.871654	1.20796	0.520703	0.800699	0.755016	0.692139	0.0867264	-0.530866	1	1	0.692139
AT5G39580	extracellular	Peroxidase superfamily protein	High	0	7	4	3	99	7.61	Chr5:15847281-15849027 REVERSE LENGTH=319	11.913	2	34.1	31.1	39.9	23.6	25	26	26.8	0.803859	0.651629	1.13559	0.758591	0.598584	0.709781	0.688986	0.0473459	-0.537454	1	1	0.688986
AT3G50520	cytosol	Phosphoglycerate mutase family protein	High	0.001	11	7	4	44	2.35	Chr3:18748058-18749418 FORWARD LENGTH=230	5.675	1	26	15.4	12.4	9	8.7	9.7	11.7	0.564935	0.782258	1.3	0.533122	0.71858	0.812541	0.688081	0.08209	-0.53935	1	1	0.688081
AT4G21850	nucleus	ATMSRB9, MSRB9, methionine sulfoxide reductase B9	High	0	74	41	33	742	70.2	Chr4:11591378-11592138 REVERSE LENGTH=143	12.966	2	15.4	197.6	200.5	150.1	123.4	153.4	157.2	0.624494	0.765087	1.0473	0.589327	0.702807	0.654596	0.64891	0.0328818	-0.623909	1	1	0.64891
AT2G36620	cytosol	RPL24A, ribosomal protein L24	High	0	127	74	53	2474	185.57	Chr2:15350548-15351819 REVERSE LENGTH=164	37.715	1	18.8	471	609.1	576.6	264.2	508	579	0.560934	0.834017	1.00416	0.529347	0.766126	0.627633	0.641035	0.0686799	-0.641525	1	1	0.641035
AT1G55500	nucleus	ECT4, evolutionarily conserved C-terminal region 4	High	0	64	37	27	356	54.33	Chr1:20719747-20722313 FORWARD LENGTH=593	33.009	6	65.2	11.9	15.6	8.5	4.6	13.6	10.3	0.386555	0.871795	1.21176	0.364787	0.800828	0.757391	0.641002	0.138676	-0.641599	1	1	0.641002
AT1G63220	golgi,cytosol	Calcium-dependent lipid-binding (CaLB domain) family protein	High	0	6	5	1	51	2.09	Chr1:23449017-23450244 FORWARD LENGTH=133	7.491	1	14.6	27.8	33.7	19.6	11.7	27.2	24.5	0.420863	0.807122	1.25	0.397164	0.741419	0.781289	0.639957	0.121941	-0.643952	1	1	0.639957
AT3G01740	mitochondrion	Mitochondrial ribosomal protein L37	High	0	29	18	11	376	30.71	Chr3:268118-268498 FORWARD LENGTH=126	15.479	2	13.8	78.8	109.9	67.5	36.8	84.7	77.2	0.467005	0.770701	1.1437	0.440707	0.707963	0.714851	0.621174	0.0902552	-0.686932	1	1	0.621174
AT5G44710	mitochondrion	CONTAINS InterPro DOMAIN/s: Ribosomal protein S27/S33, mitochondrial (InterPro:IPR013219); Has 101 Blast hits to 101 proteins in 55 species: Archae - 0; Bacteria - 0; Metazoa - 8; Fungi - 59; Plants - 26; Viruses - 0; Other Eukaryotes - 8 (source: NCBI BLink).	High	0.004	8	4	4	101	7.14	Chr5:18041621-18042322 FORWARD LENGTH=102	3.651	1	11.5	12.7	19	11.1	3.4	18.2	12.5	0.267717	0.957895	1.12613	0.252641	0.879919	0.703864	0.612141	0.186797	-0.708063	1	1	0.612141
AT5G16970	cytosol	AER, AT-AER, alkenal reductase	High	0	55	36	19	820	50.03	Chr5:5576291-5578001 REVERSE LENGTH=345	37.677	4	38.1	94.9	70.4	57.8	50.4	54.6	55.7	0.531085	0.775568	0.963668	0.501179	0.712434	0.602323	0.605312	0.0610026	-0.724249	1	1	0.605312
AT4G10490	cytosol	2-oxoglutarate (2OG) and Fe(II)-dependent oxygenase superfamily protein	High	0.001	15	8	7	276	22.46	Chr4:6483900-6485179 FORWARD LENGTH=348	5.952	1	39.3	107.8	102.3	71	84.9	59.2	60.8	0.78757	0.57869	0.856338	0.74322	0.531583	0.535238	0.603347	0.0699444	-0.72894	1	1	0.603347
AT1G18750	nucleus	AGL65, AGAMOUS-like 65	Medium	0.035	6	5	1	25	2.12	Chr1:6467266-6469640 FORWARD LENGTH=389	1.835	1	44.8	148.1	468.2	300.2	130	252.5	182.5	0.877785	0.539299	0.607928	0.828355	0.495399	0.379974	0.567909	0.134418	-0.816267	1	1	0.567909
AT5G16990	cytosol	Zinc-binding dehydrogenase family protein	High	0	47	30	17	783	47.02	Chr5:5581831-5583849 REVERSE LENGTH=343	28.582	1	38	56.5	19	16.3	16.6	14.4	14.9	0.293805	0.757895	0.91411	0.27726	0.6962	0.571348	0.514936	0.124183	-0.957535	1	1	0.514936

## Sheet: Root pH 4.5 DPP
Supplementary_dataset S2. Differentially expressed proteins and phosphopeptides.
Master Protein Accessions	Localization	Gene	Confidence	Qvality q-value	# PSMs	Mascot PSMs	Sequest HT PSMs	DeltaScore (by Search Engine): Mascot	DeltaScore (by Search Engine): Sequest HT	Percolator q-Value (by Search Engine): Mascot	Percolator q-Value (by Search Engine): Sequest HT	XCorr (by Search Engine): Sequest HT	Ions Score (by Search Engine): Mascot	Percolator PEP (by Search Engine): Mascot	Percolator PEP (by Search Engine): Sequest HT	Positions in Master Proteins	Modifications in Master Proteins	# Missed Cleavages	Theo. MH+ [Da]	Qvality PEP	Channel Occupancy [%]	Charge (by Search Engine): Mascot	Charge (by Search Engine): Sequest HT	m/z [Da] (by Search Engine): Mascot	m/z [Da] (by Search Engine): Sequest HT	Abundance: F19: 126, Sample, pH_45, 1	Abundance: F19: 128N, Sample, pH_45, 2	Abundance: F19: 129C, Sample, pH_45, 3	Abundance: F19: 127N, Sample, pH_55, 1	Abundance: F19: 128C, Sample, pH_55, 2	Abundance: F19: 130N, Sample, pH_55, 3	Abundance (4.5/5.5) R1	Abundance (4.5/5.5) R2	Abundance (4.5/5.5) R3	NB1:Abundance (4.5/5.5) R1	NB1:Abundance (4.5/5.5) R2	NB1:Abundance (4.5/5.5) R3	Ratio 4.5/5.5	SE 4.5/5.5	Log2 Ratio 4.5/5.5	z-test 4.5/5.5	Repeat test 4.5/5.5	FC
AT1G16610	nucleus	RNPS1, SR45, arginine/serine-rich 45	High	0.00237534	8	4	4	1	0.6378	0.000602	0.001727	1.96	5	0.004021	0.013	AT1G16610.3 [65-73]	AT1G16610.3 1xPhospho [S67(100)]	1	1378.76	0.0288213	100	3	3	460.259	460.259	124.4	473.9	209	57.4	60	70.6	2.16725	7.89833	2.96034	2.45163	12.9445	3.87616	6.4241	3.28603	2.68349	1	1	6.4241
AT5G66210	plasma membrane	CPK28, calcium-dependent protein kinase 28	High	0.000219269	10	5	5	0.5484	0.1115	8.614e-05	0.0001895	2.78	31	0.0003538	0.001055	AT5G66210.2 [505-512]	AT5G66210.2 1xPhospho [S507(100)]	0	1158.57	0.0019895	100	2	2	579.79	579.79	11.6	26.6	10.4	8	2.7	9.6	1.45	9.85185	1.08333	1.64027	16.1461	1.41848	6.40161	4.87266	2.67844	1	1	6.40161
AT4G31700	cytosol	RPS6, RPS6A, ribosomal protein S6	High	0.000973607	23	8	15	1	0.7477	0.001762	0.0001895	3.25	4	0.01708	0.001111	AT4G31700.1 [226-234]	AT4G31700.1 2xPhospho [S229(100); S231(100)]	2	1679.83	0.00678749	100	3	3	560.614	560.615	315.2	931.7	464.8	155.9	106.8	493.4	2.02181	8.72378	0.942035	2.28711	14.2973	1.23347	5.9393	4.19006	2.57029	1	1	5.9393
AT1G20440	nucleus	AtCOR47, COR47, RD17, cold-regulated 47	High	7.60891e-05	27	14	13	0.2075	0.0385	2.34e-05	1.527e-05	3.12	53	1.722e-05	7.587e-07	AT1G20440.1 [107-123]	AT1G20440.1 1xPhospho [S109(100)]	1	2541.18	5.8748e-06	100	3	3	847.731	847.733	93.6	444.7	191.9	54.2	61.5	65.8	1.72694	7.23089	2.91641	1.95355	11.8506	3.81865	5.87428	3.0363	2.55441	1	1	5.87428
AT4G26630	nucleus	DEK domain-containing chromatin associated protein	High	7.60891e-05	40	20	20	1	0.6413	2.34e-05	1.527e-05	3.68	48	8.191e-05	6.26e-06	AT4G26630.1 [245-255]	AT4G26630.1 1xPhospho [S247(100)]	0	1803.77	4.58353e-05	100	2	2	902.389	902.388	93.7	379.7	162	59.9	51.6	69.3	1.56427	7.35853	2.33766	1.76954	12.0598	3.06085	5.63007	3.23641	2.49315	1	1	5.63007
ATCG00710	plastid	PSBH, photosystem II reaction center protein H	High	0.000161397	22	22	0	0.5556		4.338e-05			36	0.0001433		ATCG00710.1 [2-11]	ATCG00710.1 1xPhospho [T3(100)]	0	1402.64	0.000691163	100	2		701.824		148	222.9	136.1	41.4	34.4	89.8	3.57488	6.47965	1.51559	4.04397	10.6194	1.98446	5.54929	2.60385	2.4723	1	1	5.54929
AT5G15200	cytosol	Ribosomal protein S4	High	7.60891e-05	25	19	6	1	0.8577	2.34e-05	1.527e-05	2.81	62	3.488e-05	3.414e-05	AT5G15200.1 [185-198]	AT5G15200.1 1xPhospho [S187(100)]	1	1860.79	0.000139865	100	2	3	930.901	620.936	89.8	129.3	68.5	27.9	19.4	67.5	3.21864	6.66495	1.01481	3.64099	10.9231	1.32876	5.29762	2.89086	2.40534	1	1	5.29762
AT3G13910	cytosol	Protein of unknown function (DUF3511)	High	0.00232448	5	2	3	1	0.5113	0.004059	0.0005957	2.21	16	0.05032	0.003566	AT3G13910.2 [47-53]	AT3G13910.2 1xPhospho [S47(100)]	0	1067.51	0.0272838	100	2	2	534.258	534.258	17.8	70	25.4	9.1	10.1	18.3	1.95604	6.93069	1.38798	2.21272	11.3586	1.81737	5.12957	3.11662	2.35884	1	1	5.12957
AT4G04940	nucleus	transducin family protein / WD-40 repeat family protein	High	0.00113787	5	2	3	1	0.6778	0.001866	0.0002107	1.8	9	0.01829	0.001257	AT4G04940.1 [747-762]	AT4G04940.1 1xPhospho [S750(100)]	1	2531.19	0.00776636	100	3	3	844.402	844.401	18.9	20.1	14.7	7	3.1	12.6	2.7	6.48387	1.16667	3.05429	10.6263	1.52759	5.06941	2.8132	2.34182	1	1	5.06941
AT1G19870	cytosol	iqd32, IQ-domain 32	High	7.60891e-05	31	14	17	1	0.6677	0.0001014	1.527e-05	3.37	38	0.0003828	7.024e-05	AT1G19870.1 [543-552]	AT1G19870.1 1xPhospho [S544(100)]	1	1597.8	0.00047518	100	2	3	799.403	533.272	222.7	378.8	260.7	81.8	61.5	201.3	2.72249	6.15935	1.29508	3.07974	10.0945	1.69573	4.95665	2.5998	2.30937	1	1	4.95665
AT5G53440	nucleus	unknown protein; FUNCTIONS IN: molecular_function unknown; INVOLVED IN: biological_process unknown; LOCATED IN: cytosol; EXPRESSED IN: 25 plant structures; EXPRESSED DURING: 15 growth stages; Has 1807 Blast hits to 1807 proteins in 277 species: Archae - 0; Bacteria - 0; Metazoa - 736; Fungi - 347; Plants - 385; Viruses - 0; Other Eukaryotes - 339 (source: NCBI BLink).	High	0.00592237	6	3	3	0.7647	0.1639	0.001209	0.004854	1.83	17	0.009665	0.054	AT5G53440.1 [18-24]	AT5G53440.1 1xPhospho [S20(100)]	0	1395.64	0.0645756	100	2	2	698.326	698.326	73.7	139.4	72.2	34.6	22	56.4	2.13006	6.33636	1.28014	2.40956	10.3846	1.67617	4.82344	2.78862	2.27006	1	1	4.82344
AT2G35050	golgi	Protein kinase superfamily protein with octicosapeptide/Phox/Bem1p domain	High	0.000973607	20	10	10	0.92	0.6276	0.0002616	0.000388	2.9	25	0.0009927	0.00196	AT2G35050.1 [471-477]	AT2G35050.1 1xPhospho [S474(100)]	1	1433.72	0.00660866	100	3	3	478.578	478.578	403	546.5	385.1	140.3	96.9	260.2	2.87242	5.63983	1.48002	3.24933	9.24306	1.93788	4.81009	2.24858	2.26606	1	1	4.81009
AT1G50570	nucleus	Calcium-dependent lipid-binding (CaLB domain) family protein	High	7.60891e-05	15	6	9	0.3562	0.0889	2.34e-05	1.527e-05	4.16	73	7.772e-07	1.027e-07	AT1G50570.2 [280-294]	AT1G50570.2 1xPhospho [S287(100)]	0	2147.95	8.35776e-07	100	3	3	716.656	716.655	22.5	40.1	22.3	10.1	6.7	13.9	2.22772	5.98507	1.60432	2.52004	9.80887	2.10064	4.80985	2.50244	2.26599	1	1	4.80985
AT2G01190	nucleus	Octicosapeptide/Phox/Bem1p family protein	High	7.60891e-05	23	9	14	0.5	0.1722	8.614e-05	1.527e-05	3.89	14	0.0003422	1.09e-06	AT2G01190.1 [238-254]	AT2G01190.1 1xPhospho [S252(100)]	1	2289.01	8.35648e-06	100	3	3	763.678	763.677	132.4	163.8	112.4	53.9	27.1	122.3	2.4564	6.04428	0.919052	2.77873	9.9059	1.20337	4.62934	2.67719	2.21081	1	1	4.62934
AT4G03080	nucleus	BSL1, BRI1 suppressor 1 (BSU1)-like 1	High	7.60891e-05	8	4	4	0.9048	0.3851	0.0002024	1.527e-05	2.96	21	0.000636	4.678e-05	AT4G03080.1 [522-528]	AT4G03080.1 1xPhospho [S522(100)]	0	1304.71	0.000321525	100	3	3	435.576	435.576	53.5	156.5	59.9	24.5	27.6	40.7	2.18367	5.67029	1.47174	2.47021	9.29298	1.92705	4.56341	2.36997	2.19011	1	1	4.56341
AT1G20450	cytosol,plasma membrane	ERD10, LTI29, LTI45, Dehydrin family protein	High	7.60891e-05	23	18	5	0.16	0.1136	2.34e-05	1.527e-05	3.08	25	5.148e-05	1.819e-06	AT1G20450.1 [104-122]	AT1G20450.1 1xPhospho [S106(100)]	1	2713.23	1.37384e-05	100	3	3	905.082	905.082	24.2	40.1	28.2	9.8	7.3	19.5	2.46939	5.49315	1.44615	2.79342	9.00266	1.89354	4.56321	2.23488	2.19005	1	1	4.56321
AT1G47380	plasma membrane	Protein phosphatase 2C family protein	High	0.000364397	13	6	7	0.3611	0.087	0.0001314	5.556e-05	2.3	36	0.0004085	0.0006196	AT1G47380.1 [322-331]	AT1G47380.1 1xPhospho [S325(100)]	0	1605.78	0.00235688	100	2	2	803.393	803.393	12.8	31.3	15.8	7.4	5.1	12.5	1.72973	6.13725	1.264	1.9567	10.0583	1.65504	4.55667	2.75218	2.18798	1	1	4.55667
AT2G40070	cytosol	BEST Arabidopsis thaliana protein match is: proline-rich family protein (TAIR:AT3G09000.1); Has 35333 Blast hits to 34131 proteins in 2444 species: Archae - 798; Bacteria - 22429; Metazoa - 974; Fungi - 991; Plants - 531; Viruses - 0; Other Eukaryotes - 9610 (source: NCBI BLink).	High	0.00178671	14	7	7	0.6552	0.115	0.0004279	0.0006197	2.26	29	0.00226	0.004044	AT2G40070.1 [361-367]	AT2G40070.1 1xPhospho [S363(100)]	0	1010.52	0.0161208	100	2	2	505.765	505.766	64.5	144.6	54.2	34.7	23.6	48	1.85879	6.12712	1.12917	2.1027	10.0417	1.47849	4.54095	2.75625	2.18299	1	1	4.54095
AT3G11820	plasma membrane	AT-SYR1, ATSYP121, ATSYR1, PEN1, SYP121, SYR1, syntaxin of plants 121	High	0.00365457	20	10	10	1	0.5579	0.0007938	0.001904	1.9	25	0.006436	0.01582	AT3G11820.1 [14-20]	AT3G11820.1 1xPhospho [S18(100)]	0	1038.48	0.0450312	100	2	2	519.745	519.745	83.7	176.9	88.5	41.6	30.5	63.3	2.01202	5.8	1.3981	2.27604	9.50556	1.83063	4.53741	2.4874	2.18187	1	1	4.53741
AT2G23350	cytosol	PAB4, PABP4, poly(A) binding protein 4	High	7.60891e-05	16	8	8	0.0513	0.0465	2.34e-05	1.527e-05	3.44	39	9.788e-06	1.768e-06	AT2G23350.1 [313-324]	AT2G23350.1 1xPhospho [S318(100)]	1	1835.87	1.3367e-05	100	3	3	612.628	612.628	71.8	95.3	48.9	20.1	20.4	39.9	3.57214	4.67157	1.22556	4.04087	7.65618	1.60471	4.43392	1.75793	2.14858	1	1	4.43392
AT3G10220	cytosol	tubulin folding cofactor B	High	0.00474319	10	4	6	0.25	0.1989	0.0009695	0.002121	1.81	4	0.007737	0.01896	AT3G10220.1 [124-130]	AT3G10220.1 1xPhospho [S127(100)]	2	1447.78	0.0530368	100	3	3	483.266	483.266	91.5	165.3	102	35.6	34.7	61.1	2.57022	4.76369	1.66939	2.90749	7.80716	2.18585	4.30016	1.76583	2.10439	1	1	4.30016
AT1G03740	nucleus	Protein kinase superfamily protein	High	0.00205018	4	2	2	1	0.3392	0.000463	0.00108	1.71	11	0.002645	0.006971	AT1G03740.1 [575-581]	AT1G03740.1 1xPhospho [S579(100)]	1	1391.71	0.0189161	100	3	3	464.574	464.574	42.5	63.5	34.6	11.9	15.4	25.7	3.57143	4.12338	1.3463	4.04007	6.75776	1.7628	4.18688	1.44379	2.06587	1	1	4.18688
AT4G27860	vacuole	vacuolar iron transporter (VIT) family protein	High	0.000161397	14	7	7	0.5455	0.2051	8.614e-05	1.527e-05	2.73	44	0.0001957	0.0001094	AT4G27860.3 [134-144]	AT4G27860.3 1xPhospho [S137(100)]	0	1660.78	0.000723047	100	2	2	830.898	830.898	20.1	58.9	24.6	10.6	11.8	14.6	1.89623	4.99153	1.68493	2.14505	8.18056	2.20619	4.17726	2.00172	2.06256	1	1	4.17726
AT5G38200	cytosol	Class I glutamine amidotransferase-like superfamily protein	High	0.00205018	6	3	3	0.9583	0.3929	0.000463	0.002071	1.96	24	0.00258	0.01826	AT5G38200.1 [366-372]	AT5G38200.1 1xPhospho [T370(100)]	0	1072.51	0.0184278	100	2	2	536.757	536.757	64.9	85.6	72.6	19	28.1	26.1	3.41579	3.04626	2.78161	3.86401	4.99249	3.64214	4.16621	0.418073	2.05874	1	1	4.16621
AT4G17260	cytosol	Lactate/malate dehydrogenase family protein	High	0.00583964	6	3	3	0.4375	0.0727	0.001183	0.002358	2.2	16	0.009366	0.02215	AT4G17260.1 [4-11]	AT4G17260.1 1xPhospho [S6(100)]	0	1345.71	0.062877	100	2	2	673.36	673.36	186.5	434.8	186.9	102.4	91	103	1.82129	4.77802	1.81456	2.06028	7.83065	2.37592	4.08895	1.87307	2.03173	1	1	4.08895
AT3G48530	golgi	KING1, SNF1-related protein kinase regulatory subunit gamma 1	High	0.000630332	54	28	26	0.6286	0.3108	0.0001952	6.762e-05	2.96	35	0.0005845	0.0007093	AT3G48530.1 [12-18]	AT3G48530.1 1xPhospho [S14(100)]	0	1094.52	0.00359063	100	3	3	365.511	365.511	43.2	107.4	56.7	33.8	20.4	36.2	1.27811	5.26471	1.5663	1.44582	8.62827	2.05086	4.04165	2.29995	2.01494	1	1	4.04165
AT3G61860	nucleus	ATRSP31, RSP31, RNA-binding (RRM/RBD/RNP motifs) family protein	High	0.000219269	29	13	16	1	0.5793	8.166e-05	5.556e-05	2.9	30	0.0001831	0.0005985	AT3G61860.1 [197-204]	AT3G61860.1 1xPhospho [S199(100)]	0	1163.59	0.000918804	100	3	3	388.535	388.535	219.9	427.1	204.8	86.7	105.7	106.5	2.53633	4.04068	1.923	2.86915	6.62223	2.51791	4.0031	1.31348	2.00112	1	1	4.0031
AT5G18500	plasma membrane	Protein kinase superfamily protein	High	0.000219269	27	13	14	0.4	0.1408	0.0003007	1.527e-05	2.13	20	0.00119	0.0002857	AT5G18500.6 [461-473]	AT5G18500.6 1xPhospho [S468(100)]	1	1985.92	0.00178722	100	3	3	662.646	662.647	71.8	73.4	46.8	20.5	17.9	54.3	3.50244	4.10056	0.861878	3.96203	6.72036	1.12851	3.93697	1.61428	1.97708	1	1	3.93697
AT3G55770	cytosol	GATA type zinc finger transcription factor family protein	High	0.00294772	9	6	3	0.6	0.2153	0.0006742	0.002199	2.09	20	0.005065	0.0198	AT3G55770.7 [68-74]	AT3G55770.7 1xPhospho [S71(100)]	0	1306.64	0.0359467	100	2	2	653.827	653.827	42.8	152.7	52.7	26.7	31.3	44	1.603	4.87859	1.19773	1.81334	7.99547	1.56826	3.79236	2.10275	1.9231	1	1	3.79236
AT1G13020	cytosol	EIF4B2, eukaryotic initiation factor 4B2	High	0.000973607	24	12	12	0.7143	0.3142	0.0003528	0.0001895	2.96	28	0.001825	0.001122	AT1G13020.1 [491-498]	AT1G13020.1 1xPhospho [S493(100)]	0	1143.52	0.00686576	100	2	2	572.266	572.266	158	244.1	121	70.9	51.7	149.1	2.22849	4.72147	0.811536	2.52091	7.73796	1.0626	3.77382	2.02628	1.91603	1	1	3.77382
AT1G55310	nucleus	ATSCL33, SCL33, SR33, SC35-like splicing factor 33	High	0.00668446	6	0	6		0.4136		0.001197	2.2			0.008327	AT1G55310.1 [136-141]	AT1G55310.1 1xPhospho [T138(100)]	2	1091.6	0.0750347	100		3		364.54	153.6	135.5	81.9	42.4	44.2	53.1	3.62264	3.06561	1.54237	4.098	5.0242	2.01953	3.71391	0.888379	1.89294	1	1	3.71391
AT3G55005	cytosol	TON1B, tonneau 1b (TON1b)	High	0.000219269	13	6	7	0.48	0.1386	0.0002024	1.527e-05	2.67	25	0.0006506	0.0002128	AT3G55005.1 [247-257]	AT3G55005.1 1xPhospho [T249(99.7)]	1	1733.75	0.00135329	100	2	2	867.38	867.379	37.7	43.8	26.1	14.8	10.7	24.3	2.5473	4.09346	1.07407	2.88155	6.70872	1.40635	3.66554	1.58006	1.87403	1	1	3.66554
AT1G65030	nucleus	Transducin/WD40 repeat-like superfamily protein	High	0.000685579	34	17	17	1	0.9442	0.0002024	0.0002107	2.51	41	0.0006791	0.001164	AT1G65030.1 [337-345]	AT1G65030.1 1xPhospho [S344(100)]	0	1397.53	0.00428271	100	2	2	699.27	699.269	99.2	102.4	56.4	44.3	24.1	56.1	2.23928	4.24896	1.00535	2.53312	6.96358	1.31637	3.60435	1.71595	1.84974	1	1	3.60435
AT3G05900	cytosol	neurofilament protein-related	High	0.000219269	4	2	2	0.5116	0.0868	8.614e-05	0.0001195	2.65	43	0.0002133	0.0007854	AT3G05900.1 [577-585]	AT3G05900.1 1xPhospho [S582(100)]	0	1575.76	0.00109886	100	2	2	788.381	788.381	33.3	62.8	37.1	17.9	14.3	34.2	1.86034	4.39161	1.0848	2.10445	7.19736	1.42039	3.57407	1.82238	1.83757	1	1	3.57407
AT1G65985	plasma membrane	Plant protein of unknown function (DUF247)	High	0.00118575	12	7	5	1	0.2034	0.0006391	0.0002991	2.36	9	0.004826	0.001567	AT1G65985.2 [276-284]	AT1G65985.2 1xPhospho [S278(100)]	1	1789.96	0.00992	100	3	3	597.324	597.324	133.5	200.5	142.9	53.5	52.3	122.5	2.49533	3.83365	1.16653	2.82276	6.28293	1.52741	3.54437	1.41942	1.82553	1	1	3.54437
AT1G12850	nucleus	Phosphoglycerate mutase family protein	High	0.000161397	39	20	19	0.2162	0.0515	4.338e-05	1.527e-05	2.72	37	0.0001384	0.0002174	AT1G12850.1 [109-117]	AT1G12850.1 1xPhospho [S111(100)]	0	1294.6	0.000663134	100	3	3	432.205	432.206	61.8	101.2	60.9	34.6	22.8	64.4	1.78613	4.4386	0.945652	2.0205	7.27437	1.2382	3.51102	1.89517	1.81189	1	1	3.51102
AT4G25090	vacuole	Riboflavin synthase-like superfamily protein	High	0.000161397	16	8	8	0.4688	0.1278	0.000157	1.527e-05	3.13	32	0.0004944	0.0001002	AT4G25090.1 [86-93]	AT4G25090.1 1xPhospho [S86(100)]	0	1313.72	0.000665636	100	2	2	657.365	657.367	141.1	269.3	145.8	89.1	60.9	164.3	1.58361	4.422	0.887401	1.79142	7.24717	1.16193	3.40017	1.93206	1.76561	1	1	3.40017
AT3G43590	nucleus	zinc knuckle (CCHC-type) family protein	High	0.00246708	21	11	10	0.0833	0.4768	0.0006046	0.002586	1.51	12	0.004504	0.02455	AT3G43590.1 [423-432]	AT3G43590.1 1xPhospho [S429(99.6)]	1	1737.89	0.0321808	100	3	3	579.97	579.969	13	18.3	14.8	8.1	5.3	7.3	1.60494	3.45283	2.0274	1.81554	5.65881	2.6546	3.37631	1.16667	1.75545	1	1	3.37631
AT1G48050	nucleus	ATKU80, KU80, Ku80 family protein	High	0.000161397	14	7	7	0.3125	0.0616	8.614e-05	1.527e-05	2.92	32	0.0002796	0.0001166	AT1G48050.1 [529-540]	AT1G48050.1 1xPhospho [S534(100)]	0	1872.84	0.000767786	100	3	3	624.952	624.951	14.5	36.2	11.3	9.5	8.4	11.5	1.52632	4.30952	0.982609	1.7266	7.06283	1.28659	3.35867	1.85643	1.74789	1	1	3.35867
AT2G43680	plasma membrane	IQD14, IQ-domain 14	High	0.00135035	6	3	3	1	0.7864	0.0003323	0.0005957	2.06	13	0.001639	0.003553	AT2G43680.1 [580-587]	AT2G43680.1 1xPhospho [S584(100)]	0	1449.8	0.0114805	100	3	3	483.938	483.938	43.6	113.2	51.7	30.6	30.9	28.7	1.42484	3.66343	1.80139	1.6118	6.00396	2.35868	3.32481	1.35681	1.73327	1	1	3.32481
AT5G47210	cytosol	Hyaluronan / mRNA binding family	High	7.60891e-05	17	8	9	1	0.4676	2.34e-05	1.527e-05	2.93	48	2.967e-05	3.833e-05	AT5G47210.1 [200-210]	AT5G47210.1 1xPhospho [T206(100)]	0	1698.8	0.000116485	100	2	2	849.904	849.904	61.5	60.8	41.5	36.3	15.6	42	1.69421	3.89744	0.988095	1.91653	6.38746	1.29378	3.19926	1.60421	1.67774	1	1	3.19926
AT2G20190	golgi	ATCLASP, CLASP, CLIP-associated protein	High	0.00139719	13	5	8	0.1613	0.065	0.0003615	0.001967	2	31	0.001903	0.01705	AT2G20190.1 [511-517]	AT2G20190.1 1xPhospho [S513(100)]	0	1062.53	0.0134382	100	2	2	531.769	531.769	37.1	79.8	32.7	21	25.1	19.2	1.76667	3.17928	1.70313	1.99849	5.21049	2.23001	3.14633	1.03424	1.65367	1	1	3.14633
AT3G26935	plasma membrane	DHHC-type zinc finger family protein	High	0.000161397	52	25	27	0.2821	0.068	0.0002024	1.527e-05	2.94	39	0.0006516	0.0001036	AT3G26935.1 [10-19]	AT3G26935.1 1xPhospho [S12(100)]	0	1316.57	0.000685983	100	2	2	658.788	658.789	152.9	216	102.5	117.6	50.4	142.8	1.30017	4.28571	0.717787	1.47078	7.02381	0.939845	3.14481	1.94555	1.65297	1	1	3.14481
AT5G52040	nucleus	ATRSP41, RNA-binding (RRM/RBD/RNP motifs) family protein	High	0.00228	74	35	39	0.5833	0.4044	0.0006313	0.0005909	2.25	24	0.00473	0.003424	AT5G52040.2 [201-207]; AT5G52040.1 [201-207]; AT4G25500.4 [202-208]	AT5G52040.2 1xPhospho [S202(100)]; AT5G52040.1 1xPhospho [S202(100)]; AT4G25500.4 1xPhospho [S203(100)]	0	1060.47	0.0258353	100	2	2	530.737	530.737	470.9	556	311.1	279	142.4	369.5	1.68781	3.90449	0.841949	1.90929	6.39903	1.10242	3.13691	1.64761	1.64935	1	1	3.13691
AT5G24290	vacuole	Vacuolar iron transporter (VIT) family protein	High	0.00113787	14	7	7	0.6364	0.1733	0.0003007	0.000388	2.77	33	0.001183	0.002088	AT5G24290.1 [156-163]	AT5G24290.1 1xPhospho [S158(100)]	0	1432.7	0.00804309	100	2	2	716.853	716.853	510.2	533.1	330.7	263.4	147.5	338.3	1.93698	3.61424	0.977535	2.19115	5.92333	1.27995	3.13148	1.42049	1.64684	1	1	3.13148
AT2G46630	nucleus	unknown protein; LOCATED IN: chloroplast; EXPRESSED IN: 22 plant structures; EXPRESSED DURING: 13 growth stages; Has 110095 Blast hits to 59224 proteins in 2216 species: Archae - 177; Bacteria - 15429; Metazoa - 38345; Fungi - 18843; Plants - 13341; Viruses - 3084; Other Eukaryotes - 20876 (source: NCBI BLink).	High	0.000219269	79	41	38	1	0.6367	8.614e-05	0.0004552	2.45	23	0.0003167	0.002517	AT2G46630.1 [53-59]	AT2G46630.1 1xPhospho [S56(100)]	1	1146.6	0.00174797	100	3	3	382.871	382.871	712.3	764.3	531.8	230	352.6	310.3	3.09696	2.16761	1.71383	3.50334	3.55248	2.24402	3.09995	0.428197	1.63224	1	1	3.09995
AT1G80180	plasma membrane	unknown protein; FUNCTIONS IN: molecular_function unknown; INVOLVED IN: biological_process unknown; LOCATED IN: plasma membrane; EXPRESSED IN: 21 plant structures; EXPRESSED DURING: 10 growth stages; BEST Arabidopsis thaliana protein match is: unknown protein (TAIR:AT1G15400.3); Has 30201 Blast hits to 17322 proteins in 780 species: Archae - 12; Bacteria - 1396; Metazoa - 17338; Fungi - 3422; Pla…	High	7.60891e-05	21	11	10	0.92	0.0856	2.34e-05	1.527e-05	4.32	25	3.023e-05	1.521e-06	AT1G80180.1 [80-89]	AT1G80180.1 1xPhospho [S82(100)]	1	1283.64	1.15647e-05	100	3	3	428.552	428.552	244.6	129.3	95.4	98.3	58.2	55	2.4883	2.22165	1.73455	2.81482	3.64104	2.27115	2.909	0.398246	1.54052	1	1	2.909
AT2G29210	nucleus	splicing factor PWI domain-containing protein	High	0.000685579	20	11	9	0.2	0.2341	0.0002024	0.000388	2.05	15	0.000643	0.002086	AT2G29210.1 [547-554]	AT2G29210.1 1xPhospho [S549(99.7)]	0	1444.77	0.00400826	100	4	3	361.949	482.262	24.5	46.1	24.6	11.6	20.4	14.4	2.11207	2.2598	1.70833	2.38921	3.70357	2.23683	2.77654	0.465598	1.47329	1	1	2.77654
AT1G20330	endoplasmic reticulum	CVP1, FRL1, SMT2, sterol methyltransferase 2	High	0.00241513	10	6	4	0.7857	0.4171	0.0006046	0.00216	1.87	28	0.004283	0.01945	AT1G20330.1 [353-361]	AT1G20330.1 1xPhospho [S360(99.8)]	0	1527.73	0.0305926	100	2	2	764.372	764.372	70.9	80.1	42.1	32	28.7	49.8	2.21563	2.79094	0.845382	2.50636	4.57404	1.10691	2.7291	1.00705	1.44843	1	1	2.7291
AT2G18960	plasma membrane	AHA1, HA1, OST2, PMA, H(+)-ATPase 1	High	7.60891e-05	14	7	7	0.8537	0.4725	2.34e-05	1.527e-05	3.64	41	6.327e-05	3.161e-05	AT2G18960.1 [927-934]	AT2G18960.1 1xPhospho [S931(100)]	0	1364.73	0.000221105	100	3	3	455.583	455.583	109.7	126.6	93.2	58.8	51.9	62.4	1.86565	2.43931	1.49359	2.11046	3.99775	1.95565	2.68795	0.656422	1.42651	1	1	2.68795
AT3G48890	endoplasmic reticulum	ATMAPR3, ATMP2, MAPR3, MSBP2, membrane-associated progesterone binding protein 3	High	7.60891e-05	8	4	4	1	0.698	2.34e-05	1.527e-05	3.94	51	3.51e-05	8.501e-07	AT3G48890.1 [221-232]	AT3G48890.1 1xPhospho [T225(100)]	1	2031.03	6.55547e-06	100	3	3	677.681	677.681	229.3	120.9	96.1	120	44.7	91.3	1.91083	2.7047	1.05257	2.16157	4.4327	1.3782	2.65749	0.915958	1.41007	1	1	2.65749
AT5G57580	nucleus	Calmodulin-binding protein	High	7.60891e-05	286	148	138	0.1176	0.0505	2.34e-05	1.527e-05	1.98	34	1.5e-05	0.0003045	AT5G57580.1 [75-84]	AT5G57580.1 1xPhospho [S82(100)]	0	1458.76	5.42218e-05	100	3	3	486.925	486.925	41	59.3	26.7	24.7	20.3	27.3	1.65992	2.92118	0.978022	1.87773	4.78749	1.28059	2.6486	1.08325	1.40523	1	1	2.6486
AT5G22840	nucleus	Protein kinase superfamily protein	High	7.60891e-05	40	20	20	1	0.7429	2.34e-05	1.527e-05	3.5	52	1.874e-05	1.382e-05	AT5G22840.1 [488-498]	AT5G22840.1 1xPhospho [S494(100)]	0	1847.78	6.96183e-05	100	2	2	924.396	924.396	78.7	67.7	55.2	36.5	27.3	50.3	2.15616	2.47985	1.09742	2.4391	4.0642	1.43692	2.64674	0.765506	1.40422	1	1	2.64674
AT3G56990	nucleus	EDA7, embryo sac development arrest 7	High	7.60891e-05	22	11	11	1	0.7238	2.34e-05	1.527e-05	5.72	60	1.42e-06	4.607e-09	AT3G56990.1 [465-475]	AT3G56990.1 1xPhospho [S470(100)]	0	1824.84	4.04973e-08	100	3	3	608.953	608.953	155.6	127.8	102.3	71.7	50.7	103.3	2.17015	2.52071	0.990319	2.45492	4.13116	1.29669	2.62759	0.822784	1.39374	1	1	2.62759
AT1G53165	nucleus	ATMAP4K ALPHA1, Protein kinase superfamily protein	High	7.60891e-05	26	13	13	0.5	0.1996	2.34e-05	1.527e-05	4.71	48	1.454e-05	5.851e-08	AT1G53165.3 [551-563]	AT1G53165.3 1xPhospho [S555(100)]	0	2019.88	4.83048e-07	100	3	3	673.965	673.965	83.4	74.6	51.8	52.8	25.2	59.5	1.57955	2.96032	0.870588	1.78681	4.85163	1.13992	2.59279	1.14476	1.3745	1	1	2.59279
AT1G23860	nucleus	RSZP21, SRZ-21, SRZ21, RS-containing zinc finger protein 21	High	0.00549224	7	4	3	1	0.5909	0.001106	0.002229	1.54	11	0.008915	0.02009	AT1G23860.1 [137-143]	AT1G23860.1 1xPhospho [S140(100)]	2	1134.61	0.0601371	100	3	3	378.875	378.875	106	142.7	86.4	34.7	67.2	164.5	3.05476	2.12351	0.525228	3.4556	3.4802	0.687715	2.54117	0.926755	1.34549	1	1	2.54117
AT1G15340	nucleus	MBD10, methyl-CPG-binding domain 10	High	0.00257042	34	20	14	0.25	0.1233	0.0006313	0.0006748	2.19	16	0.004617	0.004295	AT1G15340.1 [87-94]	AT1G15340.1 1xPhospho [T89(100)]	0	1368.72	0.0329308	100	2	2	684.862	684.863	55.8	80.3	44.9	31.5	30.6	46.1	1.77143	2.62418	0.97397	2.00387	4.30074	1.27528	2.52663	0.911649	1.33722	1	1	2.52663
AT3G52930	cytosol	Aldolase superfamily protein	High	7.60891e-05	34	17	17	1	0.7616	2.34e-05	1.527e-05	4.53	61	2.541e-06	1.798e-08	AT3G52930.1 [343-354]	AT3G52930.1 1xPhospho [S350(100)]	0	1734.92	1.52748e-07	100	2	3	867.963	578.979	666.6	549.3	650.1	480	360.5	260.2	1.38875	1.52372	2.49846	1.57098	2.4972	3.2714	2.44653	0.491522	1.29074	1	1	2.44653
AT2G17500	extracellular	Auxin efflux carrier family protein	High	7.60891e-05	47	33	14	1	0.0294	2.34e-05	1.527e-05	4.76	28	7.269e-05	1.872e-09	AT2G17500.4 [188-198]	AT2G17500.4 1xPhospho [S191(99.9)]	0	1740.82	1.68446e-08	100	3	3	580.946	580.946	75	44.8	24.2	54.4	16.4	26.2	1.37868	2.73171	0.923664	1.55959	4.47696	1.20941	2.41532	1.03577	1.27222	1	1	2.41532
AT4G31480	golgi	Coatomer, beta subunit	High	0.000973607	8	4	4	0.4815	0.1577	0.0003007	0.0001895	2.79	27	0.001196	0.001053	AT4G31480.3 [386-393]	AT4G31480.3 1xPhospho [S388(100)]	0	1429.73	0.0064106	100	2	2	715.371	715.371	78.9	78.4	52.1	43.7	33.1	53.8	1.80549	2.36858	0.968401	2.04241	3.88184	1.26799	2.39741	0.77515	1.26148	1	1	2.39741
AT5G23080	nucleus	TGH, SWAP (Suppressor-of-White-APricot)/surp domain-containing protein	High	0.00173616	11	4	7	1	0.2	0.0006391	0.0004175	1.8	4	0.004832	0.002295	AT5G23080.1 [907-919]	AT5G23080.1 2xPhospho [S913(100); S914(100)]	1	2107.9	0.0156459	100	3	3	703.304	703.304	27.5	26.5	21	17.7	10.1	26	1.55367	2.62376	0.807692	1.75754	4.30006	1.05756	2.37172	0.985114	1.24593	1	1	2.37172
AT5G27030	endoplasmic reticulum	TPR3, TOPLESS-related 3	High	0.000219269	34	16	18	1	0.6457	0.0001314	1.527e-05	3.02	13	0.0004047	0.0002891	AT5G27030.2 [724-731]	AT5G27030.2 1xPhospho [S728(100)]	1	1208.63	0.00180718	100	3	3	403.55	403.55	469.2	381	285.1	233.9	176	299.6	2.00599	2.16477	0.951602	2.26921	3.54782	1.24599	2.35434	0.665842	1.23532	1	1	2.35434
AT4G17720	cytosol	RNA-binding (RRM/RBD/RNP motifs) family protein	High	0.00592237	7	5	2	0.6667	0.0552	0.001216	0.002327	1.81	3	0.009707	0.02189	AT4G17720.1 [276-284]	AT4G17720.1 1xPhospho [S279(99.6)]	1	1755.99	0.0645756	100	3	3	586	586.001	141.9	165.5	110.8	84.6	75	94.6	1.6773	2.20667	1.17125	1.8974	3.61648	1.53359	2.34916	0.642306	1.23214	1	1	2.34916
AT5G51300	nucleus	splicing factor-related	High	7.60891e-05	42	20	22	0.339	0.3481	2.34e-05	1.527e-05	4.28	59	2.883e-05	6.135e-07	AT5G51300.3 [82-93]	AT5G51300.3 1xPhospho [S84(100)]	0	1604.66	4.77385e-06	100	2	2	802.836	802.836	375.1	345	222.6	283.8	124.4	325.8	1.32171	2.77331	0.683241	1.49514	4.54515	0.894612	2.31163	1.13013	1.20891	1	1	2.31163
AT3G12480	nucleus	NF-YC11, nuclear factor Y, subunit C11	High	7.60891e-05	18	10	8	1	0.6667	2.34e-05	1.527e-05	3.33	28	7.548e-05	0.0001909	AT3G12480.1 [215-221]	AT3G12480.1 1xPhospho [S219(100)]	0	1375.75	0.000334131	100	3	3	459.255	459.255	313.1	356.6	217.4	157	183.4	193.9	1.99427	1.94438	1.1212	2.25595	3.18663	1.46805	2.30355	0.49668	1.20386	1	1	2.30355
AT5G40450	plasma membrane	unknown protein; FUNCTIONS IN: molecular_function unknown; INVOLVED IN: biological_process unknown; LOCATED IN: chloroplast, plasma membrane; EXPRESSED IN: 24 plant structures; EXPRESSED DURING: 13 growth stages; Has 30201 Blast hits to 17322 proteins in 780 species: Archae - 12; Bacteria - 1396; Metazoa - 17338; Fungi - 3422; Plants - 5037; Viruses - 0; Other Eukaryotes - 2996 (source: NCBI BLin…	High	7.60891e-05	14	7	7	0.1695	0.037	2.34e-05	1.527e-05	3.78	59	1.335e-05	9.903e-06	AT5G40450.2 [1421-1431]	AT5G40450.2 1xPhospho [S1427(100)]	0	1760.84	4.76621e-05	100	3	3	587.618	587.618	13.3	9	10.7	10	3.6	11.2	1.33	2.5	0.955357	1.50452	4.09722	1.25091	2.28422	0.909453	1.1917	1	1	2.28422
AT3G53500	nucleus	RSZ32, RNA-binding (RRM/RBD/RNP motifs) family protein with retrovirus zinc finger-like domain	High	0.00228	33	14	19	1	0.5459	0.001277	0.0005909	2.29	10	0.01083	0.003466	AT3G53500.2 [212-220]	AT3G53500.2 2xPhospho [S214(100); S216(100)]	1	1663.79	0.0263085	100	3	2	555.267	832.398	72.9	59.5	50.2	50.7	24.8	52.4	1.43787	2.39919	0.958015	1.62655	3.93201	1.25439	2.27098	0.837434	1.18332	1	1	2.27098
AT4G15530	cytosol,plastid	PPDK, pyruvate orthophosphate dikinase	High	7.60891e-05	46	23	23	0.0811	0.0909	2.34e-05	1.527e-05	3.52	37	2.748e-05	4.364e-06	AT4G15530.5 [540-551]	AT4G15530.5 1xPhospho [T543(100)]	0	1481.71	3.2239e-05	100	3	3	494.576	494.58	22	9.8	12.2	8.7	8.6	7.7	2.52874	1.13953	1.58442	2.86056	1.86757	2.07458	2.26757	0.302456	1.18115	1	1	2.26757
AT4G18950	cytosol	Integrin-linked protein kinase family	High	0.0034566	10	5	5	0.2	0.1218	0.0007604	0.00112	1.97	21	0.006019	0.007426	AT4G18950.1 [15-22]	AT4G18950.1 1xPhospho [S17(100)]	0	1415.7	0.0422327	100	2	2	708.355	708.354	189.6	227.9	121.4	188.5	82.7	144.1	1.00584	2.75574	0.842471	1.13782	4.51636	1.1031	2.25243	1.13201	1.17148	1	1	2.25243
AT5G65770	nucleus	LINC4, little nuclei4	High	7.60891e-05	46	26	20	0.1852	0.0168	4.338e-05	1.527e-05	4.17	27	0.0001494	6.254e-07	AT5G65770.2 [909-923]	AT5G65770.2 1xPhospho [S912(99.7)]	0	2074.93	4.84921e-06	100	3	3	692.317	692.317	30.3	42.2	23.8	20.8	16.9	32	1.45673	2.49704	0.74375	1.64788	4.09237	0.97384	2.23803	0.947368	1.16223	1	1	2.23803
AT4G38600	nucleus	KAK, UPL3, HEAT repeat ;HECT-domain (ubiquitin-transferase)	High	7.60891e-05	34	17	17	0.0857		2.34e-05	1.527e-05	5.4	35	9.035e-05	2.799e-09	AT4G38600.3 [686-701]	AT4G38600.3 1xPhospho [S688(99.7)]	1	2258.05	2.49192e-08	100	3	3	753.353	753.354	19.3	28.8	18.7	16.6	11.6	19.1	1.16265	2.48276	0.979058	1.31521	4.06897	1.28194	2.22204	0.923512	1.15189	1	1	2.22204
AT1G59610	plasma membrane	ADL3, CF1, DL3, DRP2B, dynamin-like 3	High	0.00113787	6	3	3	1	0.2638	0.0003007	0.000388	2.54	5	0.001174	0.001958	AT1G59610.1 [873-881]; AT1G10290.1 [867-875]	AT1G59610.1 1xPhospho [S879(100)]; AT1G10290.1 1xPhospho [S873(100)]	1	1285.6	0.00794962	100	3	3	429.205	429.205	99.6	141.8	75	79.4	59.5	77.6	1.25441	2.38319	0.966495	1.41901	3.90579	1.26549	2.19676	0.855661	1.13538	1	1	2.19676
AT5G54110	plasma membrane	ATMAMI, MAMI, membrane-associated mannitol-induced	High	7.60891e-05	9	4	5	0.9048	0.0556	2.34e-05	1.527e-05	4.14	21	2.873e-05	1.15e-07	AT5G54110.1 [28-45]	AT5G54110.1 1xPhospho [S44(100)]	1	2324.05	9.3263e-07	100	3	3	775.355	775.355	55	78.1	49.4	67.9	37.3	30.7	0.810015	2.09383	1.60912	0.916305	3.43156	2.10693	2.1516	0.726435	1.10541	1	1	2.1516
AT1G35580	cytosol	CINV1, cytosolic invertase 1	High	0.00252196	3	3	0	0.7333	0.4332	0.0006236	0.0102	1.87	30	0.004578	0.1215	AT1G35580.1 [37-43]; AT4G09510.1 [43-49]	AT1G35580.1 1xPhospho [S39(100)]; AT4G09510.1 1xPhospho [S45(100)]	2	1475.78	0.0326287	100	4	2	369.7	738.394	85.2	112.1	81.5	59.1	56.6	69.8	1.44162	1.98057	1.16762	1.63079	3.24593	1.52884	2.13519	0.556149	1.09436	1	1	2.13519
AT3G06670	nucleus	binding	High	0.000501451	6	3	3	0.6154	0.4307	0.0003065	4.25e-05	2.67	13	0.001386	0.0004333	AT3G06670.2 [811-821]	AT3G06670.2 1xPhospho [S812(100)]	1	1536.83	0.00266008	100	3	3	512.949	512.95	17.5	19.3	12.5	10	10.4	12.4	1.75	1.85577	1.00806	1.97963	3.0414	1.31992	2.11365	0.501445	1.07974	1	1	2.11365
AT1G15210	plasma membrane	ATPDR7, PDR7, pleiotropic drug resistance 7	High	7.60891e-05	33	17	16	0.3529		2.34e-05	0.0001429	2.16	51	0.0001084	0.0009006	AT1G15210.1 [819-828]	AT1G15210.1 1xPhospho [S824(100)]	0	1664.79	0.000503092	100	2	3	832.898	555.601	102.4	102.7	107.5	72.1	66.8	68.5	1.42025	1.53743	1.56934	1.60661	2.51967	2.05484	2.06038	0.263591	1.04291	1	1	2.06038
AT3G17850	nucleus	Protein kinase superfamily protein	High	0.00118575	45	26	19	1	0.0289	0.0003065	0.0008087	2.42	28	0.001411	0.005141	AT3G17850.1 [868-874]	AT3G17850.1 1xPhospho [S869(99.7)]	0	1102.56	0.00976207	100	3	3	368.192	368.192	14.8	12.7	7.5	7.2	7.3	9.8	2.05556	1.73973	0.765306	2.32528	2.85122	1.00206	2.05952	0.550095	1.04231	1	1	2.05952
AT1G55840	cytosol	Sec14p-like phosphatidylinositol transfer family protein	High	0.000859208	6	3	3	1	0.4917	0.0002448	0.000388	2.4	24	0.000856	0.002133	AT1G55840.1 [291-297]	AT1G55840.1 1xPhospho [S293(100)]	0	1301.71	0.00557522	100	3	3	434.576	434.576	20.1	51.2	26.3	26.1	22.8	23	0.770115	2.24561	1.14348	0.871169	3.68031	1.49723	2.01624	0.851439	1.01167	1	1	2.01624
AT4G01090	nucleus	Protein of unknown function (DUF3133)	High	0.000685579	14	6	8	0.7143	0.1867	0.0002024	0.000388	2.25	7	0.0006889	0.001857	AT4G01090.1 [301-309]	AT4G01090.1 1xPhospho [S303(100)]	1	1269.65	0.00434633	100	3	2	423.889	635.329	52.4	77.1	34.7	37.9	36.7	43.7	1.38259	2.10082	0.79405	1.56401	3.44301	1.0397	2.01557	0.729589	1.01119	1	1	2.01557
AT4G28200	nucleus	FUNCTIONS IN: molecular_function unknown; INVOLVED IN: RNA processing; LOCATED IN: intracellular; EXPRESSED IN: 22 plant structures; EXPRESSED DURING: 13 growth stages; CONTAINS InterPro DOMAIN/s: RNA-processing protein, HAT helix (InterPro:IPR003107), U3 small nucleolar RNA-associated protein 6 (InterPro:IPR013949); Has 492 Blast hits to 480 proteins in 206 species: Archae - 0; Bacteria - 2; Met…	High	0.000219269	17	9	8	0.2778	0.044	8.166e-05	1.527e-05	2.73	36	0.0001782	0.0002486	AT4G28200.1 [466-475]	AT4G28200.1 1xPhospho [S472(100)]	0	1573.79	0.000888433	100	2	2	787.4	787.398	222.4	230.3	128.5	147.7	113.4	166.6	1.50575	2.03086	0.771309	1.70334	3.32836	1.00992	2.01387	0.68705	1.00997	1	1	2.01387
AT3G61370	nucleus	Protein of unknown function (DUF3245)	High	7.60891e-05	29	14	15	0.7719	0.4132	2.34e-05	1.527e-05	4.38	57	1.194e-05	1.293e-06	AT3G61370.1 [98-112]	AT3G61370.1 1xPhospho [S103(100)]	0	2150.87	9.84991e-06	100	2	3	1075.94	717.627	64.7	57	47.7	40.8	30.1	56.4	1.58578	1.89369	0.845745	1.79387	3.10354	1.10739	2.0016	0.585526	1.00115	1	1	2.0016
AT1G47200	nucleus	WPP2, WPP domain protein 2	High	7.60891e-05	115	56	59	1	0.6618	2.34e-05	1.527e-05	4.14	58	1.176e-05	1.08e-06	AT1G47200.1 [167-177]	AT1G47200.1 1xPhospho [S173(100)]	0	1685.77	8.25891e-06	100	2	3	843.387	562.595	1798.7	1489.3	1160.9	1588.4	667	1484.3	1.1324	2.23283	0.78212	1.28099	3.65937	1.02408	1.98815	0.838895	0.991423	1	1	1.98815
AT4G04700	cytosol	CPK27, calcium-dependent protein kinase 27	High	7.60891e-05	28	14	14	0.9375	0.7507	2.34e-05	1.527e-05	3.65	64	7.069e-06	1.773e-05	AT4G04700.1 [435-445]	AT4G04700.1 1xPhospho [S443(100)]	0	1615.76	2.33011e-05	100	2	2	808.384	808.384	847.3	732	678.8	772.4	362.3	629.8	1.09697	2.02043	1.0778	1.24091	3.31125	1.41124	1.9878	0.66355	0.991173	1	1	1.9878
AT5G53800	nucleus	unknown protein; Has 30201 Blast hits to 17322 proteins in 780 species: Archae - 12; Bacteria - 1396; Metazoa - 17338; Fungi - 3422; Plants - 5037; Viruses - 0; Other Eukaryotes - 2996 (source: NCBI BLink).	High	7.60891e-05	21	21	0	1		2.34e-05			31	5.447e-06		AT5G53800.1 [2-14]	AT5G53800.1 1xPhospho [S3(100)]	1	1881.91	1.74429e-05	100	3		627.976		135.8	111.6	108.4	113	54.4	118.6	1.20177	2.05147	0.913997	1.35947	3.36213	1.19675	1.97278	0.69626	0.980233	1	1	1.97278
AT3G59690	nucleus	IQD13, IQ-domain 13	High	0.00786633	10	7	3	0.5294	0.2093	0.001559	0.002296	2.15	17	0.01289	0.02157	AT3G59690.2 [63-69]	AT3G59690.2 1xPhospho [S65(100)]	0	1326.71	0.0822644	100	2	2	663.858	663.858	80.5	107.5	58.7	71.3	48.8	77	1.12903	2.20287	0.762338	1.27718	3.61026	0.998178	1.96187	0.828118	0.972232	1	1	1.96187
AT4G04710	plasma membrane	CPK22, calcium-dependent protein kinase 22	High	0.000630332	17	9	8	0.3182	0.0664	0.0001952	5.556e-05	2.86	44	0.000576	0.0005664	AT4G04710.4 [70-78]	AT4G04710.4 1xPhospho [S73(99.8)]	1	1616.83	0.00343632	100	2	3	808.919	539.614	44.8	62.5	58	52.6	30.1	51.6	0.851711	2.07641	1.12403	0.963472	3.40301	1.47177	1.94608	0.743094	0.960573	1	1	1.94608
AT1G22750	vacuole	unknown protein; FUNCTIONS IN: molecular_function unknown; INVOLVED IN: biological_process unknown; LOCATED IN: vacuole; EXPRESSED IN: 23 plant structures; EXPRESSED DURING: 15 growth stages; CONTAINS InterPro DOMAIN/s: Protein of unknown function DUF1475 (InterPro:IPR009943); Has 185 Blast hits to 155 proteins in 21 species: Archae - 0; Bacteria - 8; Metazoa - 3; Fungi - 0; Plants - 64; Viruses …	High	0.000219269	12	6	6	0.4375	0.2967	8.614e-05	0.0002107	3	32	0.00034	0.001157	AT1G22750.4 [249-255]	AT1G22750.4 1xPhospho [S251(100)]	0	1064.55	0.0018962	100	3	3	355.52	355.52	57	67.6	28.7	46.6	32	39.8	1.22318	2.1125	0.721106	1.38368	3.46215	0.94419	1.93001	0.776507	0.948607	1	1	1.93001
AT5G14240	golgi	Thioredoxin superfamily protein	High	7.60891e-05	60	28	32	0.6102	0.3719	2.34e-05	1.527e-05	3.2	59	6.322e-05	3.624e-05	AT5G14240.1 [247-256]	AT5G14240.1 1xPhospho [S255(100)]	0	1380.48	0.000252179	100	2	2	690.743	690.744	116.9	123.9	76.9	93.6	60	102.3	1.24893	2.065	0.751711	1.41282	3.38431	0.984263	1.92713	0.739017	0.946453	1	1	1.92713
AT1G22500	plasma membrane	RING/U-box superfamily protein	High	0.00232448	6	3	3	0.9167	0.2913	0.0009695	0.0005957	2.3	12	0.007731	0.003627	AT1G22500.1 [289-296]	AT1G22500.1 1xPhospho [S291(100)]	0	1330.7	0.0277862	100	2	2	665.855	665.855	37	63.6	34	37.1	31.8	32.5	0.997305	2	1.04615	1.12817	3.27778	1.3698	1.92525	0.679852	0.945045	1	1	1.92525
AT5G20190	plastid	Tetratricopeptide repeat (TPR)-like superfamily protein	High	0.00075078	23	11	12	0.125	0.1978	0.0002616	9.406e-05	2.73	40	0.0009706	0.0007426	AT5G20190.1 [69-76]	AT5G20190.1 1xPhospho [S71(100)]	0	1173.54	0.00449312	100	2	2	587.271	587.271	73.5	63.1	57.5	62	33.6	57.3	1.18548	1.87798	1.00349	1.34104	3.07779	1.31393	1.91092	0.583488	0.93427	1	1	1.91092
AT2G36460	cytosol	Aldolase superfamily protein	High	7.60891e-05	8	4	4	1	0.6776	2.34e-05	1.527e-05	3.35	28	3.591e-05	1.281e-05	AT2G36460.1 [343-354]	AT2G36460.1 1xPhospho [S350(100)]	0	1748.93	9.18399e-05	100	3	3	583.65	583.65	14.6	14.9	14.2	12.6	15.4	6.6	1.15873	0.967532	2.15152	1.31078	1.58568	2.81712	1.90452	0.463146	0.929431	1	1	1.90452
AT5G43900	cytosol,peroxisome	ATMYA2, MYA2, XI-2, XI-6, myosin 2	High	0.00469121	6	2	4	0.5	0.317	0.002472	0.0009768	2.24	6	0.02504	0.006023	AT5G43900.3 [1349-1355]	AT5G43900.3 1xPhospho [S1352(99.7)]	1	1276.68	0.0523232	100	3	3	426.233	426.232	197	273	143.6	149.2	141.9	183.1	1.32038	1.92389	0.784271	1.49363	3.15304	1.0269	1.89119	0.645152	0.919295	1	1	1.89119
AT2G18790	nucleus	HY3, OOP1, PHYB, phytochrome B	High	7.60891e-05	9	9	0	0.8148		2.34e-05			54	3.661e-05		AT2G18790.1 [2-12]	AT2G18790.1 1xPhospho [S3(100)]	0	1198.58	0.00014769	100	2		599.794		55.7	73.5	39.7	38.5	38.3	58.6	1.44675	1.91906	0.677474	1.6366	3.14513	0.887061	1.88959	0.664008	0.918077	1	1	1.88959
AT3G26400	cytosol	EIF4B1, eukaryotic translation initiation factor 4B1	High	0.00118575	49	23	26	0.4706	0.3108	0.0003065	0.0003627	2.51	34	0.001414	0.001737	AT3G26400.1 [478-485]	AT3G26400.1 1xPhospho [S480(100)]	0	1157.54	0.00976207	100	2	2	579.274	579.274	291.4	288.7	184.5	291.1	136.7	225.5	1.00103	2.11192	0.818182	1.13239	3.46121	1.0713	1.8883	0.786653	0.917086	1	1	1.8883
AT1G50460	mitochondrion	ATHKL1, HKL1, hexokinase-like 1	High	0.00123745	11	7	4	1	0.0805	0.0003273	0.000388	2.36	17	0.001481	0.002143	AT1G50460.1 [431-439]	AT1G50460.1 1xPhospho [S433(99.8)]	1	1644.85	0.0102861	100	3	3	548.957	548.957	11.4	14.2	9.7	9.8	7.5	10.2	1.16327	1.89333	0.95098	1.31591	3.10296	1.24518	1.88802	0.607816	0.916872	1	1	1.88802
AT5G03700	plasma membrane	D-mannose binding lectin protein with Apple-like carbohydrate-binding domain	High	7.60891e-05	13	6	7	0.2051	0.0952	2.34e-05	1.527e-05	4.2	78	3.61e-07	1.689e-07	AT5G03700.1 [468-481]	AT5G03700.1 1xPhospho [S473(100)]	0	1851.81	8.32509e-07	100	2	2	926.413	926.412	74.2	49.1	31	59.6	28.9	27.7	1.24497	1.69896	1.11913	1.40833	2.78441	1.46535	1.88603	0.449491	0.915354	1	1	1.88603
AT3G57410	golgi	ATVLN3, VLN3, villin 3	High	7.60891e-05	21	12	9	0.5312	0.2706	0.0002616	1.527e-05	3.77	32	0.0009391	4.763e-05	AT3G57410.2 [844-856]	AT3G57410.2 2xPhospho [S846(100); S850(99.5)]	2	2422.28	0.000327769	100	4	4	606.325	606.325	113.4	129.7	88.2	74.7	78.9	92.9	1.51807	1.64385	0.949408	1.71727	2.69409	1.24312	1.88483	0.427156	0.914434	1	1	1.88483
AT2G23310	golgi,endoplasmic reticulum	ATRER1C1, Rer1 family protein	High	0.00257042	5	4	1	0.32	0.0892	0.0006236	0.005766	1.57	25	0.004589	0.06512	AT2G23310.1 [204-212]	AT2G23310.1 1xPhospho [S211(100)]	0	1483.74	0.0327794	100	2	2	742.377	742.377	13.1	14.3	8.9	7.5	10.3	8.4	1.74667	1.38835	1.05952	1.97586	2.27535	1.3873	1.87951	0.260845	0.910353	1	1	1.87951
AT3G23900	nucleus	RNA recognition motif (RRM)-containing protein	High	0.000501451	8	4	4	0.3333	0.0683	0.0003007	4.25e-05	2.78	24	0.001166	0.0004582	AT3G23900.1 [836-844]	AT3G23900.1 1xPhospho [S837(100)]	0	1507.71	0.00279995	100	2	2	754.358	754.358	94.1	82.3	71.2	85.3	43.6	73.4	1.10317	1.88761	0.970027	1.24792	3.09359	1.27012	1.87054	0.611557	0.903458	1	1	1.87054
AT1G10140	nucleus	Uncharacterised conserved protein UCP031279	High	7.60891e-05	51	26	25	0.2143	0.2439	2.34e-05	1.527e-05	4.92	42	2.478e-06	2.065e-09	AT1G10140.1 [126-140]	AT1G10140.1 1xPhospho [S136(100)]	0	2257.05	1.85045e-08	100	3	3	753.023	753.023	69.9	56.3	51.9	53.6	46.2	34.4	1.3041	1.21861	1.50872	1.47523	1.99717	1.97547	1.81596	0.170479	0.860729	1	1	1.81596
AT3G60240	nucleus, mitochondria	CUM2, EIF4G, eukaryotic translation initiation factor 4G	High	7.60891e-05	58	29	29	1	0.6462	2.34e-05	1.527e-05	3.42	46	7.054e-05	2.573e-05	AT3G60240.3 [981-990]	AT3G60240.3 1xPhospho [S983(100)]	0	1395.66	0.000180745	100	3	3	465.891	465.891	188.1	153.3	137.8	181.6	87.8	128.8	1.03579	1.74601	1.06988	1.17171	2.86152	1.40086	1.81136	0.52923	0.857076	1	1	1.81136
AT5G19420	nucleus	Regulator of chromosome condensation (RCC1) family with FYVE zinc finger domain	High	0.00283833	16	8	8	0.4667	0.1402	0.001428	0.0006748	2.64	15	0.01201	0.004355	AT5G19420.2 [868-874]; AT5G12350.1 [830-836]	AT5G19420.2 1xPhospho [S870(99.6)]; AT5G12350.1 1xPhospho [S832(99.6)]	0	1040.53	0.0351271	100	2	2	520.77	520.77	89.4	97	52.1	65.5	54.7	70.4	1.36489	1.77331	0.740057	1.54399	2.90626	0.969004	1.80642	0.574424	0.85313	1	1	1.80642
AT1G76180	cytosol	ERD14, Dehydrin family protein	High	7.60891e-05	159	97	62	0.5714	0.0115	2.34e-05	1.527e-05	5.2	56	2.653e-06	2.825e-08	AT1G76180.1 [77-94]	AT1G76180.1 1xPhospho [S79(99.5)]	0	2328.96	2.36842e-07	100	3	3	776.992	776.993	25.9	19.8	17.6	16.5	14.3	16.8	1.5697	1.38462	1.04762	1.77567	2.26923	1.37172	1.80554	0.25952	0.85243	1	1	1.80554
AT1G11330	plasma membrane	S-locus lectin protein kinase family protein	High	7.60891e-05	8	4	4	0.1556	0.0941	2.34e-05	1.527e-05	3.72	45	8.907e-06	2.339e-06	AT1G11330.2 [489-505]	AT1G11330.2 1xPhospho [T494(99.6)]	1	2432.19	1.758e-05	100	3	3	811.4	811.4	10.3	11.3	6.6	8.7	8.1	5.1	1.18391	1.39506	1.29412	1.33926	2.28635	1.69447	1.77336	0.276232	0.826486	1	1	1.77336
AT5G65990	vacuole	Transmembrane amino acid transporter family protein	High	0.0034566	6	4	2	0.4444	0.113	0.0007604	0.007278	2.3	18	0.00599	0.08515	AT5G65990.1 [36-42]	AT5G65990.1 1xPhospho [S38(100)]	0	1298.71	0.0420393	100	2	2	649.86	649.861	129	94.7	62.4	102.7	59.9	63.5	1.25609	1.58097	0.982677	1.42091	2.59103	1.28668	1.76621	0.414228	0.820655	1	1	1.76621
AT2G23520	nucleus	Pyridoxal phosphate (PLP)-dependent transferases superfamily protein	High	0.000630332	27	13	14	0.5172	0.241	0.0001952	0.0002552	1.95	29	0.0005965	0.001436	AT2G23520.1 [740-750]	AT2G23520.1 1xPhospho [S745(100)]	0	1396.63	0.00368389	100	2	2	698.819	698.819	16.2	11.5	13.7	10.2	12.6	9.1	1.58824	0.912698	1.50549	1.79664	1.49581	1.97124	1.75457	0.138848	0.811114	1	1	1.75457
AT4G20260	plasma membrane	ATPCAP1, PCAP1, plasma-membrane associated cation-binding protein 1	High	0.000501451	8	4	4	0.3684	0.2237	0.0001457	0.001005	2.28	38	0.0004523	0.006479	AT4G20260.8 [166-173]	AT4G20260.8 1xPhospho [T172(100)]	0	1514.78	0.00266008	100	2	2	757.892	757.892	61.6	49.3	49.5	56.8	37.8	34.3	1.08451	1.30423	1.44315	1.22682	2.13749	1.88961	1.75131	0.271833	0.808431	1	1	1.75131
AT1G20760	plasma membrane	Calcium-binding EF hand family protein	High	0.00299734	16	9	7	0.3333	0.4714	0.002622	0.000712	2.27	9	0.02653	0.004523	AT1G20760.1 [972-979]	AT1G20760.1 2xPhospho [S974(100); S977(99.6)]	0	1563.66	0.0367854	100	2	3	782.333	521.891	143.4	156.6	121.2	148.5	100	102.4	0.965657	1.566	1.18359	1.09237	2.5665	1.54976	1.73621	0.435637	0.79594	1	1	1.73621
AT2G26560	cytosol	PLA IIA, PLA2A, PLP2, PLP2, phospholipase A 2A	High	0.00113787	9	4	5	1	0.5672	0.0002971	0.0002215	2.01	13	0.001105	0.001326	AT2G26560.1 [395-402]	AT2G26560.1 1xPhospho [S398(100)]	1	1461.8	0.00744265	100	3	3	487.939	487.938	180.6	13.1	7.8	124.9	8.7	9.3	1.44596	1.50575	0.83871	1.63569	2.46775	1.09818	1.73387	0.398398	0.794	1	1	1.73387
AT1G50140	mitochondrion	P-loop containing nucleoside triphosphate hydrolases superfamily protein	High	7.60891e-05	34	17	17	0.7872	0.6108	8.166e-05	1.527e-05	3.16	47	0.0001691	7.08e-05	AT1G50140.3 [290-298]	AT1G50140.3 1xPhospho [T293(100)]	0	1372.58	0.000478813	100	2	2	686.796	686.796	41.2	26	20	28.2	19.1	22.4	1.46099	1.36126	0.892857	1.6527	2.23095	1.16908	1.68424	0.306942	0.7521	1	1	1.68424
AT4G39680	nucleus	SAP domain-containing protein	High	7.60891e-05	68	47	21	0.0816	0.1681	8.614e-05	1.527e-05	4.58	49	0.0002876	4.122e-06	AT4G39680.1 [434-444]	AT4G39680.1 2xPhospho [S436(99.7); S439(100)]	0	1725.74	3.05212e-05	100	2	3	863.374	575.918	262.6	206.2	170.1	247.3	136.5	164.8	1.06187	1.51062	1.03216	1.20121	2.47574	1.35147	1.67614	0.402147	0.745144	1	1	1.67614
AT1G08315	mitochondrion	ARM repeat superfamily protein	High	0.00113787	7	4	3	0.4545	0.106	0.0003007	0.0004552	2.17	22	0.001154	0.002524	AT1G08315.1 [16-24]	AT1G08315.1 1xPhospho [S18(100)]	0	1315.65	0.00779657	100	2	2	658.327	658.328	12.6	9.9	9.3	11.8	8.4	6.6	1.0678	1.17857	1.40909	1.20791	1.93155	1.84501	1.66149	0.228161	0.732479	1	1	1.66149
AT5G63490	golgi	CBS / octicosapeptide/Phox/Bemp1 (PB1) domains-containing protein	High	0.000219269	28	14	14	0.9706	0.516	8.614e-05	1.527e-05	2.81	34	0.0003369	0.0003232	AT5G63490.2 [389-397]	AT5G63490.2 1xPhospho [S391(100)]	0	1429.73	0.00187528	100	3	3	477.249	477.25	393.2	338.1	247.6	380.4	201	311.1	1.03365	1.68209	0.795886	1.16928	2.75676	1.0421	1.65605	0.551578	0.727745	1	1	1.65605
AT1G25280	nucleus	AtTLP10, TLP10, tubby like protein 10	High	0.00610319	9	6	3	0.4706	0.1338	0.001263	0.005522	1.42	17	0.01053	0.06243	AT1G25280.1 [34-40]	AT1G25280.1 1xPhospho [S38(99.7)]	0	1061.5	0.0693157	100	2	2	531.253	531.253	13	8.9	8	9.4	8.1	6.6	1.38298	1.09877	1.21212	1.56445	1.80075	1.58711	1.65077	0.0752759	0.723141	1	1	1.65077
AT5G49680	Secretory pathway/golgi ?	KIP, Golgi-body localisation protein domain ;RNA pol II promoter Fmp27 protein domain	High	0.000219269	12	6	6	0.3095	0.0635	8.614e-05	1.527e-05	2.99	42	0.0002267	0.0002827	AT5G49680.2 [1581-1590]	AT5G49680.2 1xPhospho [S1583(100)]	0	1319.6	0.00117938	100	2	2	660.307	660.307	112.5	105.8	77.2	108.5	67.5	84.2	1.03687	1.56741	0.916865	1.17292	2.56881	1.20051	1.64741	0.460765	0.720203	1	1	1.64741
AT1G18390	plasma membrane	Protein kinase superfamily protein	High	0.00123745	4	2	2	0.4545	0.1525	0.0005834	0.000331	2.36	22	0.00378	0.001683	AT1G18390.2 [307-315]	AT1G18390.2 1xPhospho [S309(100)]	0	1456.74	0.0107985	100	2	2	728.878	728.878	15.6	11.4	7.8	11.3	8.2	9.4	1.38053	1.39024	0.829787	1.56168	2.27846	1.08649	1.64221	0.346437	0.71564	1	1	1.64221
AT5G10950	nucleus	Tudor/PWWP/MBT superfamily protein	High	0.00118575	32	15	17	1	0.6259	0.0003528	0.0002671	2.86	16	0.001765	0.001438	AT5G10950.1 [357-365]	AT5G10950.1 1xPhospho [S358(100)]	1	1711.96	0.00901421	100	3	3	571.325	571.325	576.8	563.7	445.9	536	359.3	537.7	1.07612	1.56888	0.829273	1.21733	2.57123	1.08582	1.62479	0.474738	0.700255	1	1	1.62479
AT5G44800	nucleus	CHR4, PKR1, chromatin remodeling 4	High	7.60891e-05	7	3	4	0.1667	0.2572	2.34e-05	1.527e-05	3.46	30	8.387e-05	5.144e-07	AT5G44800.1 [1978-1996]	AT5G44800.1 1xPhospho [S1978(100)]	0	2256.18	4.01834e-06	100	3	3	752.733	752.733	13.1	10.5	7.8	10.6	12.4	4.9	1.23585	0.846774	1.59184	1.39802	1.38777	2.08429	1.62336	0.230486	0.698983	1	1	1.62336
AT4G25740	cytosol	RNA binding Plectin/S10 domain-containing protein	High	7.60891e-05	19	7	12	0.5	0.6762	0.0001314	1.527e-05	3.86	2	0.0004192	3.413e-06	AT4G25740.1 [112-122]	AT4G25740.1 1xPhospho [S116(100)]	1	1518.74	2.53955e-05	100	3	3	506.918	506.918	44.8	36.3	30.4	31.2	30.5	31.3	1.4359	1.19016	0.971246	1.62432	1.95055	1.27172	1.61553	0.196011	0.692004	1	1	1.61553
AT5G35690	nucleus	CONTAINS InterPro DOMAIN/s: WLM (InterPro:IPR013536), PUB domain (InterPro:IPR018997), PUG domain (InterPro:IPR006567); BEST Arabidopsis thaliana protein match is: zinc ion binding (TAIR:AT1G55915.1); Has 30201 Blast hits to 17322 proteins in 780 species: Archae - 12; Bacteria - 1396; Metazoa - 17338; Fungi - 3422; Plants - 5037; Viruses - 0; Other Eukaryotes - 2996 (source: NCBI BLink).	High	7.60891e-05	95	50	45	0.3617	0.1706	2.34e-05	1.527e-05	2.93	47	6.689e-05	0.0001316	AT5G35690.1 [128-136]	AT5G35690.1 1xPhospho [S134(100)]	0	1479.79	0.000290889	100	2	2	740.398	740.397	451.3	430.8	290.5	429.6	302.2	289.5	1.05051	1.42555	1.00345	1.18836	2.33631	1.31389	1.61285	0.36354	0.689615	1	1	1.61285
AT4G24680	nucleus	MOS1, modifier of snc1	High	0.00113787	11	5	6	0.8333	0.2371	0.0003528	0.0002107	2.32	36	0.001826	0.001201	AT4G24680.2 [1185-1194]	AT4G24680.2 1xPhospho [S1188(100)]	0	1547.71	0.00738543	100	2	2	774.362	774.362	43.3	53.5	38.2	65.7	37.1	29	0.659056	1.44205	1.31724	0.745538	2.36336	1.72475	1.61121	0.470462	0.688149	1	1	1.61121
AT4G15610	plasma membrane	Uncharacterised protein family (UPF0497)	High	#N/A	48	19	29	0.4737	0.1054	0.001277	0.0004904	2.94	19	0.01076	0.00275	AT4G15610.1 [7-13]	AT4G15610.1 1xPhospho [T8(100)]	0	1130.53	0.01959	100	2	2	565.768	565.768	256.2	678.2	257.1	184.9	55.7	256.7	1.38561	12.1759	1.00156	1.56743	19.955	1.3114	7.61129	6.17231	2.92814	1	1	7.61129
AT5G52310	nucleus	COR78, LTI140, LTI78, RD29A, low-temperature-responsive protein 78 (LTI78) / desiccation-responsive protein 29A (RD29A)	High	7.60891e-05	20	10	10	0.4286	0.1107	2.34e-05	1.527e-05	4.97	56	1.503e-06	4.064e-09	AT5G52310.1 [355-370]	AT5G52310.1 1xPhospho [S362(100)]	0	2194.01	3.58677e-08	100	3	3	732.01	732.012	15.3	14.5	14.9	27.4	41.7	23.1	0.558394	0.347722	0.645022	0.631666	0.569877	0.844568	0.682037	0.0832	-0.552077	1	1	0.682037
AT5G03280	endoplasmic reticulum	ATEIN2, CKR1, EIN2, ERA3, ORE2, ORE3, PIR2, NRAMP metal ion transporter family protein	High	7.60891e-05	62	35	27	0.2576	0.1397	2.34e-05	1.527e-05	5.51	66	5.386e-07	3.647e-09	AT5G03280.1 [648-662]	AT5G03280.1 2xPhospho [S655(100); S659(100)]	0	1740.74	3.22688e-08	100	3	3	580.919	580.919	156	111.5	95.7	201	297	228.6	0.776119	0.375421	0.418635	0.877962	0.615273	0.548146	0.68046	0.100634	-0.555417	1	1	0.68046
AT1G79280	nucleus	AtTPR, NUA, nuclear pore anchor	High	7.60891e-05	4	2	2	0.7	0.1032	0.0002151	1.527e-05	3.1	10	0.0007076	4.573e-06	AT1G79280.2 [659-671]	AT1G79280.2 1xPhospho [S663(99.7)]	1	1851.01	3.3788e-05	100	3	3	617.677	617.677	29.2	18.3	17.5	44.6	53.3	32.2	0.654709	0.34334	0.543478	0.740619	0.562695	0.711611	0.671642	0.0551131	-0.574236	1	1	0.671642
AT2G40800	mitochondrion	unknown protein; BEST Arabidopsis thaliana protein match is: unknown protein (TAIR:AT3G56430.1); Has 43 Blast hits to 43 proteins in 15 species: Archae - 0; Bacteria - 0; Metazoa - 0; Fungi - 0; Plants - 41; Viruses - 0; Other Eukaryotes - 2 (source: NCBI BLink).	High	0.00217445	12	6	6	1	0.3804	0.0005214	0.001126	1.84	21	0.002846	0.007573	AT2G40800.1 [110-116]	AT2G40800.1 1xPhospho [S113(100)]	0	1060.5	0.020381	100	2	2	530.755	530.755	7	5.1	3.4	11.7	13.5	6.2	0.598291	0.377778	0.548387	0.676798	0.619136	0.718039	0.671324	0.0286817	-0.574918	1	1	0.671324
AT1G69030	golgi	BSD domain-containing protein	High	0.000219269	11	5	6	0.9	0.1792	8.614e-05	1.527e-05	2.4	10	0.0002649	0.0002178	AT1G69030.1 [244-255]	AT1G69030.1 1xPhospho [S252(100)]	1	1769.92	0.00138378	100	3	3	590.646	590.646	27.7	43.6	22.2	67.3	66.1	84.9	0.41159	0.659607	0.261484	0.465599	1.08102	0.342378	0.629666	0.228464	-0.667341	1	1	0.629666
AT1G14870	plasma membrane	PCR2, PLANT CADMIUM RESISTANCE 2	High	7.60891e-05	5	2	3	1	0.3764	0.0001014	1.527e-05	2.63	11	0.00038	1.609e-06	AT1G14870.1 [133-152]	AT1G14870.1 1xPhospho [T151(100)]	0	2359.09	1.22162e-05	100	3	3	787.037	787.037	13.9	8.2	4.9	21.7	19.4	14.1	0.640553	0.42268	0.347518	0.724606	0.692726	0.455027	0.62412	0.0850457	-0.680105	1	1	0.62412
AT3G46640	nucleus	LUX, PCL1, Homeodomain-like superfamily protein	High	7.60891e-05	20	8	12	0.0345	0.1751	2.34e-05	1.527e-05	2.57	29	2.29e-05	4.779e-06	AT3G46640.3 [74-104]	AT3G46640.3 1xPhospho [S98(99)]	1	3563.58	3.52731e-05	90	3	3	1188.53	1188.53	10.1	5.4	2.9	13.6	15.2	8.9	0.742647	0.355263	0.325843	0.840097	0.582237	0.426647	0.616327	0.120564	-0.698232	1	1	0.616327
AT2G02800	plasma membrane	APK2B, protein kinase 2B	High	0.000219269	6	3	3	0.9231	0.1489	0.0001169	1.527e-05	2.62	13	0.0003898	0.0001688	AT2G02800.2 [379-395]	AT2G02800.2 1xPhospho [S384(100)]	1	2323.22	0.00108666	100	3	3	775.078	775.078	7.3	5	6.6	14.3	11.5	16.5	0.51049	0.434783	0.4	0.577476	0.71256	0.523746	0.604594	0.0561673	-0.725961	1	1	0.604594
AT1G24180	mitochondrion	IAR4, Thiamin diphosphate-binding fold (THDP-binding) superfamily protein	High	7.60891e-05	52	25	27	0.48	0.1386	2.34e-05	1.527e-05	5.7	50	1.225e-06	7.281e-09	AT1G24180.1 [292-305]; AT1G59900.1 [288-301]	AT1G24180.1 1xPhospho [S296(100)]; AT1G59900.1 1xPhospho [S292(100)]	0	1903.8	6.32864e-08	100	3	3	635.272	635.272	120.7	75.6	49.5	193.4	236.9	110.9	0.624095	0.319122	0.446348	0.705989	0.523005	0.584432	0.604476	0.053765	-0.726244	1	1	0.604476

## Sheet: Root pH 7.5 DPP
Master Protein Accessions	Localization	Gene	Confidence	Qvality q-value	# PSMs	Mascot PSMs	Sequest HT PSMs	DeltaScore (by Search Engine): Mascot	DeltaScore (by Search Engine): Sequest HT	Positions in Master Proteins	Percolator q-Value (by Search Engine): Mascot	XCorr (by Search Engine): Sequest HT	Ions Score (by Search Engine): Mascot	Percolator q-Value (by Search Engine): Sequest HT	Percolator PEP (by Search Engine): Mascot	Percolator PEP (by Search Engine): Sequest HT	Modifications in Master Proteins	# Missed Cleavages	Theo. MH+ [Da]	Qvality PEP	Channel Occupancy [%]	Charge (by Search Engine): Mascot	Charge (by Search Engine): Sequest HT	m/z [Da] (by Search Engine): Mascot	m/z [Da] (by Search Engine): Sequest HT	Abundance: F19: 127N, Sample, pH_55, 1	Abundance: F19: 128C, Sample, pH_55, 2	Abundance: F19: 130N, Sample, pH_55, 3	Abundance: F19: 127C, Sample, pH_75, 1	Abundance: F19: 129N, Sample, pH_75, 2	Abundance: F19: 130C, Sample, pH_75, 3	Abundance (7.5/5.5) R1	Abundance (7.5/5.5) R2	Abundance (7.5/5.5) R3	NB1:Abundance (7.5/5.5) R1	NB1:Abundance (7.5/5.5) R2	NB1:Abundance (7.5/5.5) R3	Ratio 7.5/5.5	SE 7.5/5.5	Log2 Ratio 7.5/5.5	z-test 7.5/5.5	Repeat test 7.5/5.5	FC
AT1G18880	plasma membrane	Major facilitator superfamily protein	High	7.60891e-05	22	11	11	1	0.791	AT1G18880.1 [578-587]	2.34e-05	3.54	38	1.527e-05	7.275e-05	1.556e-05	AT1G18880.1 1xPhospho [S586(100)]	1	1620.83	0.000111166	100	3	3	540.948	540.948	199.6	191.6	51.1	298.9	437	386	1.49749	2.28079	7.55382	1.79296	2.11217	4.58	2.82838	0.880644	1.49998	1	1	2.82838
AT2G32270	extracellular	ZIP3, zinc transporter 3 precursor	High	7.60891e-05	21	10	11	0.2436	0.2227	AT2G32270.1 [162-177]	2.34e-05	6.96	78	1.527e-05	7.104e-08	4.308e-13	AT2G32270.1 1xPhospho [S164(100)]	1	2220.04	4.7722e-12	100	3	3	740.686	740.686	38.1	114.6	65.7	104.5	285.8	283	2.74278	2.49389	4.30746	3.28396	2.30952	2.61168	2.73505	0.287981	1.45157	1	1	2.73505
AT1G23860	nucleus	RSZP21, SRZ-21, SRZ21, RS-containing zinc finger protein 21	High	0.00549224	7	4	3	1	0.5909	AT1G23860.1 [137-143]	0.001106	1.54	11	0.002229	0.008915	0.02009	AT1G23860.1 1xPhospho [S140(100)]	2	1134.61	0.0601371	100	3	3	378.875	378.875	34.7	67.2	164.5	76.7	348.8	52.4	2.21037	5.19048	0.318541	2.6465	4.80674	0.193136	2.54879	1.33273	1.34982	1	1	2.54879
AT1G19870	cytosol	iqd32, IQ-domain 32	High	7.60891e-05	37	17	20	1	0.663	AT1G19870.1 [544-552]	2.34e-05	3.68	40	1.527e-05	6.314e-05	6.161e-06	AT1G19870.1 1xPhospho [S544(100)]	0	1240.54	4.51242e-05	100	2	2	620.774	620.774	62.1	45.3	66.1	173.2	154.3	114.7	2.78905	3.40618	1.73525	3.33936	3.15436	1.05211	2.51528	0.73353	1.33072	1	1	2.51528
AT1G67325	nucleus	Ran BP2/NZF zinc finger-like superfamily protein	High	7.60891e-05	87	51	36	0.1765		AT1G67325.2 [275-288]	2.34e-05	4.38	34	1.527e-05	7.507e-06	2.659e-07	AT1G67325.2 1xPhospho [S278(100)]	1	1796.76	2.10596e-06	100	3	3	599.594	599.594	390.6	195.9	76.3	266.6	510.8	492.3	0.68254	2.60745	6.45216	0.817211	2.41468	3.91205	2.38131	0.893558	1.25176	1	1	2.38131
AT3G26935	plasma membrane	DHHC-type zinc finger family protein	High	0.000161397	52	25	27	0.2821	0.068	AT3G26935.1 [10-19]	0.0002024	2.94	39	1.527e-05	0.0006516	0.0001036	AT3G26935.1 1xPhospho [S12(100)]	0	1316.57	0.000685983	100	2	2	658.788	658.789	117.6	50.4	142.8	222.3	199.7	276.5	1.89031	3.9623	1.93627	2.26328	3.66937	1.17399	2.36888	0.722285	1.24421	1	1	2.36888
AT3G59820	mitochondrion	LETM1-like protein	High	0.00139719	8	4	4	0.5385	0.3413	AT3G59820.2 [473-479]	0.0003615	2.08	26	0.001408	0.001845	0.00979	AT3G59820.2 1xPhospho [T475(100)]	0	1030.53	0.0129965	100	2	2	515.769	515.769	15.6	15.6	12.8	26.8	40.6	49.8	1.71795	2.60256	3.89062	2.05692	2.41016	2.35895	2.27534	0.110208	1.18608	1	1	2.27534
AT2G23310	golgi,endoplasmic reticulum	ATRER1C1, Rer1 family protein	High	0.00257042	5	4	1	0.32	0.0892	AT2G23310.1 [204-212]	0.0006236	1.57	25	0.005766	0.004589	0.06512	AT2G23310.1 1xPhospho [S211(100)]	0	1483.74	0.0327794	100	2	2	742.377	742.377	7.5	10.3	8.4	22.3	19.7	19.3	2.97333	1.91262	2.29762	3.56	1.77122	1.39308	2.24143	0.668258	1.16442	1	1	2.24143
AT1G78050	plastid	PGM, phosphoglycerate/bisphosphoglycerate mutase	High	0.000364397	6	0	6		0.1789	AT1G78050.1 [301-317]		2.85		2.947e-05		0.0003398	AT1G78050.1 1xPhospho [S307(100)]	1	2281.16	0.0021105	100		3		761.059	28.4	43.1	28.4	103.7	52.5	53.6	3.65141	1.2181	1.88732	4.37187	1.12804	1.14431	2.21474	1.07857	1.14714	1	1	2.21474
AT2G40800	mitochondrion	unknown protein; BEST Arabidopsis thaliana protein match is: unknown protein (TAIR:AT3G56430.1); Has 43 Blast hits to 43 proteins in 15 species: Archae - 0; Bacteria - 0; Metazoa - 0; Fungi - 0; Plants - 41; Viruses - 0; Other Eukaryotes - 2 (source: NCBI BLink).	High	0.00217445	12	6	6	1	0.3804	AT2G40800.1 [110-116]	0.0005214	1.84	21	0.001126	0.002846	0.007573	AT2G40800.1 1xPhospho [S113(100)]	0	1060.5	0.020381	100	2	2	530.755	530.755	11.7	13.5	6.2	20.3	26.6	28	1.73504	1.97037	4.51613	2.07738	1.8247	2.7382	2.21343	0.272336	1.14628	1	1	2.21343
AT4G30190	plasma membrane	AHA2, HA2, PMA2, H(+)-ATPase 2	High	7.60891e-05	144	68	76	0.0741		AT4G30190.1 [937-948]	2.34e-05	4.21	54	1.527e-05	1.214e-05	6.797e-07	AT4G30190.1 1xPhospho [T942(100)]	0	1640.78	5.26479e-06	100	2	3	820.892	547.597	450.5	398.1	167.7	665.1	828.7	798	1.47636	2.08164	4.7585	1.76766	1.92774	2.88515	2.19352	0.348891	1.13325	1	1	2.19352
AT2G17560	nucleus	HMGB4, NFD04, NFD4, high mobility group B4	High	7.60891e-05	7	2	5	1	0.504	AT2G17560.1 [107-122]; AT2G17560.3 [107-122]	0.0002971	3.79	6	1.527e-05	0.001095	3.176e-06	AT2G17560.1 2xPhospho [S118(100); S121(100)]; AT2G17560.3 2xPhospho [S118(100); S121(100)]	2	2599.23	2.36686e-05	100	3	3	867.081	867.081	18.8	19.1	18	51	43.7	35.1	2.71277	2.28796	1.95	3.24802	2.11881	1.18232	2.18305	0.597182	1.12634	1	1	2.18305
AT5G47210	cytosol	Hyaluronan / mRNA binding family	High	7.60891e-05	17	8	9	1	0.4676	AT5G47210.1 [200-210]	2.34e-05	2.93	48	1.527e-05	2.967e-05	3.833e-05	AT5G47210.1 1xPhospho [T206(100)]	0	1698.8	0.000116485	100	2	2	849.904	849.904	36.3	15.6	42	51	60.7	77.4	1.40496	3.89103	1.84286	1.68217	3.60336	1.11735	2.1343	0.752412	1.09376	1	1	2.1343
AT5G51300	nucleus	splicing factor-related	High	7.60891e-05	42	20	22	0.339	0.3481	AT5G51300.3 [82-93]	2.34e-05	4.28	59	1.527e-05	2.883e-05	6.135e-07	AT5G51300.3 1xPhospho [S84(100)]	0	1604.66	4.77385e-06	100	2	2	802.836	802.836	283.8	124.4	325.8	398.8	477.1	563.8	1.40521	3.83521	1.73051	1.68248	3.55167	1.04924	2.09446	0.751187	1.06658	1	1	2.09446
AT1G08090	plasma membrane	ACH1, ATNRT2.1, ATNRT2:1, LIN1, NRT2, NRT2.1, NRT2:1, NRT2;1AT, nitrate transporter 2:1	High	7.60891e-05	113	56	57	0.1316	0.0916	AT1G08090.1 [518-530]	2.34e-05	3.82	38	1.527e-05	2.127e-05	6.091e-07	AT1G08090.1 1xPhospho [T521(100)]	0	1620.75	4.73662e-06	100	3	2	540.921	810.878	262.7	164.1	72.1	298.8	374.5	324.4	1.13742	2.28215	4.49931	1.36184	2.11343	2.728	2.06776	0.395036	1.04807	1	1	2.06776
AT4G18070	nucleus	unknown protein; BEST Arabidopsis thaliana protein match is: unknown protein (TAIR:AT1G29530.1); Has 30201 Blast hits to 17322 proteins in 780 species: Archae - 12; Bacteria - 1396; Metazoa - 17338; Fungi - 3422; Plants - 5037; Viruses - 0; Other Eukaryotes - 2996 (source: NCBI BLink).	High	7.60891e-05	34	14	20	0.8333	0.4663	AT4G18070.3 [39-52]	2.34e-05	3.71	18	1.527e-05	0.0001044	4.816e-06	AT4G18070.3 1xPhospho [S45(100)]	1	2073.95	3.55501e-05	100	3	3	691.988	691.988	71	33.7	67.8	75.4	127.5	130.2	1.06197	3.78338	1.92035	1.27151	3.50368	1.16434	1.97984	0.762545	0.985386	1	1	1.97984
AT5G65770	nucleus	LINC4, little nuclei4	High	7.60891e-05	46	26	20	0.1852	0.0168	AT5G65770.2 [909-923]	4.338e-05	4.17	27	1.527e-05	0.0001494	6.254e-07	AT5G65770.2 1xPhospho [S912(99.7)]	0	2074.93	4.84921e-06	100	3	3	692.317	692.317	20.8	16.9	32	37.8	49.8	48.6	1.81731	2.94675	1.51875	2.17588	2.72889	0.920842	1.94187	0.534893	0.957448	1	1	1.94187
AT4G30010	mitochondrion	unknown protein; FUNCTIONS IN: molecular_function unknown; INVOLVED IN: biological_process unknown; LOCATED IN: mitochondrion, plastid; EXPRESSED IN: 26 plant structures; EXPRESSED DURING: 15 growth stages; Has 39 Blast hits to 39 proteins in 18 species: Archae - 0; Bacteria - 0; Metazoa - 0; Fungi - 0; Plants - 39; Viruses - 0; Other Eukaryotes - 0 (source: NCBI BLink).	High	0.00592237	12	7	5	0.6667	0.0991	AT4G30010.1 [5-11]	0.001216	2.22	12	0.002274	0.009824	0.02126	AT4G30010.1 1xPhospho [S8(100)]	1	1231.64	0.0654408	100	3	2	411.218	616.323	42.8	47.3	26.9	73.4	87.1	91.5	1.71495	1.84144	3.40149	2.05333	1.7053	2.06238	1.94034	0.117546	0.956306	1	1	1.94034
AT1G53165	nucleus	ATMAP4K ALPHA1, Protein kinase superfamily protein	High	7.60891e-05	26	13	13	0.5	0.1996	AT1G53165.3 [551-563]	2.34e-05	4.71	48	1.527e-05	1.454e-05	5.851e-08	AT1G53165.3 1xPhospho [S555(100)]	0	2019.88	4.83048e-07	100	3	3	673.965	673.965	52.8	25.2	59.5	66.7	88.5	103.2	1.26326	3.5119	1.73445	1.51251	3.25227	1.05163	1.9388	0.670075	0.955166	1	1	1.9388
AT4G26050	cytosol	PIRL8, plant intracellular ras group-related LRR 8	High	7.60891e-05	8	4	4	0.9459	0.4026	AT4G26050.1 [352-360]	2.34e-05	2.31	37	0.0002991	0.0001113	0.00156	AT4G26050.1 1xPhospho [S358(100)]	0	1265.65	0.000518619	100	2	2	633.326	633.326	26.7	35.4	23.5	32.7	76.8	84.6	1.22472	2.16949	3.6	1.46637	2.0091	2.18274	1.88607	0.215754	0.915382	1	1	1.88607
AT4G27450	cytosol	Aluminium induced protein with YGL and LRDR motifs	High	0.00289288	22	13	9	1	0.686	AT4G27450.1 [242-250]	0.0006665	1.72	21	0.002192	0.005009	0.0196	AT4G27450.1 1xPhospho [S244(100)]	1	1328.62	0.0356166	100	2	2	664.815	664.815	191.3	170.9	48.7	272.8	298.5	186.6	1.42603	1.74664	3.83162	1.7074	1.61751	2.32317	1.88269	0.221763	0.912798	1	1	1.88269
AT2G03720	plasma membrane	MRH6, Adenine nucleotide alpha hydrolases-like superfamily protein	High	7.60891e-05	19	9	10	0.2545	0.1438	AT2G03720.2 [25-35]	2.34e-05	3.13	55	1.527e-05	1.068e-05	3.5e-05	AT2G03720.2 1xPhospho [S30(99.7)]	0	1404.62	3.71125e-05	100	2	2	702.815	702.815	29.7	21.4	24.2	37.4	63.5	54.4	1.25926	2.96729	2.24793	1.50772	2.74792	1.36296	1.87287	0.439517	0.905248	1	1	1.87287
AT1G11330	plasma membrane	S-locus lectin protein kinase family protein	High	7.60891e-05	8	4	4	0.1556	0.0941	AT1G11330.2 [489-505]	2.34e-05	3.72	45	1.527e-05	8.907e-06	2.339e-06	AT1G11330.2 1xPhospho [T494(99.6)]	1	2432.19	1.758e-05	100	3	3	811.4	811.4	8.7	8.1	5.1	15.6	14	15.1	1.7931	1.7284	2.96078	2.1469	1.60061	1.79517	1.84756	0.15986	0.885622	1	1	1.84756
AT1G64490	nucleus	DEK, chromatin associated protein	High	7.60891e-05	24	14	10	0.1373	0.0053	AT1G64490.1 [115-124]	2.34e-05	1.87	51	0.000388	3.756e-05	0.002119	AT1G64490.1 1xPhospho [S122(100)]	1	1642.8	0.000151764	100	2	3	821.903	548.271	28.9	18.1	19.5	40.3	47.1	46.2	1.39446	2.60221	2.36923	1.6696	2.40983	1.4365	1.83865	0.293412	0.878643	1	1	1.83865
AT4G25500	nucleus	AT-SRP40, ATRSP35, ATRSP40, RSP35, arginine/serine-rich splicing factor 35	High	0.00205018	14	7	7	1	0.415	AT4G25500.4 [240-246]	0.0006824	2.53	21	0.0004838	0.005253	0.002695	AT4G25500.4 1xPhospho [S241(100)]	0	1074.48	0.0190821	100	2	2	537.745	537.745	18.9	10.3	20.2	32.1	29.9	25.5	1.69841	2.90291	1.26238	2.03353	2.6883	0.765399	1.82907	0.564428	0.871114	1	1	1.82907
AT1G20450	cytosol,plasma membrane	ERD10, LTI29, LTI45, Dehydrin family protein	High	7.60891e-05	23	18	5	0.16	0.1136	AT1G20450.1 [104-122]	2.34e-05	3.08	25	1.527e-05	5.148e-05	1.819e-06	AT1G20450.1 1xPhospho [S106(100)]	1	2713.23	1.37384e-05	100	3	3	905.082	905.082	9.8	7.3	19.5	23.1	14	28.3	2.35714	1.91781	1.45128	2.82223	1.77602	0.879935	1.82606	0.56125	0.868737	1	1	1.82606
AT1G20330	endoplasmic reticulum	CVP1, FRL1, SMT2, sterol methyltransferase 2	High	0.00241513	10	6	4	0.7857	0.4171	AT1G20330.1 [353-361]	0.0006046	1.87	28	0.00216	0.004283	0.01945	AT1G20330.1 1xPhospho [S360(99.8)]	0	1527.73	0.0305926	100	2	2	764.372	764.372	32	28.7	49.8	78	47.5	82.5	2.4375	1.65505	1.65663	2.91844	1.53269	1.00444	1.81852	0.570709	0.862769	1	1	1.81852
AT2G47560	plasma membrane	RING/U-box superfamily protein	High	0.00223015	6	3	3	0.5294	0.1691	AT2G47560.1 [71-77]	0.000568	2.07	17	0.001408	0.003564	0.009829	AT2G47560.1 1xPhospho [S73(100)]	0	1040.53	0.0256022	100	2	2	520.771	520.771	19.4	20	19.2	47.2	33.3	31.5	2.43299	1.665	1.64062	2.91304	1.54191	0.994737	1.81656	0.570541	0.86121	1	1	1.81656
AT1G75990	cytosol,nucleus	PAM domain (PCI/PINT associated module) protein	High	0.00912654	3	3	0	0.7692		AT1G75990.1 [2-8]; AT1G20200.1 [2-8]	0.001803		26		0.01757		AT1G75990.1 1xPhospho [T2(100)]; AT1G20200.1 1xPhospho [T2(100)]	0	1388.69	0.106264	100	2		694.848		56.1	30.9	32.7	72.8	82.8	75.4	1.29768	2.67961	2.30581	1.55373	2.48151	1.39805	1.8111	0.338206	0.856862	1	1	1.8111
AT5G14240	golgi	Thioredoxin superfamily protein	High	7.60891e-05	60	28	32	0.6102	0.3719	AT5G14240.1 [247-256]	2.34e-05	3.2	59	1.527e-05	6.322e-05	3.624e-05	AT5G14240.1 1xPhospho [S255(100)]	0	1380.48	0.000252179	100	2	2	690.743	690.744	93.6	60	102.3	129.7	165.3	189.2	1.38568	2.755	1.84946	1.65909	2.55132	1.12136	1.77726	0.417002	0.829653	1	1	1.77726
AT4G12780	golgi	Chaperone DnaJ-domain superfamily protein	High	0.00139719	9	3	6	0.6	0.3427	AT4G12780.1 [709-716]	0.0004549	2.48	25	0.000388	0.002524	0.001893	AT4G12780.1 1xPhospho [S711(100)]	0	1135.5	0.0124157	100	2	2	568.254	568.253	53.7	36	28.1	62.6	84.6	79.4	1.16574	2.35	2.82562	1.39575	2.17626	1.71322	1.76174	0.226619	0.817004	1	1	1.76174
AT5G10950	nucleus	Tudor/PWWP/MBT superfamily protein	High	0.00237534	10	5	5	0.5	0.0963	AT5G10950.1 [358-365]	0.001242	1.87	20	0.0005957	0.01001	0.003717	AT5G10950.1 1xPhospho [S358(100)]	0	1354.7	0.0286897	100	2	2	677.855	677.855	48.3	34.2	35.3	92.5	74.6	56.3	1.91511	2.18129	1.5949	2.29298	2.02002	0.967014	1.76001	0.404251	0.815581	1	1	1.76001
AT4G15610	plasma membrane	Uncharacterised protein family (UPF0497)	High	0.00205018	48	19	29	0.4737	0.1054	AT4G15610.1 [7-13]	0.001277	2.94	19	0.0004904	0.01076	0.00275	AT4G15610.1 1xPhospho [T8(100)]	0	1130.53	0.01959	100	2	2	565.768	565.768	184.9	55.7	256.7	316.1	151.1	303.8	1.70957	2.71275	1.18348	2.04689	2.51219	0.717564	1.75888	0.537706	0.814659	1	1	1.75888
AT5G16910	plasma membrane	ATCSLD2, CSLD2, cellulose-synthase like D2	High	0.00268111	8	4	4	1	0.6457	AT5G16910.1 [251-258]	0.0006391	2.23	20	0.0006748	0.004757	0.004268	AT5G16910.1 1xPhospho [S256(100)]	0	1320.62	0.0338545	100	2	2	660.816	660.817	40.6	22.3	41.4	67.6	53.9	71.3	1.66502	2.41704	1.72222	1.99355	2.23835	1.04421	1.7587	0.364169	0.814512	1	1	1.7587
AT1G76180	cytosol	ERD14, Dehydrin family protein	High	7.60891e-05	182	147	35	0.1429	0.0567	AT1G76180.1 [77-94]	8.614e-05	4.23	42	1.527e-05	0.0003388	6.925e-06	AT1G76180.1 2xPhospho [S77(99.4); S82(100)]	0	2408.93	5.05394e-05	100	3	3	803.648	803.647	28.4	22	26.2	45.1	50.6	53.4	1.58803	2.3	2.03817	1.90136	2.12996	1.23577	1.7557	0.268208	0.812045	1	1	1.7557
AT5G23080	nucleus	TGH, SWAP (Suppressor-of-White-APricot)/surp domain-containing protein	High	0.00173616	11	4	7	1	0.2	AT5G23080.1 [907-919]	0.0006391	1.8	4	0.0004175	0.004832	0.002295	AT5G23080.1 2xPhospho [S913(100); S914(100)]	1	2107.9	0.0156459	100	3	3	703.304	703.304	17.7	10.1	26	24.1	30.2	35.3	1.36158	2.9901	1.35769	1.63023	2.76904	0.82319	1.74082	0.564434	0.799769	1	1	1.74082
AT1G68790	nucleus	LINC3, little nuclei3	High	0.000811662	37	20	17	0.7778	0.2389	AT1G68790.1 [880-890]	0.0003528	2.26	9	0.0001071	0.001807	0.0007819	AT1G68790.1 1xPhospho [S884(100)]	0	1726.84	0.00473198	100	3	3	576.285	576.285	52.9	37.9	45.4	72.5	99.9	85	1.37051	2.63588	1.87225	1.64093	2.44101	1.13517	1.73904	0.380142	0.798289	1	1	1.73904
AT3G43590	nucleus	zinc knuckle (CCHC-type) family protein	High	0.00246708	21	11	10	0.0833	0.4768	AT3G43590.1 [423-432]	0.0006046	1.51	12	0.002586	0.004504	0.02455	AT3G43590.1 1xPhospho [S429(99.6)]	1	1737.89	0.0321808	100	3	3	579.97	579.969	8.1	5.3	7.3	15	10.2	14.6	1.85185	1.92453	2	2.21724	1.78225	1.21263	1.73737	0.290872	0.796908	1	1	1.73737
AT1G20440	nucleus	AtCOR47, COR47, RD17, cold-regulated 47	High	7.60891e-05	27	14	13	0.2075	0.0385	AT1G20440.1 [107-123]	2.34e-05	3.12	53	1.527e-05	1.722e-05	7.587e-07	AT1G20440.1 1xPhospho [S109(100)]	1	2541.18	5.8748e-06	100	3	3	847.731	847.733	54.2	61.5	65.8	133	93.1	93.5	2.45387	1.51382	1.42097	2.93805	1.4019	0.861558	1.73384	0.621982	0.793968	1	1	1.73384
AT2G25190	plasma membrane	PPPDE putative thiol peptidase family protein	High	0.00499544	8	6	2	0.5	0.22	AT2G25190.1 [233-239]	0.001031	2	18	0.004204	0.008041	0.04521	AT2G25190.1 1xPhospho [S233(100)]	0	1255.71	0.0549831	100	2	2	628.357	628.357	121.3	110.3	46.2	135.4	213.1	155.8	1.11624	1.932	3.37229	1.33649	1.78917	2.04468	1.72344	0.207061	0.785294	1	1	1.72344
AT1G47900	plasma membrane	Plant protein of unknown function (DUF869)	High	7.60891e-05	18	9	9	0.3636	0.1474	AT1G47900.1 [784-792]	2.34e-05	3.12	44	1.527e-05	0.0001174	0.0001845	AT1G47900.1 1xPhospho [S789(100)]	0	1509.72	0.000551074	100	2	2	755.366	755.366	487.8	400.5	495.9	693	967.2	1001	1.42066	2.41498	2.01855	1.70097	2.23644	1.22388	1.72043	0.292463	0.782771	1	1	1.72043
AT3G53500	nucleus	RSZ32, RNA-binding (RRM/RBD/RNP motifs) family protein with retrovirus zinc finger-like domain	High	7.60891e-05	67	32	35	0.5238	0.1782	AT3G53500.2 [228-237]	8.614e-05	5.33	21	1.527e-05	0.0003391	1.777e-07	AT3G53500.2 2xPhospho [S230(100); S235(100)]	1	1699.75	1.42359e-06	100	3	3	567.255	567.256	755.8	386.2	581.6	935.8	1075.9	974.1	1.23816	2.78586	1.67486	1.48246	2.5799	1.0155	1.69262	0.46367	0.759257	1	1	1.69262
AT1G25530	plasma membrane	Transmembrane amino acid transporter family protein	High	0.000685579	39	39	0	0.2143		AT1G25530.1 [2-11]	0.0002024		28		0.0006185		AT1G25530.1 2xPhospho [S5(100); S8(100)]	0	1592.77	0.0038355	100	2		796.891		320.2	250.7	235.5	486.8	510.3	522.1	1.5203	2.0355	2.21699	1.82027	1.88502	1.34419	1.68316	0.170511	0.751172	1	1	1.68316
AT4G31580	nucleus	RSZP22, SRZ-22, SRZ22, serine/arginine-rich 22	High	0.000811662	22	12	10	0.2083	0.2628	AT4G31580.1 [137-143]	0.0002273	2.74	24	0.000288	0.0007345	0.001546	AT4G31580.1 1xPhospho [S138(100)]	1	1131.55	0.00467969	100	3	3	377.855	377.855	104.8	100.9	74.8	212.1	139.3	164.4	2.02385	1.38057	2.19786	2.42318	1.27851	1.3326	1.6781	0.372869	0.746825	1	1	1.6781
AT3G23900	nucleus	RNA recognition motif (RRM)-containing protein	High	0.000501451	8	4	4	0.3333	0.0683	AT3G23900.1 [836-844]	0.0003007	2.78	24	4.25e-05	0.001166	0.0004582	AT3G23900.1 1xPhospho [S837(100)]	0	1507.71	0.00279995	100	2	2	754.358	754.358	85.3	43.6	73.4	125	99.1	139.6	1.46542	2.27294	1.90191	1.75456	2.1049	1.15316	1.67087	0.277912	0.7406	1	1	1.67087
AT2G17870	nucleus	ATCSP3, CSP3, cold shock domain protein 3	High	0.000219269	13	6	7	1	0.281	AT2G17870.1 [117-124]	0.000463	3.06	28	1.527e-05	0.002675	0.0002285	AT2G17870.1 1xPhospho [S117(100)]	0	1003.46	0.00144683	100	2	2	502.232	502.232	171	92.4	99.7	248	181.8	234.9	1.45029	1.96753	2.35607	1.73645	1.82207	1.42852	1.66235	0.119497	0.733222	1	1	1.66235
AT5G53800	nucleus	unknown protein; Has 30201 Blast hits to 17322 proteins in 780 species: Archae - 12; Bacteria - 1396; Metazoa - 17338; Fungi - 3422; Plants - 5037; Viruses - 0; Other Eukaryotes - 2996 (source: NCBI BLink).	High	7.60891e-05	21	21	0	1		AT5G53800.1 [2-14]	2.34e-05		31		5.447e-06		AT5G53800.1 1xPhospho [S3(100)]	1	1881.91	1.74429e-05	100	3		627.976		113	54.4	118.6	153.5	140.2	175.4	1.35841	2.57721	1.47892	1.62643	2.38667	0.896693	1.6366	0.43015	0.710702	1	1	1.6366
AT5G63490	golgi	CBS / octicosapeptide/Phox/Bemp1 (PB1) domains-containing protein	High	0.000219269	28	14	14	0.9706	0.516	AT5G63490.2 [389-397]	8.614e-05	2.81	34	1.527e-05	0.0003369	0.0003232	AT5G63490.2 1xPhospho [S391(100)]	0	1429.73	0.00187528	100	3	3	477.249	477.25	380.4	201	311.1	472	499.6	575.6	1.2408	2.48557	1.85021	1.48562	2.30181	1.12181	1.63642	0.348882	0.710539	1	1	1.63642
AT3G26400	cytosol	EIF4B1, eukaryotic translation initiation factor 4B1	High	0.00118575	49	23	26	0.4706	0.3108	AT3G26400.1 [478-485]	0.0003065	2.51	34	0.0003627	0.001414	0.001737	AT3G26400.1 1xPhospho [S480(100)]	0	1157.54	0.00976207	100	2	2	579.274	579.274	291.1	136.7	225.5	351.9	358	385.3	1.20886	2.61887	1.70865	1.44738	2.42526	1.03598	1.63621	0.412014	0.710356	1	1	1.63621
AT2G20810	golgi	GAUT10, LGT4, galacturonosyltransferase 10	High	0.00786633	14	10	4	1	0.2889	AT2G20810.1 [5-11]	0.001559	1.8	8	0.00765	0.01297	0.0911	AT2G20810.1 1xPhospho [S8(100)]	1	1103.52	0.0826244	100	3	2	368.512	552.264	352.2	215.3	325.9	581.9	428.9	576.9	1.65219	1.9921	1.77017	1.97818	1.84483	1.07328	1.6321	0.282045	0.706727	1	1	1.6321
AT5G24290	vacuole	Vacuolar iron transporter (VIT) family protein	High	0.00113787	14	7	7	0.6364	0.1733	AT5G24290.1 [156-163]	0.0003007	2.77	33	0.000388	0.001183	0.002088	AT5G24290.1 1xPhospho [S158(100)]	0	1432.7	0.00804309	100	2	2	716.853	716.853	263.4	147.5	338.3	283.5	411.9	563	1.07631	2.79254	1.6642	1.28868	2.58609	1.00903	1.62793	0.485832	0.703041	1	1	1.62793
AT2G44080	plasma membrane	ARL, ARGOS-like	High	0.000364397	15	8	7	0.4516	0.1097	AT2G44080.1 [55-63]	0.0001014	3.1	31	5.556e-05	0.0003804	0.0005555	AT2G44080.1 1xPhospho [S57(100)]	0	1298.63	0.00216566	100	2	2	649.819	649.819	102.6	48.4	71.1	173.9	98	113.8	1.69493	2.02479	1.60056	2.02936	1.8751	0.970446	1.62497	0.330277	0.700411	1	1	1.62497
AT3G60240	nucleus, mitochondria	CUM2, EIF4G, eukaryotic translation initiation factor 4G	High	7.60891e-05	58	29	29	1	0.6462	AT3G60240.3 [981-990]	2.34e-05	3.42	46	1.527e-05	7.054e-05	2.573e-05	AT3G60240.3 1xPhospho [S983(100)]	0	1395.66	0.000180745	100	3	3	465.891	465.891	181.6	87.8	128.8	223.2	202.7	266.9	1.22907	2.30866	2.0722	1.47158	2.13798	1.25641	1.62199	0.265366	0.697765	1	1	1.62199
AT3G61860	nucleus	ATRSP31, RSP31, RNA-binding (RRM/RBD/RNP motifs) family protein	High	0.000364397	222	100	122	1	0.3862	AT3G61860.1 [213-220]	0.0001457	2.46	17	2.947e-05	0.0004289	0.000381	AT3G61860.1 1xPhospho [S215(100)]	1	1302.6	0.00234824	100	3	3	434.873	434.873	500.3	293	294.2	668.2	612.3	641.8	1.3356	2.08976	2.18151	1.59912	1.93527	1.32268	1.61902	0.177117	0.695125	1	1	1.61902
AT1G72790	plasma membrane	hydroxyproline-rich glycoprotein family protein	High	0.00178671	5	3	2	0.6897	0.1356	AT1G72790.1 [26-32]	0.0004279	1.77	29	0.005084	0.002278	0.05728	AT1G72790.1 1xPhospho [S28(100)]	0	970.492	0.0161899	100	2	2	485.75	485.75	9.8	8	17.1	19.1	15.2	21.2	1.94898	1.9	1.23977	2.33353	1.75953	0.75169	1.61492	0.462328	0.691461	1	1	1.61492
AT1G25280	nucleus	AtTLP10, TLP10, tubby like protein 10	High	0.00610319	9	6	3	0.4706	0.1338	AT1G25280.1 [34-40]	0.001263	1.42	17	0.005522	0.01053	0.06243	AT1G25280.1 1xPhospho [S38(99.7)]	0	1061.5	0.0693157	100	2	2	531.253	531.253	9.4	8.1	6.6	14.7	13.3	15.7	1.56383	1.64198	2.37879	1.87239	1.52058	1.4423	1.61176	0.132261	0.688634	1	1	1.61176
AT5G66210	plasma membrane	CPK28, calcium-dependent protein kinase 28	High	0.000219269	10	5	5	0.5484	0.1115	AT5G66210.2 [505-512]	8.614e-05	2.78	31	0.0001895	0.0003538	0.001055	AT5G66210.2 1xPhospho [S507(100)]	0	1158.57	0.0019895	100	2	2	579.79	579.79	8	2.7	9.6	10.1	7	14.3	1.2625	2.59259	1.48958	1.5116	2.40092	0.903158	1.60523	0.434894	0.682778	1	1	1.60523
AT5G11110	plasma membrane	ATSPS2F, KNS2, SPS1, SPS2F, sucrose phosphate synthase 2F	High	0.0082616	4	2	2	0.8	0.1564	AT5G11110.1 [42-48]	0.001624	2.11	10	0.00294	0.01484	0.02969	AT5G11110.1 1xPhospho [S45(100)]	0	1110.53	0.0925248	100	2	2	555.768	555.77	15.8	14.3	4.4	17	20.3	16	1.07595	1.41958	3.63636	1.28824	1.31463	2.20478	1.60255	0.301212	0.680372	1	1	1.60255
AT5G20830	cytosol	ASUS1, atsus1, SUS1, sucrose synthase 1	High	0.00103732	8	4	4	1	0.5725	AT5G20830.3 [11-17]; AT3G43190.2 [11-17]	0.0003007	2.55	3	0.0002016	0.001284	0.001154	AT5G20830.3 1xPhospho [S13(100)]; AT3G43190.2 1xPhospho [S13(100)]	1	1220.61	0.00707943	100	3	3	407.542	407.542	59.4	44.8	43.4	93.9	101.3	58.6	1.58081	2.26116	1.35023	1.89272	2.09399	0.818666	1.60179	0.39585	0.679687	1	1	1.60179
AT1G48240	plasma membrane	ATNPSN12, NPSN12, novel plant snare 12	High	0.000859208	8	2	6	1	0.5469	AT1G48240.1 [68-79]	0.0002616	1.92	2	0.0001551	0.0009953	0.0009659	AT1G48240.1 1xPhospho [S74(100)]	1	1852.93	0.00585438	100	3	3	618.315	618.315	7.1	6.7	14.4	11	16.6	15.4	1.5493	2.47761	1.06944	1.85499	2.29444	0.648421	1.59928	0.492065	0.677425	1	1	1.59928
AT1G65985	plasma membrane	Plant protein of unknown function (DUF247)	High	0.00118575	12	7	5	1	0.2034	AT1G65985.2 [276-284]	0.0006391	2.36	9	0.0002991	0.004826	0.001567	AT1G65985.2 1xPhospho [S278(100)]	1	1789.96	0.00992	100	3	3	597.324	597.324	53.5	52.3	122.5	98.2	106.8	137.6	1.83551	2.04207	1.12327	2.19768	1.8911	0.681053	1.58994	0.462982	0.668974	1	1	1.58994
AT5G49680	secretory pathway, Golgi ??	KIP, Golgi-body localisation protein domain ;RNA pol II promoter Fmp27 protein domain	High	0.000219269	12	6	6	0.3095	0.0635	AT5G49680.2 [1581-1590]	8.614e-05	2.99	42	1.527e-05	0.0002267	0.0002827	AT5G49680.2 1xPhospho [S1583(100)]	0	1319.6	0.00117938	100	2	2	660.307	660.307	108.5	67.5	84.2	112.6	159.8	185	1.03779	2.36741	2.19715	1.24255	2.19239	1.33217	1.58903	0.302782	0.668151	1	1	1.58903
AT3G56990	nucleus	EDA7, embryo sac development arrest 7	High	7.60891e-05	22	11	11	1	0.7238	AT3G56990.1 [465-475]	2.34e-05	5.72	60	1.527e-05	1.42e-06	4.607e-09	AT3G56990.1 1xPhospho [S470(100)]	0	1824.84	4.04973e-08	100	3	3	608.953	608.953	71.7	50.7	103.3	129.2	95.4	146.2	1.80195	1.88166	1.4153	2.15749	1.74255	0.858116	1.58605	0.383173	0.66544	1	1	1.58605
AT4G08180	nucleus	ORP1C, OSBP(oxysterol binding protein)-related protein 1C	High	0.0089385	12	7	5	0.125	0.0904	AT4G08180.4 [383-389]	0.001762	1.77	24	0.002402	0.01703	0.0227	AT4G08180.4 1xPhospho [S386(99.6)]	0	1006.46	0.103547	100	2	2	503.732	503.732	43.1	27.2	27.7	58.2	53.4	60.3	1.35035	1.96324	2.1769	1.61678	1.81809	1.31989	1.58492	0.1447	0.664411	1	1	1.58492
AT4G28200	nucleus	FUNCTIONS IN: molecular_function unknown; INVOLVED IN: RNA processing; LOCATED IN: intracellular; EXPRESSED IN: 22 plant structures; EXPRESSED DURING: 13 growth stages; CONTAINS InterPro DOMAIN/s: RNA-processing protein, HAT helix (InterPro:IPR003107), U3 small nucleolar RNA-associated protein 6 (InterPro:IPR013949); Has 492 Blast hits to 480 proteins in 206 species: Archae - 0; Bacteria - 2; Met…	High	0.000219269	17	9	8	0.2778	0.044	AT4G28200.1 [466-475]	8.166e-05	2.73	36	1.527e-05	0.0001782	0.0002486	AT4G28200.1 1xPhospho [S472(100)]	0	1573.79	0.000888433	100	2	2	787.4	787.398	147.7	113.4	166.6	265.2	209.7	240.2	1.79553	1.84921	1.44178	2.14981	1.71249	0.874172	1.57882	0.37426	0.658851	1	1	1.57882
AT3G25070	plasma membrane	RIN4, RPM1 interacting protein 4	High	0.00151122	22	11	11	0.1429	0.2616	AT3G25070.2 [92-99]	0.001216	2.79	14	0.000388	0.009677	0.002115	AT3G25070.2 1xPhospho [S92(100)]	1	1515.78	0.0141924	100	3	3	505.932	505.932	202.8	106	118	188.1	248.6	281.3	0.927515	2.34528	2.3839	1.11052	2.1719	1.4454	1.57594	0.313268	0.656211	1	1	1.57594
AT5G13960	nucleus	KYP, SDG33, SUVH4, SU(VAR)3-9 homolog 4	High	7.60891e-05	29	14	15	1	0.5775	AT5G13960.1 [62-71]	2.34e-05	3.29	50	1.527e-05	2.697e-05	2.181e-05	AT5G13960.1 1xPhospho [S69(100)]	0	1641.78	0.000104855	100	3	3	547.931	547.931	11.8	7.7	12	19.2	14.9	19.5	1.62712	1.93506	1.625	1.94816	1.79201	0.985263	1.57514	0.298366	0.655484	1	1	1.57514
AT1G16610	nucleus	RNPS1, SR45, arginine/serine-rich 45	High	0.000630332	10	2	8	1	0.1371	AT1G16610.3 [287-296]	0.0003007	1.97	2	5.556e-05	0.001174	0.0006057	AT1G16610.3 1xPhospho [S289(100)]	2	1481.76	0.00367042	100	3	3	494.591	494.591	24.3	18.7	11.3	50.3	21.4	22	2.06996	1.14439	1.9469	2.47838	1.05978	1.18044	1.57287	0.454095	0.653396	1	1	1.57287
AT1G23170	cytosol	Protein of unknown function DUF2359, transmembrane	High	7.60891e-05	16	8	8	0.5238	0.2751	AT1G23170.2 [89-100]	2.34e-05	3.09	63	1.527e-05	3.201e-06	8.022e-06	AT1G23170.2 1xPhospho [S96(100)]	0	1459.63	9.62124e-06	100	2	2	730.317	730.317	9.1	6.4	8.5	12.2	15.5	12.2	1.34066	2.42188	1.43529	1.60518	2.24283	0.870241	1.57275	0.396563	0.65329	1	1	1.57275
AT3G13360	nucleus	WIP3, WPP domain interacting protein 3	High	0.000973607	21	9	12	1	0.5654	AT3G13360.2 [239-249]	0.0003434	2.14	5	0.0001793	0.001745	0.001023	AT3G13360.2 1xPhospho [S241(100)]	2	1827.94	0.00621903	100	3	3	609.984	609.984	128.9	84.9	102.5	135.8	211.3	188.8	1.05353	2.48881	1.84195	1.2614	2.30481	1.1168	1.56101	0.374239	0.642476	1	1	1.56101
AT5G24030	plasma membrane	SLAH3, SLAC1 homologue 3	High	7.60891e-05	19	10	9	0.2174	0.1102	AT5G24030.1 [599-610]	2.34e-05	3.63	69	1.527e-05	5.395e-06	4.724e-06	AT5G24030.1 1xPhospho [S601(99.8)]	0	1947.98	1.72394e-05	100	2	2	974.496	974.496	32.5	30.7	21.4	37.4	55.1	57.9	1.15077	1.79479	2.70561	1.37783	1.6621	1.64045	1.56013	0.0913637	0.641663	1	1	1.56013
AT3G20250	cytosol,nucleus	APUM5, PUM5, pumilio 5	High	7.60891e-05	6	3	3	0.7625	0.0728	AT3G20250.2 [92-103]	2.34e-05	4.26	80	1.527e-05	5.094e-07	9.949e-07	AT3G20250.2 1xPhospho [S98(100)]	0	1776.79	1.22676e-06	100	2	2	888.899	888.899	15	14.7	8	18.4	21.2	24.6	1.22667	1.44218	3.075	1.4687	1.33556	1.86442	1.55623	0.158819	0.638051	1	1	1.55623
AT3G55005	cytosol	TON1B, tonneau 1b (TON1b)	High	0.000219269	13	6	7	0.48	0.1386	AT3G55005.1 [247-257]	0.0002024	2.67	25	1.527e-05	0.0006506	0.0002128	AT3G55005.1 1xPhospho [T249(99.7)]	1	1733.75	0.00135329	100	2	2	867.38	867.379	14.8	10.7	24.3	17.9	26.1	38.2	1.20946	2.43925	1.57202	1.4481	2.25892	0.953138	1.55338	0.380605	0.635415	1	1	1.55338
AT1G17210	nucleus	ATILP1, ILP1, IAP-like protein 1	High	0.000219269	81	38	43	0.225	0.0641	AT1G17210.1 [461-470]	8.614e-05	2.34	40	6.762e-05	0.0002082	0.0007113	AT1G17210.1 1xPhospho [S465(100)]	0	1340.6	0.00106661	100	2	2	670.807	670.807	53.4	44.8	32.2	64.8	90	71.3	1.21348	2.00893	2.21429	1.45291	1.86041	1.34256	1.55196	0.15748	0.634091	1	1	1.55196
AT4G09980	nucleus	EMB1691, Methyltransferase MT-A70 family protein	High	7.60891e-05	24	12	12	1	0.6667	AT4G09980.1 [155-163]	0.0001719	2.58	13	1.527e-05	0.0005135	7.309e-05	AT4G09980.1 1xPhospho [S160(100)]	1	1540.78	0.000493616	100	3	3	514.265	514.265	326.1	200.8	257.7	447.8	416.3	462.1	1.3732	2.07321	1.79317	1.64414	1.91994	1.08723	1.55044	0.244906	0.632673	1	1	1.55044
AT4G30440	golgi	GAE1, UDP-D-glucuronate 4-epimerase 1	High	7.60891e-05	21	21	0	0.2195		AT4G30440.1 [2-15]	2.34e-05		41		3.572e-05		AT4G30440.1 1xPhospho [T12(100)]	0	2055.05	0.000143725	100	3		685.688		55.1	89.7	60.6	92	129.8	128.1	1.66969	1.44705	2.11386	1.99914	1.34007	1.28167	1.54029	0.230042	0.623202	1	1	1.54029
AT3G61370	nucleus	Protein of unknown function (DUF3245)	High	7.60891e-05	29	14	15	0.7719	0.4132	AT3G61370.1 [98-112]	2.34e-05	4.38	57	1.527e-05	1.194e-05	1.293e-06	AT3G61370.1 1xPhospho [S103(100)]	0	2150.87	9.84991e-06	100	2	3	1075.94	717.627	40.8	30.1	56.4	52.5	69.3	87.9	1.28676	2.30233	1.55851	1.54066	2.13211	0.94495	1.53924	0.342706	0.622218	1	1	1.53924
AT3G01460	nucleus	ATMBD9, MBD9, methyl-CPG-binding domain 9	High	0.000364397	11	10	1	1	0.0635	AT3G01460.1 [1524-1554]	0.0001457	2.52	8	2.947e-05	0.0004483	0.0004028	AT3G01460.1 2xPhospho [S1525(98.8); T1529(96.6)]	1	3918.95	0.00248116	100	4	4	980.494	980.494	9.2	13.5	3.8	10	16.1	13.8	1.08696	1.19259	3.63158	1.30142	1.10442	2.20188	1.53591	0.337808	0.619094	1	1	1.53591
AT3G08510	plasma membrane	ATPLC2, PLC2, phospholipase C 2	High	7.60891e-05	3	1	2	1	0.7698	AT3G08510.2 [285-307]	0.0016	5.43	9	1.527e-05	0.01436	1.274e-07	AT3G08510.2 1xPhospho [S287(100)]	2	3594.59	1.02855e-06	100	4	4	899.405	899.405	7.1	11.3	8	11.3	14.4	19.9	1.59155	1.27434	2.4875	1.90558	1.18012	1.50821	1.5313	0.209738	0.614761	1	1	1.5313
AT4G26630	nucleus	DEK domain-containing chromatin associated protein	High	0.000219269	11	5	6	1	0.6006	AT4G26630.1 [571-584]	0.001247	3.23	13	1.527e-05	0.01011	0.0002536	AT4G26630.1 2xPhospho [S573(100); S577(100)]	1	2525.13	0.00159925	100	3	4	842.381	632.038	7.5	4.1	9.7	10.8	9.1	12.6	1.44	2.21951	1.29897	1.72413	2.05542	0.787585	1.52238	0.37964	0.606327	1	1	1.52238
AT4G01090	nucleus	Protein of unknown function (DUF3133)	High	0.000630332	10	5	5	0.35	0.2334	AT4G01090.1 [301-308]	0.0001952	2.87	40	0.000331	0.0005474	0.001712	AT4G01090.1 1xPhospho [S303(100)]	0	1113.55	0.00332503	100	2	2	557.279	557.279	67.1	45.3	48.2	84.1	87	101	1.25335	1.92053	2.09544	1.50065	1.77855	1.2705	1.51656	0.146877	0.600807	1	1	1.51656
AT2G46610	nucleus	RNA-binding (RRM/RBD/RNP motifs) family protein	High	0.0021659	15	4	11	0.2	0.121	AT2G46610.1 [218-224]; AT3G61860.1 [191-197]; [232-238]	0.003407	2.48	5	0.0004904	0.03843	0.002782	AT2G46610.1 1xPhospho [S218(100)]; AT3G61860.1 1xPhospho [S191(100)]; 1xPhospho [S232(100)]	1	1159.55	0.0198498	100	3	3	387.187	387.187	40.8	32.5	35.2	60.9	59.3	62.1	1.49265	1.82462	1.7642	1.78716	1.68972	1.06967	1.51552	0.224693	0.599809	1	1	1.51552
AT1G26170	cytosol,nucleus	ARM repeat superfamily protein	High	7.60891e-05	29	14	15	0.3256	0.0334	AT1G26170.1 [296-316]	2.34e-05	6.28	43	1.527e-05	5.033e-06	6.32e-12	AT1G26170.1 1xPhospho [S311(100)]	1	2833.21	6.5541e-11	100	4	4	709.058	709.059	24.4	31.1	16	39	36.2	40.9	1.59836	1.16399	2.55625	1.91373	1.07793	1.54989	1.51385	0.241946	0.598226	1	1	1.51385
AT2G45070	endoplasmic reticulum	SEC61 BETA, Preprotein translocase Sec, Sec61-beta subunit protein	High	7.60891e-05	73	28	45	0.4324	0.1964	AT2G45070.3 [10-20]	2.34e-05	3.36	37	1.527e-05	2.667e-06	2.306e-06	AT2G45070.3 1xPhospho [S17(100)]	1	1403.67	7.81842e-06	100	3	3	468.561	468.561	363.2	148.4	180.2	283	336.2	444.6	0.779185	2.2655	2.46726	0.932926	2.09801	1.49594	1.50896	0.336394	0.593553	1	1	1.50896
AT4G39680	nucleus	SAP domain-containing protein	High	7.60891e-05	120	67	53	0.2167	0.0189	AT4G39680.1 [434-444]	2.34e-05	4.23	60	1.527e-05	1.986e-05	2.197e-07	AT4G39680.1 1xPhospho [S436(100)]	0	1645.77	1.75194e-06	100	2	3	823.392	549.262	1676.5	891.3	1187.4	1569.7	2207.8	2157.8	0.936296	2.47706	1.81725	1.12104	2.29393	1.10183	1.5056	0.394204	0.590335	1	1	1.5056
AT3G53030	nucleus	SRPK4, ser/arg-rich protein kinase 4	High	0.000219269	16	8	8	1	0.5393	AT3G53030.1 [248-256]	8.614e-05	2.8	36	2.947e-05	0.0002244	0.000392	AT3G53030.1 1xPhospho [S251(100)]	0	1352.73	0.00116196	100	2	2	676.872	676.871	188.9	159.5	157.5	240.9	309	310.2	1.27528	1.9373	1.96952	1.5269	1.79408	1.19415	1.50504	0.173528	0.589807	1	1	1.50504
AT3G19370	nucleus	Plant protein of unknown function (DUF869)	High	0.00205018	7	3	4	0.6923	0.1033	AT3G19370.1 [265-275]	0.000463	2.13	13	0.0004904	0.00265	0.002784	AT3G19370.1 1xPhospho [S267(100)]	1	1817.89	0.0189161	100	3	3	606.635	606.635	74.7	62.7	53.2	101.5	111	109.5	1.35877	1.77033	2.05827	1.62687	1.63945	1.24796	1.50476	0.128451	0.589534	1	1	1.50476
AT1G12760	nucleus	Zinc finger, C3HC4 type (RING finger) family protein	High	0.00113787	53	40	13	0.0625	0.1034	AT1G12760.1 [164-171]	0.0003007	1.45	16	0.002064	0.001276	0.01819	AT1G12760.1 1xPhospho [T168(99.6)]	0	1183.59	0.00873355	100	3	2	395.203	592.3	146.6	137.3	129.5	220.3	240.2	232.6	1.50273	1.74945	1.79614	1.79923	1.62012	1.08903	1.50279	0.213246	0.587645	1	1	1.50279
AT5G48800	plasma membrane	Phototropic-responsive NPH3 family protein	High	7.60891e-05	14	7	7	0.1273	0.1317	AT5G48800.1 [510-522]	2.34e-05	4.63	55	1.527e-05	7.149e-07	2.74e-08	AT5G48800.1 1xPhospho [S520(100)]	0	1814.95	2.30437e-07	100	3	3	605.655	605.655	87.2	108.1	61.7	150.8	135.6	129.8	1.72936	1.25439	2.10373	2.07058	1.16166	1.27552	1.50259	0.285891	0.587447	1	1	1.50259
AT5G41600	endoplasmic reticulum	BTI3, RTNLB4, VIRB2-interacting protein 3	High	7.60891e-05	41	22	19	0.0606	0.0772	AT5G41600.1 [37-46]	2.34e-05	2.72	33	1.527e-05	6.452e-05	0.0002504	AT5G41600.1 1xPhospho [S37(100)]	0	1542.75	0.000279886	100	3	3	514.92	514.92	663.7	554.3	612.1	1046.7	923.8	1084.8	1.57707	1.66661	1.77226	1.88824	1.54339	1.07455	1.50206	0.235799	0.586943	1	1	1.50206
AT1G65030	nucleus	Transducin/WD40 repeat-like superfamily protein	High	0.000685579	34	17	17	1	0.9442	AT1G65030.1 [337-345]	0.0002024	2.51	41	0.0002107	0.0006791	0.001164	AT1G65030.1 1xPhospho [S344(100)]	0	1397.53	0.00428271	100	2	2	699.27	699.269	44.3	24.1	56.1	60.7	52	79.7	1.3702	2.15768	1.42068	1.64056	1.99816	0.861379	1.50003	0.335598	0.584993	1	1	1.50003
AT2G27860	cytosol	AXS1, UDP-D-apiose/UDP-D-xylose synthase 1	High	7.60891e-05	13	6	7	0.3958	0.1108	AT2G27860.1 [312-328]	2.34e-05	3.97	48	1.527e-05	2.147e-06	1.454e-08	AT2G27860.1 1xPhospho [S320(100)]	0	2200.12	1.24119e-07	100	3	3	734.043	734.044	7.8	11.4	6.2	11.2	16.2	14.8	1.4359	1.42105	2.3871	1.71921	1.31599	1.44733	1.49418	0.118733	0.579355	1	1	1.49418
AT4G38600	nucleus	KAK, UPL3, HEAT repeat ;HECT-domain (ubiquitin-transferase)	High	7.60891e-05	34	17	17	0.0857		AT4G38600.3 [686-701]	2.34e-05	5.4	35	1.527e-05	9.035e-05	2.799e-09	AT4G38600.3 1xPhospho [S688(99.7)]	1	2258.05	2.49192e-08	100	3	3	753.353	753.354	16.6	11.6	19.1	21.1	23	35.4	1.27108	1.98276	1.8534	1.52188	1.83617	1.12375	1.49393	0.206134	0.579116	1	1	1.49393
AT4G23630	plasma membrane	BTI1, RTNLB1, VIRB2-interacting protein 1	High	7.60891e-05	157	82	75	0.0556		AT4G23630.2 [34-53]	2.34e-05	5.35	36	1.527e-05	1.276e-06	5.149e-10	AT4G23630.2 1xPhospho [S41(99)]	0	2601.1	4.77334e-09	100	3	3	867.706	867.706	12.6	5.9	9.1	10.4	13.1	21.3	0.825397	2.22034	2.34066	0.988255	2.05619	1.41918	1.48787	0.310194	0.573253	1	1	1.48787
AT4G31480	golgi	Coatomer, beta subunit	High	0.000973607	8	4	4	0.4815	0.1577	AT4G31480.3 [386-393]	0.0003007	2.79	27	0.0001895	0.001196	0.001053	AT4G31480.3 1xPhospho [S388(100)]	0	1429.73	0.0064106	100	2	2	715.371	715.371	43.7	33.1	53.8	75.7	54.6	76.4	1.73227	1.64955	1.42007	2.07406	1.5276	0.861014	1.48756	0.350748	0.572944	1	1	1.48756
AT5G58220	peroxisome	TTL, transthyretin-like protein	High	7.60891e-05	20	13	7	0.1714	0.0372	AT5G58220.1 [164-182]	2.34e-05	5.37	35	1.527e-05	2.592e-06	2.383e-09	AT5G58220.1 1xPhospho [S173(99.6)]	0	2558.28	2.13061e-08	100	3	4	853.43	640.326	13.5	17.1	6.3	21.8	17.7	16.3	1.61481	1.03509	2.5873	1.93343	0.958564	1.56872	1.48691	0.284378	0.572314	1	1	1.48691
AT1G22770	nucleus	FB, GI, gigantea protein (GI)	High	7.60891e-05	14	7	7	0.1639	0.059	AT1G22770.1 [164-175]	2.34e-05	2.88	61	1.527e-05	1.247e-05	3.457e-05	AT1G22770.1 1xPhospho [S169(99.8)]	0	1700.85	4.40783e-05	100	2	2	850.934	850.93	26.8	23.4	18.3	34.5	40.1	40.1	1.28731	1.71368	2.19126	1.54131	1.58698	1.32859	1.48563	0.0796173	0.571075	1	1	1.48563
AT1G50660	nucleus	unknown protein; INVOLVED IN: biological_process unknown; LOCATED IN: chloroplast; EXPRESSED IN: 22 plant structures; EXPRESSED DURING: 13 growth stages; BEST Arabidopsis thaliana protein match is: unknown protein (TAIR:AT3G20350.1); Has 21445 Blast hits to 15134 proteins in 1325 species: Archae - 461; Bacteria - 2309; Metazoa - 11052; Fungi - 1737; Plants - 1035; Viruses - 42; Other Eukaryotes -…	High	0.00453745	5	2	3	1	0.5634	AT1G50660.1 [62-70]	0.0009258	1.42	7	0.003409	0.007452	0.03583	AT1G50660.1 2xPhospho [S62(100); T66(100)]	0	1658.87	0.0513852	100	3	3	553.628	553.628	12.2	9.5	4.7	14.1	16.8	11	1.15574	1.76842	2.34043	1.38378	1.63768	1.41904	1.48016	0.0794136	0.565758	1	1	1.48016
AT2G44430	nucleus	DNA-binding bromodomain-containing protein	High	0.00113787	11	6	5	0.2727	0.0323	AT2G44430.1 [475-482]	0.0002971	2.48	22	0.0004838	0.001132	0.002677	AT2G44430.1 1xPhospho [S479(100)]	0	1502.74	0.00764685	100	2	2	751.875	751.873	21.7	17.1	19.7	29.3	29.6	39.5	1.35023	1.73099	2.00508	1.61664	1.60302	1.21571	1.47846	0.131433	0.564093	1	1	1.47846
AT1G50140	mitochondrion	P-loop containing nucleoside triphosphate hydrolases superfamily protein	High	7.60891e-05	34	17	17	0.7872	0.6108	AT1G50140.3 [290-298]	8.166e-05	3.16	47	1.527e-05	0.0001691	7.08e-05	AT1G50140.3 1xPhospho [T293(100)]	0	1372.58	0.000478813	100	2	2	686.796	686.796	28.2	19.1	22.4	29.1	40.6	45.3	1.03191	2.12565	2.02232	1.23552	1.9685	1.22617	1.47673	0.245902	0.562407	1	1	1.47673
AT5G55660	nucleus	DEK domain-containing chromatin associated protein	High	0.00722683	4	1	3	0.6667	0.4529	AT5G55660.1 [254-264]	0.002149	1.7	3	0.001273	0.02105	0.00874	AT5G55660.1 1xPhospho [S260(100)]	1	2121.99	0.0790894	100	3	3	708.001	708.001	12.7	7.3	9.3	15.9	14.2	17.3	1.25197	1.94521	1.86022	1.49899	1.8014	1.12788	1.47609	0.194765	0.56178	1	1	1.47609
AT4G17140	golgi	pleckstrin homology (PH) domain-containing protein	High	7.60891e-05	17	10	7	0.3846	0.0257	AT4G17140.3 [4006-4018]	0.0002448	2.72	13	1.527e-05	0.0008335	5.466e-05	AT4G17140.3 1xPhospho [S4012(100)]	1	2136.1	0.000373486	100	3	3	712.706	712.706	70.4	57	59.3	79.7	109.7	125.6	1.1321	1.92456	2.11804	1.35548	1.78228	1.2842	1.47399	0.155513	0.559723	1	1	1.47399
AT5G45510	golgi	Leucine-rich repeat (LRR) family protein	High	7.60891e-05	86	38	48	0.2973	0.0823	AT5G45510.1 [443-456]	2.34e-05	5.83	74	1.527e-05	1.746e-08	7.377e-12	AT5G45510.1 1xPhospho [S454(100)]	0	1986.91	7.60574e-11	100	3	3	662.974	662.974	61.4	61.5	54	74.7	116.8	107.1	1.21661	1.89919	1.98333	1.45666	1.75878	1.20253	1.47266	0.160776	0.55842	1	1	1.47266
AT1G52380	nucleus	NUP50 (Nucleoporin 50 kDa) protein	High	7.60891e-05	30	17	13	0.2222	0.0684	AT1G52380.4 [424-440]	2.34e-05	3.8	27	1.527e-05	6.498e-05	3.934e-06	AT1G52380.4 2xPhospho [T430(100); S434(100)]	1	2361.14	2.91217e-05	100	3	3	787.718	787.72	210.6	189.1	113.1	258.6	299.8	274.9	1.22792	1.5854	2.43059	1.4702	1.4682	1.47371	1.4707	0.00161042	0.556504	1	1	1.4707
AT4G16340	golgi	SPK1, guanyl-nucleotide exchange factors;GTPase binding;GTP binding	High	7.60891e-05	14	7	7	0.1837	0.0694	AT4G16340.1 [1104-1113]	2.34e-05	2.45	49	1.527e-05	3.466e-05	0.0001736	AT4G16340.1 1xPhospho [S1111(100)]	0	1369.67	0.000138781	100	3	3	457.228	457.228	79.4	60.1	44.6	85.1	98.4	118.1	1.07179	1.63727	2.64798	1.28326	1.51623	1.60551	1.46833	0.0960586	0.554181	1	1	1.46833
AT1G72200	plasma membrane	RING/U-box superfamily protein	High	0.000859208	12	6	6	0.7317	0.2811	AT1G72200.1 [221-228]	0.0002448	2.49	41	0.000288	0.0008525	0.00148	AT1G72200.1 1xPhospho [S224(100)]	0	1111.53	0.00555435	100	2	2	556.271	556.271	36.3	37.7	21.9	44.8	55	56.8	1.23416	1.45889	2.59361	1.47767	1.35103	1.57255	1.46708	0.0641645	0.55295	1	1	1.46708
AT1G22500	plasma membrane	RING/U-box superfamily protein	High	0.00232448	6	3	3	0.9167	0.2913	AT1G22500.1 [289-296]	0.0009695	2.3	12	0.0005957	0.007731	0.003627	AT1G22500.1 1xPhospho [S291(100)]	0	1330.7	0.0277862	100	2	2	665.855	665.855	37.1	31.8	32.5	46.4	58.8	63.7	1.25067	1.84906	1.96	1.49744	1.71236	1.18838	1.46606	0.152071	0.551944	1	1	1.46606
AT5G13260	cytosol	unknown protein; BEST Arabidopsis thaliana protein match is: unknown protein (TAIR:AT3G48860.2); Has 30201 Blast hits to 17322 proteins in 780 species: Archae - 12; Bacteria - 1396; Metazoa - 17338; Fungi - 3422; Plants - 5037; Viruses - 0; Other Eukaryotes - 2996 (source: NCBI BLink).	High	0.000161397	42	24	18	0.3429	0.018	AT5G13260.1 [40-50]	4.338e-05	2.78	35	6.762e-05	0.0001449	0.0007049	AT5G13260.1 1xPhospho [S42(99.7)]	0	1707.84	0.000699004	100	2	3	854.424	569.951	27.9	23.6	20.6	8.1	22.1	30.1	0.290323	0.936441	1.46117	0.347606	0.86721	0.885927	0.700248	0.176404	-0.514063	1	1	0.700248
AT4G24100	plasma membrane	Protein kinase superfamily protein	High	7.60891e-05	23	12	11	0.209	0.074	AT4G24100.4 [526-536]	2.34e-05	3.38	67	1.527e-05	4.329e-06	5.464e-05	AT4G24100.4 1xPhospho [S532(100)]	0	1612.87	1.34721e-05	100	2	2	806.94	806.94	278.9	335.6	220.1	158.2	249.1	265.9	0.567228	0.742253	1.20809	0.679148	0.687378	0.732482	0.699669	0.0165776	-0.515255	1	1	0.699669
AT5G58700	plasma membrane	ATPLC4, PLC4, phosphatidylinositol-speciwc phospholipase C4	High	7.60891e-05	12	6	6	0.8621	0.5042	AT5G58700.1 [277-301]	2.34e-05	7.06	58	1.527e-05	1.583e-05	6.23e-11	AT5G58700.1 1xPhospho [S280(100)]	2	3802.91	6.1085e-10	100	4	4	951.484	951.484	188.5	185.4	115.5	65.1	177.7	151	0.345358	0.958468	1.30736	0.4135	0.887609	0.792673	0.697927	0.14483	-0.518851	1	1	0.697927
AT3G07020	plasma membrane	UDP-Glycosyltransferase superfamily protein	High	7.60891e-05	20	10	10	0.8033	0.5342	AT3G07020.1 [80-93]	2.34e-05	5.11	61	1.527e-05	8.825e-07	9.082e-09	AT3G07020.1 1xPhospho [T82(100)]	0	2077.99	7.84966e-08	100	3	3	693.336	693.336	113	122.9	89.3	63.1	103.3	94.5	0.558407	0.840521	1.05823	0.668586	0.778381	0.641622	0.696196	0.0418231	-0.522434	1	1	0.696196
AT5G52040	nucleus	ATRSP41, RNA-binding (RRM/RBD/RNP motifs) family protein	High	7.60891e-05	14	6	8	1	0.1702	AT5G52040.2 [201-215]; AT5G52040.1 [201-215]	0.0003323	3.29	1	1.527e-05	0.001658	9.4e-06	AT5G52040.2 2xPhospho [S202(100); S210(100)]; AT5G52040.1 2xPhospho [S202(100); S210(100)]	1	2117	6.80065e-05	100	3	3	706.337	706.337	40.8	33.8	37.4	26.7	33.9	23.1	0.654412	1.00296	0.617647	0.783533	0.92881	0.374489	0.695611	0.165947	-0.523648	1	1	0.695611
AT2G20190	golgi	ATCLASP, CLASP, CLIP-associated protein	High	0.00139719	13	5	8	0.1613	0.065	AT2G20190.1 [511-517]	0.0003615	2	31	0.001967	0.001903	0.01705	AT2G20190.1 1xPhospho [S513(100)]	0	1062.53	0.0134382	100	2	2	531.769	531.769	21	25.1	19.2	17.9	12.8	18.8	0.852381	0.50996	0.979167	1.02056	0.472259	0.593684	0.695502	0.166268	-0.523873	1	1	0.695502
AT1G28280	nucleus	VQ motif-containing protein	High	7.60891e-05	44	22	22	0.7636	0.5189	AT1G28280.1 [9-18]	2.34e-05	2.91	55	1.527e-05	2.155e-05	0.0002308	AT1G28280.1 1xPhospho [S16(100)]	0	1406.72	8.13803e-05	100	2	2	703.866	703.865	324.9	300.1	211.4	78.9	278.2	324.3	0.242844	0.927024	1.53406	0.290759	0.858489	0.930124	0.693124	0.202242	-0.528814	1	1	0.693124
AT5G01550	plasma membrane	LECRKA4.2, lectin receptor kinase a4.1	High	7.60891e-05	6	3	3	0.1458	0.1024	AT5G01550.1 [685-696]	2.34e-05	2.93	48	1.527e-05	1.101e-05	2.177e-05	AT5G01550.1 1xPhospho [S691(100)]	0	1533.75	3.84417e-05	100	2	2	767.38	767.38	76.1	32.9	25.9	23.2	29	38.2	0.304862	0.881459	1.4749	0.365014	0.816293	0.894257	0.691855	0.164963	-0.531459	1	1	0.691855
AT5G36880	plastid	ACS, acetyl-CoA synthetase	High	7.60891e-05	43	21	22	0.45	0.1218	AT5G36880.2 [58-71]	2.34e-05	5.5	40	1.527e-05	3.047e-06	1.645e-10	AT5G36880.2 1xPhospho [S61(100)]	0	1981.98	1.56969e-09	100	4	4	496.251	496.251	509.1	505.5	349.9	160.4	438.2	513.4	0.315066	0.866864	1.46728	0.377231	0.802777	0.889633	0.68988	0.158323	-0.535582	1	1	0.68988
AT1G54170	nucleus	CID3, CTC-interacting domain 3	High	7.60891e-05	27	11	16	0.1092	0.0484	AT1G54170.1 [438-465]	2.34e-05	9.1	119	1.527e-05	8.901e-12	1.554e-16	AT1G54170.1 1xPhospho [S454(100)]	0	3246.58	2.10455e-15	100	3	4	1082.86	812.401	24.9	36.7	19	8	27	31.1	0.321285	0.735695	1.63684	0.384678	0.681305	0.992443	0.686142	0.175463	-0.543421	1	1	0.686142
AT4G30160	cytosol	ATVLN4, VLN4, villin 4	High	0.000859208	41	25	16	0.5862	0.228	AT4G30160.2 [782-789]	0.0002564	1.93	29	0.001338	0.0009096	0.009183	AT4G30160.2 1xPhospho [S784(100)]	0	1251.53	0.00598831	100	2	2	626.268	626.268	221.2	232.4	161.9	70.7	205.5	227.1	0.31962	0.884251	1.40272	0.382684	0.818879	0.85049	0.684018	0.150943	-0.547895	1	1	0.684018
AT4G22590	plastid	Haloacid dehalogenase-like hydrolase (HAD) superfamily protein	High	7.60891e-05	8	4	4	0.34	0.1269	AT4G22590.1 [8-21]	2.34e-05	3.86	50	1.527e-05	8.484e-06	1.055e-06	AT4G22590.1 1xPhospho [T17(100)]	0	1981.07	8.09881e-06	100	3	3	661.027	661.029	19	15.7	12.5	10.5	12.2	13.6	0.552632	0.77707	1.088	0.661671	0.719621	0.659672	0.680321	0.0196585	-0.555712	1	1	0.680321
AT1G64340	nucleus	unknown protein; BEST Arabidopsis thaliana protein match is: unknown protein (TAIR:AT5G41810.1); Has 30201 Blast hits to 17322 proteins in 780 species: Archae - 12; Bacteria - 1396; Metazoa - 17338; Fungi - 3422; Plants - 5037; Viruses - 0; Other Eukaryotes - 2996 (source: NCBI BLink).	High	0.00788546	4	0	4		0.0052	AT1G64340.1 [152-173]		1.92		0.001378		0.009573	AT1G64340.1 1xPhospho [T172(96.1)]	0	2811.33	0.0866844	100		3		937.787	27.9	40	25.4	9.8	35	33.9	0.351254	0.875	1.33465	0.42056	0.810311	0.809217	0.680029	0.129735	-0.556331	1	1	0.680029
AT4G39150	cytosol	DNAJ heat shock N-terminal domain-containing protein	High	7.60891e-05	24	12	12	1	0.4101	AT4G39150.1 [322-334]	2.34e-05	3.95	22	1.527e-05	0.0001053	2.772e-06	AT4G39150.1 1xPhospho [S324(100)]	1	2066.03	2.07204e-05	100	3	3	689.351	689.349	204.4	285.5	193.5	118.6	195	226.9	0.580235	0.683012	1.17261	0.694721	0.632517	0.710972	0.679403	0.0239078	-0.55766	1	1	0.679403
AT1G59610	plasma membrane	ADL3, CF1, DL3, DRP2B, dynamin-like 3	High	0.00113787	6	3	3	1	0.2638	AT1G59610.1 [873-881]; AT1G10290.1 [867-875]	0.0003007	2.54	5	0.000388	0.001174	0.001958	AT1G59610.1 1xPhospho [S879(100)]; AT1G10290.1 1xPhospho [S873(100)]	1	1285.6	0.00794962	100	3	3	429.205	429.205	79.4	59.5	77.6	41.4	59.2	62.6	0.521411	0.994958	0.806701	0.62429	0.921401	0.489116	0.678269	0.127675	-0.560071	1	1	0.678269
AT3G19615	nucleus	unknown protein; FUNCTIONS IN: molecular_function unknown; INVOLVED IN: biological_process unknown; LOCATED IN: cellular_component unknown; Has 10 Blast hits to 10 proteins in 5 species: Archae - 0; Bacteria - 0; Metazoa - 0; Fungi - 0; Plants - 10; Viruses - 0; Other Eukaryotes - 0 (source: NCBI BLink).	High	0.000811662	11	6	5	0.6389	0.3269	AT3G19615.1 [25-32]	0.0002356	2.6	36	0.000388	0.000772	0.001856	AT3G19615.1 1xPhospho [S27(100)]	0	1101.55	0.00496589	100	2	2	551.278	551.278	194.8	89.3	82.5	59.3	99.5	85.7	0.304415	1.11422	1.03879	0.364479	1.03185	0.629833	0.675387	0.193994	-0.566215	1	1	0.675387
AT2G20960	nucleus	pEARLI4, Arabidopsis phospholipase-like protein (PEARLI 4) family	High	0.000219269	12	6	6	1	0.199	AT2G20960.1 [393-406]	0.0001314	2.01	10	1.527e-05	0.0004152	0.0002306	AT2G20960.1 1xPhospho [S400(100)]	2	2111.08	0.00146303	100	4	4	528.526	528.526	78.2	52.7	47.6	25.2	56	51.3	0.322251	1.06262	1.07773	0.385834	0.984059	0.653445	0.674446	0.173012	-0.568225	1	1	0.674446
AT5G61280	nucleus	Remorin family protein	High	0.00217445	9	5	4	0.7931	0.1661	AT5G61280.1 [111-117]	0.0005516	2.71	29	0.0009118	0.003363	0.005868	AT5G61280.1 1xPhospho [T113(100)]	0	1392.72	0.0241425	100	2	2	696.863	696.863	146.9	167.3	137.1	52.6	149.2	173.8	0.358067	0.891811	1.26769	0.428717	0.82588	0.768619	0.674405	0.123951	-0.568313	1	1	0.674405
AT4G20980	cytosol	Eukaryotic translation initiation factor 3 subunit 7 (eIF-3)	High	7.60891e-05	59	27	32	0.8125	0.1444	AT4G20980.3 [64-77]	2.34e-05	2.7	16	1.527e-05	1.35e-05	4.25e-06	AT4G20980.3 1xPhospho [T74(100)]	0	1981.03	3.14913e-05	100	3	3	661.014	661.014	958.8	981.2	694.9	374.9	832.5	871.4	0.39101	0.848451	1.25399	0.468159	0.785725	0.760316	0.6714	0.101885	-0.574755	1	1	0.6714
AT1G30270	plastid	ATCIPK23, CIPK23, LKS1, SnRK3.23, CBL-interacting protein kinase 23	High	7.60891e-05	6	3	3	0.325	0.1303	AT1G30270.1 [368-376]	8.614e-05	3.07	40	1.527e-05	0.0002239	7.349e-05	AT1G30270.1 1xPhospho [S369(100)]	0	1486.79	0.000495497	100	2	2	743.9	743.901	56.4	48.8	28.7	30	31.9	36.5	0.531915	0.653689	1.27178	0.636867	0.605361	0.771098	0.671109	0.0508153	-0.575381	1	1	0.671109
AT5G22650	nucleus	ATHD2, ATHD2B, HD2, HD2B, HDA4, HDT02, HDT2, histone deacetylase 2B	High	7.60891e-05	20	13	7	1	0.0685	AT5G22650.1 [225-237]	2.34e-05	3.36	28	1.527e-05	3.171e-05	1.79e-07	AT5G22650.1 1xPhospho [T234(100)]	0	2005.15	1.43478e-06	100	3	3	669.057	669.057	39.6	18.1	22.3	17.7	14.3	27.2	0.44697	0.790055	1.21973	0.535161	0.731646	0.739542	0.668783	0.06685	-0.580389	1	1	0.668783
AT2G26410	nucleus	Iqd4, IQ-domain 4	High	7.60891e-05	6	3	3	0.1034	0.0233	AT2G26410.1 [445-460]	2.34e-05	4.29	29	1.527e-05	5.435e-05	4.842e-08	AT2G26410.1 1xPhospho [S445(99.7)]	0	2087.08	4.01843e-07	100	3	3	696.364	696.364	53.3	35.5	41.5	21.6	33.7	43.7	0.405253	0.949296	1.05301	0.485214	0.879114	0.638458	0.667595	0.114639	-0.582954	1	1	0.667595
AT5G53900	nucleus	Serine/threonine-protein kinase WNK (With No Lysine)-related	High	0.00217445	9	8	1	0.4	0.0545	AT5G53900.2 [332-338]	0.0005496	1.65	30	0.004301	0.003039	0.04668	AT5G53900.2 1xPhospho [T334(100)]	0	1116.57	0.0217811	100	2	2	558.786	558.786	257.3	264.3	195	102.4	211.9	252	0.397979	0.80174	1.29231	0.476504	0.742468	0.783547	0.667506	0.0962345	-0.583147	1	1	0.667506
AT2G36460	cytosol	Aldolase superfamily protein	High	7.60891e-05	8	4	4	1	0.6776	AT2G36460.1 [343-354]	2.34e-05	3.35	28	1.527e-05	3.591e-05	1.281e-05	AT2G36460.1 1xPhospho [S350(100)]	0	1748.93	9.18399e-05	100	3	3	583.65	583.65	12.6	15.4	6.6	6.2	10	8.8	0.492063	0.649351	1.33333	0.589152	0.601344	0.808421	0.666306	0.0711447	-0.585744	1	1	0.666306
AT5G37190	nucleus	CIP4, COP1-interacting protein 4	High	7.60891e-05	16	8	8	0.4348	0.3837	AT5G37190.1 [610-619]	2.34e-05	3.44	46	1.527e-05	3.135e-05	3.866e-05	AT5G37190.1 1xPhospho [S616(100)]	0	1585.82	0.000123972	100	2	3	793.416	529.28	138.6	111.2	91.5	30.7	108.7	124.9	0.221501	0.977518	1.36503	0.265205	0.90525	0.827638	0.666031	0.201661	-0.586339	1	1	0.666031
AT4G14990	nucleus	Topoisomerase II-associated protein PAT1	High	0.000364397	6	3	3	0.7241	0.2989	AT4G14990.1 [368-375]	0.0002356	2.71	29	2.947e-05	0.0007724	0.0003687	AT4G14990.1 1xPhospho [S368(100)]	0	1232.59	0.00228019	100	2	2	616.798	616.797	32.2	36.1	24.8	12.7	30.7	30.1	0.39441	0.850416	1.21371	0.472231	0.787544	0.735891	0.665222	0.097641	-0.588092	1	1	0.665222
AT4G31800	nucleus	ATWRKY18, WRKY18, WRKY DNA-binding protein 18	High	7.60891e-05	17	9	8	0.8	0.4684	AT4G31800.1 [88-100]	2.34e-05	3.95	45	1.527e-05	3.218e-05	2.902e-07	AT4G31800.1 1xPhospho [S89(100)]	0	2036.07	2.29543e-06	100	3	3	679.363	679.363	11.8	13.7	9.8	6.2	10.3	10.8	0.525424	0.751825	1.10204	0.629095	0.696242	0.668185	0.664507	0.0194709	-0.589643	1	1	0.664507
AT2G31570	cytosol	ATGPX2, GPX2, glutathione peroxidase 2	High	0.000973607	11	5	6	0.8333	0.0204	AT2G31570.1 [143-150]	0.0002616	2.45	18	0.0004904	0.0009597	0.002796	AT2G31570.1 1xPhospho [S148(100)]	1	1327.71	0.0063621	100	3	3	443.243	443.243	315.4	133.9	115.1	121.3	139.2	107.7	0.384591	1.03958	0.935708	0.460474	0.962726	0.567335	0.663512	0.152754	-0.591807	1	1	0.663512
AT1G64780	plasma membrane	AMT1;2, ATAMT1;2, ammonium transporter 1;2	High	7.60891e-05	118	58	60	0.5085	0.4943	AT1G64780.1 [460-473]	2.34e-05	5.3	59	1.527e-05	3.859e-07	6.35e-11	AT1G64780.1 1xPhospho [T472(100)]	0	1897.76	6.20494e-10	100	3	3	633.258	633.258	11	15.9	9	8.4	7.1	9.8	0.763636	0.446541	1.08889	0.914309	0.413528	0.660211	0.662683	0.144568	-0.59361	1	1	0.662683
AT2G23770	plasma membrane	protein kinase family protein / peptidoglycan-binding LysM domain-containing protein	High	7.60891e-05	27	14	13	0.5976	0.4169	AT2G23770.1 [303-318]	2.34e-05	5.9	82	1.527e-05	1.543e-07	5.586e-11	AT2G23770.1 1xPhospho [S314(100)]	0	2324.09	5.47411e-10	100	3	3	775.369	775.369	131.5	93.6	70.8	103.4	48.4	65.7	0.786312	0.517094	0.927966	0.941459	0.478865	0.56264	0.660988	0.142305	-0.597304	1	1	0.660988
AT2G38750	cytosol,plasma membrane	ANNAT4, annexin 4	High	7.60891e-05	20	9	11	1	0.7672	AT2G38750.1 [48-56]	0.0001014	3.78	35	1.527e-05	0.0003816	5.521e-06	AT2G38750.1 1xPhospho [S48(100)]	0	1466.64	4.06044e-05	100	2	2	733.825	733.825	87.8	108.7	51.5	53	52.2	69.2	0.603645	0.480221	1.34369	0.722749	0.444718	0.8147	0.660723	0.111216	-0.597884	1	1	0.660723
AT5G62090	nucleus	SLK2, SEUSS-like 2	High	0.000364397	12	6	6	0.5455	0.1905	AT5G62090.1 [93-103]	0.0001314	1.89	33	0.0008253	0.0004104	0.005247	AT5G62090.1 1xPhospho [S95(100)]	0	1596.69	0.00236555	100	2	2	798.851	798.851	9.4	15.1	11.1	2.3	15.6	13.4	0.244681	1.03311	1.20721	0.292959	0.956735	0.731949	0.660547	0.194913	-0.598266	1	1	0.660547
AT4G02110	nucleus	transcription coactivators	High	7.60891e-05	12	6	6	0.3939	0.2105	AT4G02110.1 [331-343]	2.34e-05	2.85	33	1.527e-05	2.511e-05	6.677e-06	AT4G02110.1 1xPhospho [S335(100)]	1	1984.05	4.87928e-05	100	3	3	662.023	662.023	11.8	18.3	12.1	5.9	14.9	12.2	0.5	0.814208	1.00826	0.598655	0.754013	0.611327	0.654665	0.0498087	-0.611171	1	1	0.654665
AT3G13920	cytosol	EIF4A1, RH4, TIF4A1, eukaryotic translation initiation factor 4A1	High	7.60891e-05	19	19	0	0.4412		AT3G13920.1 [2-14]	2.34e-05		68		4.27e-06		AT3G13920.1 1xPhospho [S4(100)]	0	1615.73	1.32628e-05	100	2		808.37		359.2	342.4	236.3	73.9	319.8	331.6	0.205735	0.933995	1.4033	0.246328	0.864945	0.850843	0.654039	0.203896	-0.612551	1	1	0.654039
AT2G32240	endoplasmic reticulum	FUNCTIONS IN: molecular_function unknown; INVOLVED IN: response to cadmium ion; LOCATED IN: plasma membrane; EXPRESSED IN: 25 plant structures; EXPRESSED DURING: 13 growth stages; CONTAINS InterPro DOMAIN/s: Prefoldin (InterPro:IPR009053); BEST Arabidopsis thaliana protein match is: unknown protein (TAIR:AT1G05320.3); Has 470429 Blast hits to 168274 proteins in 4282 species: Archae - 6896; Bacter…	High	0.000859208	21	11	10	0.5714	0.0438	AT2G32240.1 [80-94]	0.0005516	2.74	7	0.0001551	0.003312	0.0009572	AT2G32240.1 1xPhospho [S82(99.7)]	1	2227.08	0.00581046	100	3	4	743.03	557.525	19	10.7	16.2	6.2	12.8	12.3	0.326316	1.19626	0.759259	0.390701	1.10782	0.460351	0.652958	0.228319	-0.614938	1	1	0.652958
AT5G64430	nucleus	Octicosapeptide/Phox/Bem1p family protein	High	7.60891e-05	73	42	31	0.1429	0.0474	AT5G64430.1 [4-18]	2.34e-05	4.64	49	1.527e-05	1.858e-06	1.004e-07	AT5G64430.1 1xPhospho [S16(99.7)]	0	2031.85	8.16367e-07	100	3	2	677.957	1016.43	455.2	517.4	342.9	87.2	485.9	485.6	0.191564	0.939119	1.41616	0.229362	0.86969	0.858638	0.652563	0.211625	-0.615811	1	1	0.652563
AT5G56980	plasma membrane	unknown protein; FUNCTIONS IN: molecular_function unknown; INVOLVED IN: biological_process unknown; LOCATED IN: endomembrane system; EXPRESSED IN: 18 plant structures; EXPRESSED DURING: 12 growth stages; BEST Arabidopsis thaliana protein match is: unknown protein (TAIR:AT4G26130.1); Has 30201 Blast hits to 17322 proteins in 780 species: Archae - 12; Bacteria - 1396; Metazoa - 17338; Fungi - 3422;…	High	0.000859208	37	22	15	1	0.4725	AT5G56980.1 [238-244]	0.0002448	1.82	30	0.001175	0.0008619	0.008009	AT5G56980.1 1xPhospho [S240(100)]	0	1094.58	0.00561721	100	2	2	547.794	547.794	531.5	536.1	314.6	202.3	425.2	394.2	0.380621	0.793136	1.25302	0.455721	0.734499	0.759726	0.649982	0.0974031	-0.621529	1	1	0.649982
AT3G26600	plasma membrane	ARO4, armadillo repeat only 4	High	0.00123745	4	0	4		0.1939	AT3G26600.1 [340-352]		1.65		0.0003206		0.001598	AT3G26600.1 1xPhospho [T348(100)]	1	1833.93	0.0101624	100		3		611.98	53.8	33.5	32.2	33.9	20.8	32.2	0.630112	0.620896	1	0.754438	0.574993	0.606316	0.645249	0.0553385	-0.632072	1	1	0.645249
AT5G14720	plasma membrane	Protein kinase superfamily protein	High	7.60891e-05	10	5	5	1	0.7546	AT5G14720.2 [331-343]	2.34e-05	3.79	59	1.527e-05	2.226e-05	2.003e-06	AT5G14720.2 1xPhospho [S333(100)]	0	2045.05	1.50914e-05	100	2	3	1023.03	682.354	17.2	14.2	10.1	8.3	12.4	9.1	0.482558	0.873239	0.90099	0.577771	0.808681	0.546285	0.644246	0.0827186	-0.634317	1	1	0.644246
AT5G53440	nucleus	unknown protein; FUNCTIONS IN: molecular_function unknown; INVOLVED IN: biological_process unknown; LOCATED IN: cytosol; EXPRESSED IN: 25 plant structures; EXPRESSED DURING: 15 growth stages; Has 1807 Blast hits to 1807 proteins in 277 species: Archae - 0; Bacteria - 0; Metazoa - 736; Fungi - 347; Plants - 385; Viruses - 0; Other Eukaryotes - 339 (source: NCBI BLink).	High	7.60891e-05	44	22	22	1	0.8165	AT5G53440.1 [1115-1128]	8.166e-05	4.74	49	1.527e-05	0.0001816	6.432e-07	AT5G53440.1 1xPhospho [S1117(100)]	0	2221.95	4.98396e-06	100	3	3	741.321	741.32	73.3	80.1	61.2	11.6	76.6	85	0.158254	0.956305	1.38889	0.189479	0.885605	0.842105	0.639063	0.225143	-0.64597	1	1	0.639063
AT1G10290	golgi	ADL6, DRP2A, dynamin-like protein 6	High	7.60891e-05	16	6	10	0.2653	0.1641	AT1G10290.1 [876-895]	2.34e-05	4.51	49	1.527e-05	1.726e-07	2.732e-10	AT1G10290.1 1xPhospho [S887(100)]	1	2316.02	2.58111e-09	100	3	3	772.679	772.679	12.9	18.5	13.5	3.9	15.8	16.8	0.302326	0.854054	1.24444	0.361977	0.790914	0.754526	0.635806	0.137317	-0.653342	1	1	0.635806
AT4G38470	cytosol	ACT-like protein tyrosine kinase family protein	High	7.60891e-05	51	25	26	0.4098	0.2314	AT4G38470.1 [437-450]	2.34e-05	3.63	61	1.527e-05	2.904e-06	2.785e-06	AT4G38470.1 1xPhospho [T443(100)]	0	1810.82	8.62235e-06	100	2	3	905.918	604.28	11	12.6	8.1	5.9	7.1	9.9	0.536364	0.563492	1.22222	0.642193	0.521833	0.741053	0.635026	0.0633846	-0.655112	1	1	0.635026
AT1G76810	cytosol	eukaryotic translation initiation factor 2 (eIF-2) family protein	High	7.60891e-05	8	4	4	0.6538	0.2649	AT1G76810.1 [73-92]	2.34e-05	4.04	26	1.527e-05	3.982e-05	1.207e-07	AT1G76810.1 1xPhospho [S87(100)]	1	2865.38	9.77503e-07	100	3	3	955.8	955.8	16.6	12.3	13.4	9.1	7.5	15.1	0.548193	0.609756	1.12687	0.656356	0.564677	0.683236	0.634757	0.0358888	-0.655725	1	1	0.634757
AT4G25340	nucleus	ATFKBP53, FKBP53, FK506 BINDING PROTEIN 53	High	7.60891e-05	34	17	17	1	0.8136	AT4G25340.1 [195-221]	2.34e-05	5.9	76	1.527e-05	3.039e-08	1.786e-12	AT4G25340.1 1xPhospho [S209(100)]	0	3437.75	1.90889e-11	100	4	4	860.192	860.193	252.4	172.5	184.4	128.3	124.1	191.3	0.50832	0.71942	1.03742	0.608616	0.666234	0.629003	0.634618	0.0168679	-0.65604	1	1	0.634618
AT2G32960	cytosol	Phosphotyrosine protein phosphatases superfamily protein	High	0.00365457	6	3	3	0.8571	0.2273	AT2G32960.1 [7-14]	0.0007938	2.2	21	0.0009893	0.006482	0.006317	AT2G32960.1 1xPhospho [S9(100)]	0	1323.58	0.0452376	100	2	2	662.293	662.295	39.1	25.6	22.3	12.7	19.6	29.3	0.324808	0.765625	1.3139	0.388896	0.709022	0.796639	0.631519	0.12392	-0.663102	1	1	0.631519
AT5G54110	plasma membrane	ATMAMI, MAMI, membrane-associated mannitol-induced	High	7.60891e-05	9	4	5	0.9048	0.0556	AT5G54110.1 [28-45]	2.34e-05	4.14	21	1.527e-05	2.873e-05	1.15e-07	AT5G54110.1 1xPhospho [S44(100)]	1	2324.05	9.3263e-07	100	3	3	775.355	775.355	67.9	37.3	30.7	15.8	29.9	44.2	0.232695	0.801609	1.43974	0.278608	0.742346	0.872937	0.631297	0.180329	-0.66361	1	1	0.631297
AT3G48860	plasma membrane	unknown protein; INVOLVED IN: biological_process unknown; LOCATED IN: plasma membrane; EXPRESSED IN: 22 plant structures; EXPRESSED DURING: 13 growth stages; BEST Arabidopsis thaliana protein match is: unknown protein (TAIR:AT5G23700.1); Has 12232 Blast hits to 9546 proteins in 892 species: Archae - 172; Bacteria - 1174; Metazoa - 6487; Fungi - 1343; Plants - 856; Viruses - 50; Other Eukaryotes -…	High	0.0016824	14	7	7	0.1923	0.211	AT3G48860.2 [128-135]	0.0004116	2.37	26	0.000639	0.002149	0.004112	AT3G48860.2 1xPhospho [S130(100)]	0	1093.56	0.0152513	100	2	2	547.285	547.284	142.9	190.8	99.1	36.1	162	128.3	0.252624	0.849057	1.29465	0.302469	0.786286	0.784968	0.624574	0.161053	-0.679055	1	1	0.624574
AT2G40070	cytosol	BEST Arabidopsis thaliana protein match is: proline-rich family protein (TAIR:AT3G09000.1); Has 35333 Blast hits to 34131 proteins in 2444 species: Archae - 798; Bacteria - 22429; Metazoa - 974; Fungi - 991; Plants - 531; Viruses - 0; Other Eukaryotes - 9610 (source: NCBI BLink).	High	0.000219269	56	23	33	0.5	0.065	AT2G40070.1 [295-308]	0.0002448	2	6	1.527e-05	0.0008691	0.0001319	AT2G40070.1 1xPhospho [T297(99.6)]	0	1994.07	0.000862263	100	3	3	665.364	665.364	14.4	12.4	8.8	2.7	9.3	13.8	0.1875	0.75	1.56818	0.224496	0.694553	0.950813	0.623287	0.212676	-0.682031	1	1	0.623287
AT4G27870	vacuole	Vacuolar iron transporter (VIT) family protein	High	0.00777479	6	6	0	1	0.5804	AT4G27870.2 [381-388]	0.001546	1.43	2	0.02041	0.01283	0.2378	AT4G27870.2 1xPhospho [S384(100)]	1	1456.77	0.0819058	100	3	2	486.263	728.893	120.8	108.6	78.8	10.4	106.1	111.7	0.0860927	0.97698	1.41751	0.10308	0.904752	0.85946	0.622431	0.260004	-0.684015	1	1	0.622431
AT3G22160	nucleus	VQ motif-containing protein	High	0.0016824	4	2	2	0.4545	0.3008	AT3G22160.1 [43-49]	0.0007174	2.56	22	0.000388	0.005419	0.002145	AT3G22160.1 1xPhospho [S44(100)]	0	1068.53	0.0144339	100	2	2	534.768	534.768	46.2	25.3	18.5	8.1	25.5	21.8	0.175325	1.00791	1.17838	0.209918	0.933391	0.714469	0.619259	0.214205	-0.691384	1	1	0.619259
AT2G16900	nucleus	Arabidopsis phospholipase-like protein (PEARLI 4) family	High	7.60891e-05	37	18	19	0.35	0.2298	AT2G16900.5 [131-142]	2.34e-05	3.09	60	1.527e-05	2.471e-06	9.011e-06	AT2G16900.5 1xPhospho [S135(100)]	0	1596.77	7.20132e-06	100	3	3	532.927	532.927	707.7	402.5	279.4	159.2	333	374.6	0.224954	0.827329	1.34073	0.26934	0.766165	0.812906	0.616137	0.173923	-0.698677	1	1	0.616137
AT1G03370	plasma membrane	C2 calcium/lipid-binding and GRAM domain containing protein	High	7.60891e-05	20	10	10	0.5644	0.4214	AT1G03370.1 [128-144]	2.34e-05	5.15	101	1.527e-05	6.426e-09	7.747e-10	AT1G03370.1 1xPhospho [S129(100)]	0	2046.95	7.11702e-09	100	3	3	682.99	682.991	13.5	14.1	12.4	3.4	10.7	17.2	0.251852	0.758865	1.3871	0.301545	0.702762	0.841019	0.615109	0.161782	-0.701087	1	1	0.615109
AT5G38640	cytosol	NagB/RpiA/CoA transferase-like superfamily protein	High	0.000219269	16	7	9	0.5652	0.1452	AT5G38640.1 [67-76]	0.000157	3.1	23	1.527e-05	0.0004905	0.0001451	AT5G38640.1 1xPhospho [S69(100)]	0	1458.72	0.000943129	100	2	2	729.863	729.864	41.6	50.9	33.4	14.1	29.8	48.5	0.338942	0.585462	1.4521	0.405819	0.542179	0.880429	0.609475	0.141079	-0.71436	1	1	0.609475
AT3G27390	plasma membrane	unknown protein; FUNCTIONS IN: molecular_function unknown; INVOLVED IN: biological_process unknown; LOCATED IN: plasma membrane; EXPRESSED IN: 23 plant structures; EXPRESSED DURING: 13 growth stages; BEST Arabidopsis thaliana protein match is: unknown protein (TAIR:AT5G40640.1); Has 101 Blast hits to 99 proteins in 12 species: Archae - 0; Bacteria - 0; Metazoa - 0; Fungi - 0; Plants - 101; Viruse…	High	7.60891e-05	21	12	9	0.3333	0.2167	AT3G27390.1 [536-553]	8.614e-05	4.06	27	1.527e-05	0.0002272	2.545e-06	AT3G27390.1 2xPhospho [S539(100); S544(100)]	1	2759.35	1.90858e-05	100	3	4	920.457	690.593	14.2	14.5	11.1	11.3	6.4	8.1	0.795775	0.441379	0.72973	0.952788	0.408748	0.442447	0.601328	0.175999	-0.733777	1	1	0.601328
AT4G20260	plasma membrane	ATPCAP1, PCAP1, plasma-membrane associated cation-binding protein 1	High	0.000501451	8	4	4	0.3684	0.2237	AT4G20260.8 [166-173]	0.0001457	2.28	38	0.001005	0.0004523	0.006479	AT4G20260.8 1xPhospho [T172(100)]	0	1514.78	0.00266008	100	2	2	757.892	757.892	56.8	37.8	34.3	35.8	21	28.4	0.630282	0.555556	0.827988	0.754642	0.514483	0.502022	0.590383	0.0822085	-0.760278	1	1	0.590383
AT1G06210	nucleus	ENTH/VHS/GAT family protein	High	7.60891e-05	25	13	12	0.2712	0.0033	AT1G06210.1 [372-383]	2.34e-05	3.04	59	1.527e-05	3.852e-05	1.303e-05	AT1G06210.1 1xPhospho [S377(99.8)]	0	1872.92	9.3648e-05	100	3	2	624.98	936.968	15.6	19.8	13.3	2.3	17.8	16.7	0.147436	0.89899	1.25564	0.176526	0.832528	0.761314	0.590123	0.207817	-0.760913	1	1	0.590123
AT4G21180	endoplasmic reticulum	ATERDJ2B, DnaJ / Sec63 Brl domains-containing protein	High	7.60891e-05	6	3	3	0.3	0.0988	AT4G21180.1 [314-324]	2.34e-05	3.44	40	1.527e-05	0.0001106	3.447e-05	AT4G21180.1 1xPhospho [S316(100)]	0	1525.78	0.00023982	100	2	2	763.396	763.396	42.7	81.4	43.2	26.5	36.4	42.2	0.620609	0.447174	0.976852	0.743061	0.414115	0.592281	0.583152	0.0950682	-0.778056	1	1	0.583152
AT3G08670	nucleus	unknown protein; BEST Arabidopsis thaliana protein match is: unknown protein (TAIR:AT3G51540.1); Has 48380 Blast hits to 29827 proteins in 1356 species: Archae - 46; Bacteria - 5589; Metazoa - 17361; Fungi - 13192; Plants - 2237; Viruses - 905; Other Eukaryotes - 9050 (source: NCBI BLink).	High	0.000364397	16	6	10	1	0.0514	AT3G08670.1 [200-211]	0.000157	2.53	7	2.947e-05	0.0004637	0.000364	AT3G08670.1 1xPhospho [T208(99.5)]	0	1542.75	0.00225516	100	3	3	514.921	514.921	21.2	15.4	12.3	2.7	13	16.5	0.127358	0.844156	1.34146	0.152488	0.781747	0.81335	0.582528	0.215214	-0.7796	1	1	0.582528
AT4G31700	cytosol	RPS6, RPS6A, ribosomal protein S6	High	0.000973607	23	8	15	1	0.7477	AT4G31700.1 [226-234]	0.001762	3.25	4	0.0001895	0.01708	0.001111	AT4G31700.1 2xPhospho [S229(100); S231(100)]	2	1679.83	0.00678749	100	3	3	560.614	560.615	155.9	106.8	493.4	80	109	145.6	0.513149	1.0206	0.295095	0.614399	0.945146	0.178921	0.579489	0.221878	-0.787148	1	1	0.579489
AT4G31880	nucleus	LOCATED IN: cytosol, chloroplast; EXPRESSED IN: 24 plant structures; EXPRESSED DURING: 14 growth stages; BEST Arabidopsis thaliana protein match is: Tudor/PWWP/MBT superfamily protein (TAIR:AT1G15940.1); Has 137162 Blast hits to 70781 proteins in 2973 species: Archae - 289; Bacteria - 24182; Metazoa - 56725; Fungi - 20130; Plants - 6559; Viruses - 758; Other Eukaryotes - 28519 (source: NCBI BLink…	High	7.60891e-05	71	36	35	0.1	0.0416	AT4G31880.2 [425-449]; AT4G31880.1 [426-450]	2.34e-05	4.57	60	1.527e-05	7.332e-07	7.068e-10	AT4G31880.2 1xPhospho [S435(98.5)]; AT4G31880.1 1xPhospho [S436(98.5)]	0	3128.47	6.50401e-09	100	3	3	1043.5	1043.5	41.4	33.4	33.6	4.1	30.3	42.2	0.0990338	0.907186	1.25595	0.118574	0.840117	0.761504	0.573398	0.228542	-0.80239	1	1	0.573398
AT1G59870	plasma membrane	ABCG36, ATABCG36, ATPDR8, PDR8, PEN3, ABC-2 and Plant PDR ABC-type transporter family protein	High	7.60891e-05	34	18	16	0.2353	0.0276	AT1G59870.1 [43-54]	2.34e-05	5.8	68	1.527e-05	4.53e-06	7.442e-10	AT1G59870.1 1xPhospho [S45(100)]	0	1886.91	6.8437e-09	100	2	3	943.961	629.644	953.2	576.7	391.7	405.2	340.6	426.8	0.425094	0.590602	1.08961	0.50897	0.546939	0.660647	0.572185	0.0455689	-0.805446	1	1	0.572185
AT3G13460	nucleus	ECT2, evolutionarily conserved C-terminal region 2	High	7.60891e-05	33	18	15	0.7273	0.0884	AT3G13460.1 [260-278]	2.34e-05	4.3	22	1.527e-05	3.343e-05	3.06e-07	AT3G13460.1 1xPhospho [S268(100)]	0	2512.25	2.42478e-06	100	3	3	838.092	838.087	653.6	667.3	513.5	143.3	530	590.4	0.219247	0.794245	1.14976	0.262507	0.735527	0.697116	0.56505	0.151677	-0.82355	1	1	0.56505
AT1G15210	plasma membrane	ATPDR7, PDR7, pleiotropic drug resistance 7	High	7.60891e-05	40	20	20	1	0.7368	AT1G15210.1 [43-52]	2.34e-05	4.18	53	1.527e-05	1.129e-05	5.294e-07	AT1G15210.1 1xPhospho [S43(100)]	0	1671.82	4.13e-06	100	2	2	836.416	836.416	836.5	797.3	505.4	330.1	439	581.4	0.39462	0.550608	1.15038	0.472483	0.509902	0.697491	0.559959	0.0696095	-0.836608	1	1	0.559959
AT3G09000	nucleus	proline-rich family protein	High	0.000161397	10	3	7	1	0.1132	AT3G09000.1 [166-180]	0.0001952	2.65	7	1.527e-05	0.0005591	0.0001076	AT3G09000.1 1xPhospho [T168(100)]	0	1901.95	0.000712264	100	3	3	634.657	634.656	33.3	30	22.6	7.4	25	23.3	0.222222	0.833333	1.03097	0.266069	0.771725	0.625095	0.554296	0.150201	-0.85127	1	1	0.554296
AT4G13510	plasma membrane	AMT1;1, ATAMT1, ATAMT1;1, ammonium transporter 1;1	High	7.60891e-05	109	54	55	0.5469	0.3179	AT4G13510.1 [448-461]	2.34e-05	5.82	64	1.527e-05	3.895e-07	1.418e-10	AT4G13510.1 1xPhospho [T460(100)]	0	1913.75	1.35796e-09	100	3	3	638.589	638.59	130.5	163.4	101.4	85.1	65.2	76.7	0.652107	0.399021	0.75641	0.780774	0.369521	0.458623	0.536306	0.124911	-0.898871	1	1	0.536306
[truncated: 7 more rows]
